# Supplementary material for: Integrative Analysis of Chromatin Accessibility and Transcriptional Landscape Identifies Key Genes During Muscle Development in Pigs
Source: Cells. 2024 Dec 20;13(24):2118. doi: 10.3390/cells13242118 (PMC11727100; doi:10.3390/cells13242118)
Supplement: Supplementary file 1 [file cells-13-02118-s001.zip]

Archive with 9 entries (9 files):
- Figure S GO terms enriched by genes in cluster 2.pdf
- Table S1 Oligonucleotide sequences.pdf
- Table S2 Statistics of ATAC-seq data.xlsx
- Table S3 Differential peaks and associated genes.xlsx
- Table S4 Detailed information for eight peaks.xlsx
- Table S5 Differentially expressed genes.xlsx
- Table S6 Common genes between DEGs and DAR associated genes.xlsx
- Table S7 DEGs containing DARs in the promoter.xlsx
- Table S8 TFs predicted in DEGs containing DARs in the promoter.xlsx
