# Supplementary material for: Integrative Analysis of Chromatin Accessibility and Transcriptional Landscape Identifies Key Genes During Muscle Development in Pigs
Source: Cells. 2024 Dec 20;13(24):2118. doi: 10.3390/cells13242118 (PMC11727100; doi:10.3390/cells13242118)
Supplement: Supplementary file 1 [file cells-13-02118-s001.zip › Table S2 Statistics of ATAC-seq data.xlsx]

## Sheet: Sheet1
Sample	Clean_Reads	Mapped_Reads	Uniq_Mapped_Reads	MT(%)	Duplication(%)	GC(%)	N(%)	Q20(%)	Q30(%)
A1	111182486	108159001(97.28%)	93755276(84.32%)	1.25	12.83	48.22	0	94.41	86.85
A2	94330609	91853949(97.37%)	78478176(83.19%)	1.36	13.88	46.07	0	94.65	87.46
A3	101303960	98196823(96.93%)	80656877(79.61%)	3.14	12.33	46.21	0	94.23	86.46
B1	111669346	108226384(96.92%)	93085320(83.35%)	0.9	14.43	48.84	0	94.25	86.58
B2	107945481	102758747(95.20%)	90216367(83.57%)	0.57	13.48	49.3	0	96.55	91.6
B3	171004760	165826874(96.97%)	143409807(83.86%)	1.28	18.13	50.85	0	95.48	88.9
C1	115593650	111615577(96.56%)	94835648(82.04%)	2.06	14.29	49.62	0	95.14	88.42
C2	125416619	120901650(96.40%)	99791128(79.56%)	3.18	13.83	48.39	0	95.42	88.91
C3	148800244	143781265(96.63%)	119629176(80.39%)	2.51	18.19	49.71	0	94.48	87.15
