# Supplementary material for: Integrative Analysis of Chromatin Accessibility and Transcriptional Landscape Identifies Key Genes During Muscle Development in Pigs
Source: Cells. 2024 Dec 20;13(24):2118. doi: 10.3390/cells13242118 (PMC11727100; doi:10.3390/cells13242118)
Supplement: Supplementary file 1 [file cells-13-02118-s001.zip › Table S3 Differential peaks and associated genes.xlsx]

## Sheet: DARs in 30-vs-90-d
PeakID	seqnames	start	end	width	strand	Conc	Conc_NonTreatment	Conc_Treatment	Fold	FDR	A1	A2	A3	B1	B2	B3	annotation	geneChr	geneStart	geneEnd	geneLength	geneStrand	geneId	distanceToTSS
82	1	289022	290508	1486	*	73	43	102	1.01122	0.021255	48	46	37	118	90	99	Distal Intergenic	1	199358	211346	11989	+	gene_ENSSSCG00000027726	91150
550	1	2357045	2357796	751	*	29	40	18	-1.36616	0.0278868	46	37	39	18	14	23	Intron (transcript_ENSSSCT00000004447/gene_ENSSSCG00000004022, intron 3 of 21)	1	2203606	2522599	318994	+	gene_ENSSSCG00000004022	154190
659	1	2942654	2943588	934	*	57	27	87	1.46822	0.00170045	18	25	39	107	83	71	Intron (transcript_ENSSSCT00000081782/gene_ENSSSCG00000004027, intron 1 of 24)	1	2957622	2962583	4962	-	gene_ENSSSCG00000051306	19929
676	1	3048899	3050038	1139	*	70	32	107	1.53471	0.00015054	24	24	49	119	103	101	Intron (transcript_ENSSSCT00000081782/gene_ENSSSCG00000004027, intron 1 of 24)	1	2957622	2962583	4962	-	gene_ENSSSCG00000051306	-87455
741	1	3776518	3777725	1207	*	55	30	81	1.2313	0.0129641	20	36	34	63	87	95	Distal Intergenic	1	2957622	2962583	4962	-	gene_ENSSSCG00000051306	-815142
776	1	4218301	4220063	1762	*	53	31	76	1.08367	0.0272928	26	32	35	81	80	67	Distal Intergenic	1	4735514	4883392	147879	-	gene_ENSSSCG00000004029	665091
1074	1	5562799	5563993	1194	*	76	45	108	1.03203	0.0148945	37	49	51	113	121	90	Intron (transcript_ENSSSCT00000069514/gene_ENSSSCG00000004032, intron 1 of 8)	1	5465312	6730872	1265561	+	gene_ENSSSCG00000004032	98681
1141	1	5946942	5947564	622	*	51	29	73	1.08251	0.0297238	29	33	27	76	67	76	Intron (transcript_ENSSSCT00000069514/gene_ENSSSCG00000004032, intron 2 of 8)	1	5465312	6730872	1265561	+	gene_ENSSSCG00000004032	482252
1178	1	6092270	6093029	759	*	41	22	61	1.25789	0.022134	21	23	22	51	74	58	Intron (transcript_ENSSSCT00000069514/gene_ENSSSCG00000004032, intron 2 of 8)	1	5465312	6730872	1265561	+	gene_ENSSSCG00000004032	627717
1225	1	6307404	6307707	303	*	36	16	56	1.61283	0.0147471	12	15	21	88	44	37	Intron (transcript_ENSSSCT00000069514/gene_ENSSSCG00000004032, intron 4 of 8)	1	6746807	6747800	994	+	gene_ENSSSCG00000053549	-439403
1226	1	6313816	6314641	825	*	78	42	115	1.23642	0.00270517	37	44	46	147	111	88	Intron (transcript_ENSSSCT00000069514/gene_ENSSSCG00000004032, intron 4 of 8)	1	6746807	6747800	994	+	gene_ENSSSCG00000053549	-432991
1248	1	6415749	6416491	742	*	37	19	56	1.29995	0.0251232	18	16	25	45	56	67	Intron (transcript_ENSSSCT00000069514/gene_ENSSSCG00000004032, intron 4 of 8)	1	6746807	6747800	994	+	gene_ENSSSCG00000053549	-331058
1262	1	6478387	6479516	1129	*	78	37	119	1.47371	0.00131028	17	44	51	137	90	132	Intron (transcript_ENSSSCT00000069514/gene_ENSSSCG00000004032, intron 4 of 8)	1	6746807	6747800	994	+	gene_ENSSSCG00000053549	-268420
1693	1	8509895	8510064	169	*	20	7	33	1.92864	0.0243586	1	10	12	37	26	38	Intron (transcript_ENSSSCT00000004486/gene_ENSSSCG00000004057, intron 12 of 16)	1	8453283	8546530	93248	-	gene_ENSSSCG00000004057	36635
1744	1	8755415	8756649	1234	*	42	23	61	1.16863	0.0322045	26	22	23	61	69	55	Intron (transcript_ENSSSCT00000050178/gene_ENSSSCG00000031776, intron 13 of 13)	1	8655544	8824497	168954	-	gene_ENSSSCG00000031776	69082
1962	1	9596333	9596914	581	*	44	24	63	1.1465	0.0386312	23	27	24	76	56	58	Intron (transcript_ENSSSCT00000045836/gene_ENSSSCG00000035027, intron 8 of 8)	1	9350332	9619725	269394	-	gene_ENSSSCG00000035027	23392
1969	1	9640527	9641359	832	*	54	17	91	2.22396	1.28229e-05	11	21	19	105	120	50	Distal Intergenic	1	9620679	9624173	3495	+	gene_ENSSSCG00000038527	20680
1970	1	9647703	9648475	772	*	40	20	59	1.33899	0.0112565	23	19	19	59	64	56	Distal Intergenic	1	9667904	9671585	3682	+	gene_ENSSSCG00000060508	-20201
2006	1	9803635	9804773	1138	*	49	24	74	1.40332	0.00177989	25	25	23	77	77	70	Intron (transcript_ENSSSCT00000004493/gene_ENSSSCG00000004064, intron 4 of 20)	1	9667904	9671585	3682	+	gene_ENSSSCG00000060508	136869
2030	1	9911916	9912698	782	*	42	20	64	1.47765	0.00617266	20	18	22	48	57	89	Intron (transcript_ENSSSCT00000004493/gene_ENSSSCG00000004064, intron 15 of 20)	1	10013205	10016356	3152	+	gene_ENSSSCG00000051789	-101289
2268	1	11798249	11798906	657	*	44	22	65	1.34015	0.00786791	27	19	21	61	61	75	Distal Intergenic	1	11648508	11759348	110841	-	gene_ENSSSCG00000004065	-39558
2280	1	11840178	11840789	611	*	39	18	60	1.55781	0.0126534	10	14	30	78	61	43	Distal Intergenic	1	11648508	11759348	110841	-	gene_ENSSSCG00000004065	-81441
2361	1	12136297	12137082	785	*	75	42	109	1.17221	0.00195577	36	45	45	102	119	108	Distal Intergenic	1	12040485	12122337	81853	-	gene_ENSSSCG00000004070	-14745
2365	1	12148488	12149451	963	*	80	43	117	1.22141	0.00231545	31	55	44	127	99	126	Distal Intergenic	1	12040485	12122337	81853	-	gene_ENSSSCG00000004070	-27114
2416	1	12378567	12379585	1018	*	58	33	83	1.10542	0.0323918	24	42	34	63	89	98	Intron (transcript_ENSSSCT00000004500/gene_ENSSSCG00000004071, intron 7 of 12)	1	12297676	12396688	99013	+	gene_ENSSSCG00000004071	81909
2865	1	15822789	15823991	1202	*	87	32	143	1.94607	9.19685e-09	31	34	31	137	117	176	Distal Intergenic	1	15756550	15779164	22615	-	gene_ENSSSCG00000004093	-44827
3062	1	16734776	16735813	1037	*	65	34	97	1.28928	0.00349246	44	25	34	110	76	106	Distal Intergenic	1	16533285	16611884	78600	-	gene_ENSSSCG00000004110	-123929
3203	1	17361064	17361406	342	*	46	22	70	1.45529	0.00441721	16	25	25	66	54	90	Intron (transcript_ENSSSCT00000042353/gene_ENSSSCG00000033175, intron 12 of 19)	1	17306373	17511672	205300	-	gene_ENSSSCG00000033175	150608
3430	1	19737052	19738000	948	*	35	52	18	-1.76382	0.00183806	75	46	36	14	20	20	Distal Intergenic	1	19764591	19777618	13028	+	gene_ENSSSCG00000004121	-27539
3435	1	19754390	19754798	408	*	14	23	6	-2.08316	0.0243362	35	18	16	7	5	7	Distal Intergenic	1	19764591	19777618	13028	+	gene_ENSSSCG00000004121	-10201
3653	1	20926812	20927849	1037	*	76	43	109	1.10688	0.00555435	36	48	47	122	94	111	Intron (transcript_ENSSSCT00000092009/gene_ENSSSCG00000004123, intron 70 of 72)	1	20889584	20890516	933	+	gene_ENSSSCG00000057517	38265
3659	1	20942699	20944241	1542	*	58	29	87	1.36948	0.00250936	23	27	38	70	82	111	Intron (transcript_ENSSSCT00000092009/gene_ENSSSCG00000004123, intron 71 of 72)	1	20889584	20890516	933	+	gene_ENSSSCG00000057517	54657
3714	1	21222037	21223649	1612	*	65	34	96	1.2675	0.00601203	26	42	35	112	68	108	Distal Intergenic	1	21231408	21231668	261	+	gene_ENSSSCG00000062397	-9371
3879	1	22027054	22027543	489	*	54	24	83	1.56015	0.000828186	17	18	39	83	73	95	Intron (transcript_ENSSSCT00000056974/gene_ENSSSCG00000004136, intron 3 of 5)	1	21913239	22165083	251845	-	gene_ENSSSCG00000004136	138029
4222	1	24526155	24526548	393	*	28	14	43	1.42887	0.0377906	16	10	16	46	32	53	Distal Intergenic	1	24130799	24135450	4652	-	gene_ENSSSCG00000043584	-391098
4242	1	24609412	24609936	524	*	45	26	64	1.09377	0.0427198	26	24	28	58	62	73	Distal Intergenic	1	24130799	24135450	4652	-	gene_ENSSSCG00000043584	-474486
4678	1	27080940	27081715	775	*	91	53	130	1.07169	0.00506164	41	47	73	137	123	130	Exon (transcript_ENSSSCT00000074387/gene_ENSSSCG00000004158, exon 3 of 4)	1	27073610	27091236	17627	+	gene_ENSSSCG00000004158	8105
4753	1	27554921	27555568	647	*	36	16	57	1.61261	0.0186659	16	17	15	25	65	81	Intron (transcript_ENSSSCT00000056666/gene_ENSSSCG00000026041, intron 17 of 28)	1	27606036	27782747	176712	+	gene_ENSSSCG00000039049	-51115
5052	1	29016170	29017661	1491	*	58	31	85	1.21473	0.00600459	28	37	30	77	95	84	Promoter (2-3kb)	1	29018351	29052423	34073	+	gene_ENSSSCG00000004169	-2181
5124	1	29397883	29398973	1090	*	61	36	87	1.04774	0.0427198	52	27	30	81	90	91	Distal Intergenic	1	29104586	29109020	4435	-	gene_ENSSSCG00000004170	-289953
5149	1	29527542	29528018	476	*	27	11	43	1.67983	0.0083455	14	9	12	47	36	47	Distal Intergenic	1	29745114	29753602	8489	+	gene_ENSSSCG00000021443	-217572
5186	1	29724811	29725277	466	*	55	27	84	1.39708	0.00437728	23	37	22	83	63	106	Distal Intergenic	1	29745114	29753602	8489	+	gene_ENSSSCG00000021443	-20303
5285	1	30340360	30340932	572	*	40	21	58	1.21742	0.0319367	23	20	22	67	60	48	Exon (transcript_ENSSSCT00000048282/gene_ENSSSCG00000034139, exon 4 of 18)	1	30261917	30533604	271688	-	gene_ENSSSCG00000034139	193244
5354	1	30493839	30494507	668	*	37	50	23	-1.30422	0.0154647	53	47	51	21	20	30	Intron (transcript_ENSSSCT00000048282/gene_ENSSSCG00000034139, intron 16 of 17)	1	30261917	30533604	271688	-	gene_ENSSSCG00000034139	39765
5400	1	30682509	30683173	664	*	30	13	47	1.57762	0.0181798	13	12	16	32	42	68	Distal Intergenic	1	30261917	30533604	271688	-	gene_ENSSSCG00000034139	-149569
5483	1	31339283	31339927	644	*	67	39	95	1.05067	0.0276531	32	36	51	95	73	117	Intron (transcript_ENSSSCT00000004630/gene_ENSSSCG00000004191, intron 5 of 13)	1	31282506	31367779	85274	+	gene_ENSSSCG00000004191	57421
5814	1	33691626	33692320	694	*	41	22	60	1.19763	0.0447746	18	18	32	56	50	74	Intron (transcript_ENSSSCT00000047609/gene_ENSSSCG00000004205, intron 10 of 14)	1	33766747	33834975	68229	-	gene_ENSSSCG00000004207	143349
6024	1	34703628	34704437	809	*	55	32	78	1.05272	0.042503	32	31	35	63	71	102	Intron (transcript_ENSSSCT00000054145/gene_ENSSSCG00000004209, intron 1 of 30)	1	34693368	35258699	565332	+	gene_ENSSSCG00000004209	11069
6085	1	34959208	34959851	643	*	59	33	86	1.16261	0.0307959	23	33	44	62	78	119	Intron (transcript_ENSSSCT00000054145/gene_ENSSSCG00000004209, intron 3 of 30)	1	34693368	35258699	565332	+	gene_ENSSSCG00000004209	266483
6239	1	36419223	36421164	1941	*	58	33	83	1.10489	0.0159218	28	32	41	80	92	79	Distal Intergenic	1	36685265	36695955	10691	-	gene_ENSSSCG00000057184	276732
6283	1	37043519	37044954	1435	*	116	65	167	1.13339	0.000635326	70	55	72	162	138	201	3' UTR	1	37008504	37023935	15432	-	gene_ENSSSCG00000004221	-21019
6385	1	37854459	37855376	917	*	59	30	88	1.34821	0.00292586	24	34	32	94	65	107	Intron (transcript_ENSSSCT00000022320/gene_ENSSSCG00000021149, intron 5 of 5)	1	37788472	37912122	123651	-	gene_ENSSSCG00000021149	57663
6521	1	39359304	39359854	550	*	49	27	70	1.15667	0.0275113	30	22	30	62	61	89	Intron (transcript_ENSSSCT00000077226/gene_ENSSSCG00000027613, intron 12 of 40)	1	39180913	39567240	386328	+	gene_ENSSSCG00000027613	178941
6570	1	39480266	39481254	988	*	58	33	83	1.09743	0.0398608	31	47	22	86	76	88	Intron (transcript_ENSSSCT00000077226/gene_ENSSSCG00000027613, intron 22 of 40)	1	39682689	39752486	69798	-	gene_ENSSSCG00000004232	272220
6745	1	41078311	41079202	891	*	78	38	118	1.42258	0.000520999	24	34	57	99	119	137	Intron (transcript_ENSSSCT00000004689/gene_ENSSSCG00000004242, intron 3 of 34)	1	41057838	41265375	207538	+	gene_ENSSSCG00000004242	21364
6748	1	41094199	41095183	984	*	64	20	108	2.22136	6.48504e-08	14	25	21	113	80	132	Intron (transcript_ENSSSCT00000004689/gene_ENSSSCG00000004242, intron 4 of 34)	1	41057838	41265375	207538	+	gene_ENSSSCG00000004242	37345
6860	1	43408980	43409489	509	*	56	27	85	1.43904	0.00402376	30	21	30	64	68	123	Intron (transcript_ENSSSCT00000004696/gene_ENSSSCG00000004249, intron 2 of 14)	1	43416587	43421001	4415	-	gene_ENSSSCG00000044405	12021
7010	1	44486316	44486644	328	*	28	12	44	1.58736	0.0495044	9	15	14	31	27	75	Intron (transcript_ENSSSCT00000041797/gene_ENSSSCG00000026978, intron 31 of 43)	1	44505565	44547070	41506	-	gene_ENSSSCG00000045461	60754
7105	1	44928862	44929509	647	*	52	27	76	1.25321	0.0157864	18	30	35	59	75	95	Intron (transcript_ENSSSCT00000024609/gene_ENSSSCG00000004262, intron 9 of 13)	1	44900497	44938947	38451	-	gene_ENSSSCG00000004262	10085
7168	1	46699225	46699758	533	*	73	36	110	1.39405	0.00345965	27	25	58	99	144	88	Distal Intergenic	1	46531662	46649722	118061	-	gene_ENSSSCG00000004269	-50036
7184	1	48503440	48504185	745	*	61	29	94	1.49667	0.00108897	18	25	44	114	88	80	Distal Intergenic	1	48886491	49619769	733279	+	gene_ENSSSCG00000004270	-383051
7193	1	49617771	49618482	711	*	64	29	100	1.57613	0.00123553	17	27	44	135	95	71	3' UTR	1	49868613	49977965	109353	-	gene_ENSSSCG00000004272	360194
7246	1	50246274	50247217	943	*	70	41	99	1.03611	0.0176708	42	47	36	113	89	96	Intron (transcript_ENSSSCT00000074211/gene_ENSSSCG00000044472, intron 15 of 51)	1	50045065	50399969	354905	+	gene_ENSSSCG00000044472	202152
7526	1	52785308	52785949	641	*	57	32	82	1.14771	0.0127814	28	32	36	93	82	71	Intron (transcript_ENSSSCT00000038363/gene_ENSSSCG00000004281, intron 2 of 13)	1	52725754	52731611	5858	-	gene_ENSSSCG00000046325	-54338
7705	1	54231977	54232628	651	*	45	19	71	1.6403	0.00176579	14	30	15	73	84	57	Distal Intergenic	1	54345815	54350933	5119	-	gene_ENSSSCG00000057761	118956
7770	1	54869400	54870886	1486	*	42	18	66	1.67579	0.00167148	10	25	19	83	56	61	Distal Intergenic	1	54985642	54988780	3139	-	gene_ENSSSCG00000051452	119380
7819	1	55775478	55776806	1328	*	51	27	76	1.29006	0.00440336	28	27	26	69	76	85	Intron (transcript_ENSSSCT00000095132/gene_ENSSSCG00000055021, intron 3 of 4)	1	55765575	55789195	23621	+	gene_ENSSSCG00000055021	11231
7982	1	57187802	57187980	178	*	13	21	5	-2.29829	0.020761	21	30	12	4	7	4	Promoter (<=1kb)	1	57188336	57219233	30898	+	gene_ENSSSCG00000004314	-534
8034	1	57523649	57524780	1131	*	36	18	54	1.36337	0.0302965	18	20	17	48	76	40	Intron (transcript_ENSSSCT00000004778/gene_ENSSSCG00000004322, intron 1 of 13)	1	57438000	57645957	207958	+	gene_ENSSSCG00000004322	86780
8124	1	58006420	58007145	725	*	71	39	102	1.17485	0.0038209	37	32	49	91	99	118	Intron (transcript_ENSSSCT00000064722/gene_ENSSSCG00000004332, intron 4 of 6)	1	57868387	57893687	25301	+	gene_ENSSSCG00000004330	138758
8201	1	58290224	58290908	684	*	48	23	73	1.42086	0.00290991	20	28	23	63	68	90	Distal Intergenic	1	57899808	58281430	381623	-	gene_ENSSSCG00000004332	-9478
8204	1	58301226	58302461	1235	*	51	24	78	1.49903	0.00739016	13	19	41	78	99	59	Distal Intergenic	1	57899808	58281430	381623	-	gene_ENSSSCG00000004332	-21031
8228	1	58383459	58384664	1205	*	68	40	97	1.06358	0.0155095	34	37	50	114	88	90	Distal Intergenic	1	57899808	58281430	381623	-	gene_ENSSSCG00000004332	-103234
8232	1	58417431	58418204	773	*	37	19	55	1.32682	0.033313	25	20	12	44	55	68	Distal Intergenic	1	58481956	58548057	66102	-	gene_ENSSSCG00000004334	130626
8497	1	66131179	66132341	1162	*	36	17	55	1.48206	0.00898719	16	18	17	53	68	44	Distal Intergenic	1	65872123	65935703	63581	-	gene_ENSSSCG00000004347	-196638
8567	1	66906930	66907367	437	*	47	26	68	1.16143	0.0228551	26	27	26	77	59	69	Distal Intergenic	1	66837600	66877276	39677	-	gene_ENSSSCG00000004356	-30091
8592	1	67067479	67068478	999	*	65	34	96	1.28271	0.00149604	29	40	33	92	103	93	Distal Intergenic	1	66837600	66877276	39677	-	gene_ENSSSCG00000004356	-191202
8610	1	67265608	67266410	802	*	40	20	59	1.32062	0.0171102	16	22	24	69	61	49	Intron (transcript_ENSSSCT00000089319/gene_ENSSSCG00000004357, intron 3 of 11)	1	67214337	67294397	80061	-	gene_ENSSSCG00000004357	28789
8711	1	68628452	68629174	722	*	54	21	86	1.80445	0.000424364	21	9	35	75	113	72	Intron (transcript_ENSSSCT00000103486/gene_ENSSSCG00000004361, intron 13 of 15)	1	68057538	68679256	621719	+	gene_ENSSSCG00000004361	571636
8741	1	69516902	69517282	380	*	16	25	8	-1.7468	0.0334351	28	25	22	9	7	10	Distal Intergenic	1	68057538	68679256	621719	+	gene_ENSSSCG00000004361	1459744
8746	1	69652072	69652718	646	*	39	58	20	-1.75613	0.00561537	72	73	30	22	10	29	Distal Intergenic	1	70993342	71105012	111671	-	gene_ENSSSCG00000004364	1452940
8747	1	69653012	69653179	167	*	15	24	6	-2.07681	0.0194399	25	32	15	5	6	9	Distal Intergenic	1	70993342	71105012	111671	-	gene_ENSSSCG00000004364	1452000
8757	1	70815895	70816067	172	*	21	30	12	-1.51265	0.0487919	22	38	31	14	12	11	Distal Intergenic	1	70993342	71105012	111671	-	gene_ENSSSCG00000004364	289117
8786	1	71343060	71343615	555	*	39	14	65	1.9644	6.38777e-05	16	14	13	61	58	76	Intron (transcript_ENSSSCT00000044926/gene_ENSSSCG00000004366, intron 3 of 8)	1	71314274	71360175	45902	-	gene_ENSSSCG00000004366	17115
8845	1	71593411	71594252	841	*	48	25	70	1.24369	0.0225698	23	21	33	60	56	95	Intron (transcript_ENSSSCT00000055168/gene_ENSSSCG00000004368, intron 10 of 15)	1	71496306	71636747	140442	-	gene_ENSSSCG00000004368	43336
8893	1	72028614	72029278	664	*	47	27	68	1.13183	0.0346349	19	26	36	66	63	76	Distal Intergenic	1	72311880	72335466	23587	+	gene_ENSSSCG00000004369	-283266
8970	1	72478044	72478943	899	*	82	48	116	1.0579	0.00601014	55	40	50	120	103	127	Intron (transcript_ENSSSCT00000067784/gene_ENSSSCG00000004370, intron 4 of 6)	1	72270799	72520396	249598	-	gene_ENSSSCG00000004370	42352
9133	1	73883454	73884955	1501	*	69	41	98	1.03607	0.0150605	35	48	41	100	101	94	Intron (transcript_ENSSSCT00000056399/gene_ENSSSCG00000033392, intron 5 of 9)	1	73872197	73876683	4487	+	gene_ENSSSCG00000059436	12758
9205	1	74557066	74557781	715	*	65	38	92	1.03705	0.0215463	30	45	41	98	84	94	Intron (transcript_ENSSSCT00000046117/gene_ENSSSCG00000040199, intron 10 of 12)	1	74628218	74760325	132108	+	gene_ENSSSCG00000004387	-71152
9364	1	75140977	75141926	949	*	61	35	87	1.08162	0.0281331	27	35	45	68	86	108	Distal Intergenic	1	75115864	75119654	3791	-	gene_ENSSSCG00000052903	-22272
9435	1	75393911	75395417	1506	*	46	26	66	1.11082	0.0432466	25	26	28	53	64	81	Intron (transcript_ENSSSCT00000024443/gene_ENSSSCG00000004415, intron 22 of 32)	1	75441575	75458145	16571	-	gene_ENSSSCG00000004414	64234
9452	1	75450111	75450483	372	*	25	35	15	-1.43397	0.033937	39	32	36	13	12	21	Exon (transcript_ENSSSCT00000004877/gene_ENSSSCG00000004414, exon 4 of 5)	1	75441575	75458145	16571	-	gene_ENSSSCG00000004414	8034
9497	1	76218483	76218919	436	*	40	22	57	1.15171	0.0490229	19	27	21	56	53	64	Intron (transcript_ENSSSCT00000046475/gene_ENSSSCG00000004403, intron 9 of 15)	1	76107602	76180193	72592	-	gene_ENSSSCG00000004404	-38726
10012	1	78922988	78923584	596	*	44	22	66	1.39294	0.0221842	15	19	32	61	93	45	Distal Intergenic	1	79158252	79161471	3220	-	gene_ENSSSCG00000043946	238483
10017	1	78967156	78967421	265	*	41	21	61	1.33245	0.0148945	18	25	20	58	74	52	Distal Intergenic	1	79158252	79161471	3220	-	gene_ENSSSCG00000043946	194315
10040	1	79220360	79221950	1590	*	67	38	96	1.1071	0.0073402	35	43	38	89	103	98	Distal Intergenic	1	79158252	79161471	3220	-	gene_ENSSSCG00000043946	-60479
10140	1	80018031	80019406	1375	*	62	29	96	1.52789	0.000149029	20	31	36	107	87	96	Intron (transcript_ENSSSCT00000004898/gene_ENSSSCG00000004433, intron 3 of 4)	1	79863094	79901585	38492	-	gene_ENSSSCG00000004432	-117821
10322	1	83023441	83024061	620	*	30	14	47	1.50836	0.0130081	13	17	13	46	52	44	Intron (transcript_ENSSSCT00000004922/gene_ENSSSCG00000004456, intron 10 of 14)	1	83003604	83029897	26294	+	gene_ENSSSCG00000004456	20457
10345	1	83113687	83114375	688	*	52	29	76	1.1757	0.0193329	32	28	27	64	95	69	Intron (transcript_ENSSSCT00000022952/gene_ENSSSCG00000004457, intron 38 of 38)	1	83026514	83137426	110913	-	gene_ENSSSCG00000004457	23739
10386	1	83599317	83600773	1456	*	68	36	100	1.25316	0.00507449	24	48	37	85	97	120	Distal Intergenic	1	83847819	83850881	3063	-	gene_ENSSSCG00000004458	251564
10461	1	84612511	84613096	585	*	24	11	36	1.48782	0.0465031	10	9	15	36	42	32	Distal Intergenic	1	84545202	84552134	6933	+	gene_ENSSSCG00000004464	67894
10509	1	85752539	85753689	1150	*	82	34	130	1.72995	1.09859e-06	33	29	40	123	106	163	Distal Intergenic	1	85689433	85693689	4257	-	gene_ENSSSCG00000046535	-60000
10532	1	86048293	86049328	1035	*	113	63	163	1.15776	0.00291229	49	47	95	160	139	191	Distal Intergenic	1	85755743	86017650	261908	-	gene_ENSSSCG00000004465	-31678
10635	1	89098812	89099552	740	*	43	23	63	1.23549	0.0283306	14	24	32	65	68	57	Distal Intergenic	1	88596237	88601757	5521	+	gene_ENSSSCG00000004475	503315
10681	1	90198952	90199633	681	*	50	18	81	1.91512	8.26658e-05	16	23	17	115	65	65	Exon (transcript_ENSSSCT00000058321/gene_ENSSSCG00000020702, exon 11 of 24)	1	89992866	90137734	144869	-	gene_ENSSSCG00000004478	-61899
11052	1	94797078	94798256	1178	*	103	54	152	1.29211	0.000325899	40	42	80	153	151	152	Distal Intergenic	1	94397372	94402481	5110	-	gene_ENSSSCG00000045948	-395775
11161	1	95702556	95703761	1205	*	46	25	68	1.2146	0.0341175	22	33	21	89	61	55	Intron (transcript_ENSSSCT00000038124/gene_ENSSSCG00000060601, intron 13 of 13)	1	95631456	95727782	96327	-	gene_ENSSSCG00000060601	25226
11239	1	96040816	96041832	1016	*	66	39	93	1.05072	0.0204192	42	27	48	94	86	100	Intron (transcript_ENSSSCT00000004974/gene_ENSSSCG00000004502, intron 1 of 7)	1	95950746	96066928	116183	+	gene_ENSSSCG00000004502	91086
11457	1	98259661	98260609	948	*	52	28	77	1.20753	0.0127009	28	31	27	69	66	96	Exon (transcript_ENSSSCT00000064712/gene_ENSSSCG00000004506, exon 6 of 11)	1	98133342	98456433	323092	+	gene_ENSSSCG00000004506	127267
11567	1	98718346	98719487	1141	*	52	28	76	1.2433	0.0280056	15	33	36	54	86	90	Intron (transcript_ENSSSCT00000068297/gene_ENSSSCG00000004508, intron 3 of 12)	1	98514267	98542382	28116	-	gene_ENSSSCG00000004507	-177105
11572	1	98751779	98752505	726	*	44	19	69	1.63379	0.00162075	17	20	21	71	90	47	Intron (transcript_ENSSSCT00000068297/gene_ENSSSCG00000004508, intron 4 of 12)	1	98514267	98542382	28116	-	gene_ENSSSCG00000004507	-210123
11651	1	99258677	99259625	948	*	34	47	21	-1.38644	0.0241521	59	53	31	18	21	25	Distal Intergenic	1	99284140	99311321	27182	-	gene_ENSSSCG00000004510	52644
11945	1	104977036	104977846	810	*	45	25	65	1.18412	0.0229215	24	22	29	64	74	59	Intron (transcript_ENSSSCT00000036325/gene_ENSSSCG00000004535, intron 17 of 18)	1	104719151	105079919	360769	-	gene_ENSSSCG00000004535	102883
11999	1	105295469	105295754	285	*	40	15	65	1.83302	0.00120814	10	21	16	47	53	95	Distal Intergenic	1	104719151	105079919	360769	-	gene_ENSSSCG00000004535	-215835
12001	1	105306518	105307174	656	*	38	18	58	1.4299	0.0109453	16	23	17	65	65	45	Distal Intergenic	1	104719151	105079919	360769	-	gene_ENSSSCG00000004535	-227255
12009	1	105344196	105345297	1101	*	53	13	92	2.56104	0.00664317	14	11	16	121	121	36	Distal Intergenic	1	104719151	105079919	360769	-	gene_ENSSSCG00000004535	-265378
12074	1	106047211	106048240	1029	*	41	18	64	1.60404	0.00485637	19	15	21	39	64	91	Intron (transcript_ENSSSCT00000005012/gene_ENSSSCG00000004538, intron 1 of 26)	1	106036029	106411724	375696	+	gene_ENSSSCG00000004538	12211
12197	1	107460582	107461632	1050	*	53	28	78	1.23546	0.0086984	23	29	34	75	91	68	Intron (transcript_ENSSSCT00000005027/gene_ENSSSCG00000004551, intron 8 of 9)	1	107340542	107583273	242732	-	gene_ENSSSCG00000004551	122691
12334	1	108174713	108175263	550	*	50	28	72	1.13423	0.0215925	24	26	36	75	74	69	Distal Intergenic	1	108205580	108403862	198283	+	gene_ENSSSCG00000004561	-30867
12360	1	108320915	108322045	1130	*	77	37	117	1.43184	3.78635e-05	35	37	41	115	125	113	Intron (transcript_ENSSSCT00000005038/gene_ENSSSCG00000004561, intron 31 of 78)	1	108408995	108411768	2774	-	gene_ENSSSCG00000038786	90853
12389	1	108543496	108544298	802	*	67	32	102	1.46924	0.000110256	32	28	36	94	94	120	Distal Intergenic	1	108560112	108561244	1133	-	gene_ENSSSCG00000059505	17748
12488	1	109057773	109058996	1223	*	45	21	69	1.52336	0.0147471	11	12	40	60	64	83	Distal Intergenic	1	108986986	109020035	33050	-	gene_ENSSSCG00000004570	-38961
12509	1	109154164	109155390	1226	*	36	50	23	-1.34408	0.0207789	51	59	40	17	21	31	Distal Intergenic	1	108986986	109020035	33050	-	gene_ENSSSCG00000004570	-135355
12521	1	109214498	109215777	1279	*	38	20	56	1.29161	0.0493053	14	19	27	72	60	37	Exon (transcript_ENSSSCT00000025342/gene_ENSSSCG00000024088, exon 54 of 57)	1	108986986	109020035	33050	-	gene_ENSSSCG00000004570	-195742
12745	1	110589832	110590914	1082	*	44	17	72	1.82845	0.0013665	14	14	25	95	83	38	Distal Intergenic	1	109931264	110104241	172978	+	gene_ENSSSCG00000036431	659650
12747	1	110626258	110627033	775	*	47	22	72	1.4889	0.00477352	16	24	27	68	97	52	Distal Intergenic	1	109931264	110104241	172978	+	gene_ENSSSCG00000036431	695769
12784	1	110800331	110801429	1098	*	62	34	89	1.15942	0.0136019	31	30	43	113	80	75	Distal Intergenic	1	111375457	111477703	102247	+	gene_ENSSSCG00000004576	-575126
12822	1	110942325	110942785	460	*	49	20	78	1.71791	0.000141704	20	16	26	64	75	97	Distal Intergenic	1	111375457	111477703	102247	+	gene_ENSSSCG00000004576	-433132
12976	1	111424798	111425655	857	*	51	25	76	1.35558	0.00314051	22	31	24	75	70	84	Intron (transcript_ENSSSCT00000057944/gene_ENSSSCG00000004576, intron 1 of 10)	1	111375457	111477703	102247	+	gene_ENSSSCG00000004576	50198
13216	1	113465750	113467139	1389	*	87	48	126	1.1719	0.000871151	42	49	54	138	125	115	Intron (transcript_ENSSSCT00000005077/gene_ENSSSCG00000004596, intron 8 of 9)	1	113433687	113583963	150277	-	gene_ENSSSCG00000004596	118213
13219	1	113482451	113483489	1038	*	56	31	80	1.13721	0.0201624	31	24	40	95	76	70	Intron (transcript_ENSSSCT00000005077/gene_ENSSSCG00000004596, intron 8 of 9)	1	113433687	113583963	150277	-	gene_ENSSSCG00000004596	101512
13309	1	114319926	114320949	1023	*	44	62	26	-1.48326	0.00725674	77	54	56	14	23	41	Intron (transcript_ENSSSCT00000055043/gene_ENSSSCG00000004598, intron 3 of 11)	1	114256460	114266875	10416	-	gene_ENSSSCG00000030605	-54074
13596	1	115595640	115596242	602	*	59	32	86	1.19746	0.00641879	30	31	37	102	77	81	Intron (transcript_ENSSSCT00000005083/gene_ENSSSCG00000004602, intron 10 of 11)	1	115526740	115607894	81155	-	gene_ENSSSCG00000004602	12254
13669	1	115921262	115922952	1690	*	69	36	103	1.3359	0.0131695	22	24	62	120	115	76	Distal Intergenic	1	115941940	116070305	128366	+	gene_ENSSSCG00000037499	-20678
13854	1	119148819	119149158	339	*	54	21	87	1.85445	0.00106256	11	20	32	47	83	133	Intron (transcript_ENSSSCT00000038541/gene_ENSSSCG00000053937, intron 1 of 2)	1	119134851	119157352	22502	+	gene_ENSSSCG00000053937	14307
14003	1	121059767	121060325	558	*	44	23	66	1.28325	0.0272928	20	25	25	44	62	92	Distal Intergenic	1	121067454	121134888	67435	+	gene_ENSSSCG00000004635	-7687
14021	1	121194445	121194856	411	*	50	23	77	1.54507	0.0100471	17	16	36	44	73	115	Intron (transcript_ENSSSCT00000005121/gene_ENSSSCG00000004636, intron 13 of 38)	1	121189759	121190717	959	-	gene_ENSSSCG00000034352	-4139
14022	1	121202211	121202958	747	*	61	25	97	1.7442	3.417e-05	22	23	30	104	69	118	Intron (transcript_ENSSSCT00000005121/gene_ENSSSCG00000004636, intron 20 of 38)	1	121189759	121190717	959	-	gene_ENSSSCG00000034352	-12241
14371	1	124004690	124006020	1330	*	116	66	166	1.12692	0.00186137	52	52	95	179	146	175	Intron (transcript_ENSSSCT00000065161/gene_ENSSSCG00000004663, intron 16 of 17)	1	123987528	124043986	56459	-	gene_ENSSSCG00000004663	39296
14545	1	126973514	126973955	441	*	57	29	84	1.30048	0.00545454	22	27	40	96	66	91	Intron (transcript_ENSSSCT00000005172/gene_ENSSSCG00000004684, intron 30 of 38)	1	126997227	127019147	21921	-	gene_ENSSSCG00000004691	45633
14620	1	127891967	127892424	457	*	40	21	60	1.29295	0.0208639	18	20	26	70	64	47	Intron (transcript_ENSSSCT00000050838/gene_ENSSSCG00000004704, intron 29 of 31)	1	127865562	127915451	49890	+	gene_ENSSSCG00000004704	26862
14680	1	128365819	128366570	751	*	73	35	112	1.48178	0.000113636	32	25	48	98	125	115	Intron (transcript_ENSSSCT00000046627/gene_ENSSSCG00000004717, intron 5 of 47)	1	128319311	128474302	154992	+	gene_ENSSSCG00000004717	47259
14808	1	128996287	128998300	2013	*	48	25	71	1.27591	0.00741636	27	20	29	67	70	76	5' UTR	1	128960118	129013546	53429	-	gene_ENSSSCG00000004728	17259
14842	1	129131033	129131703	670	*	52	24	81	1.54606	0.000258717	28	21	23	79	78	87	Promoter (1-2kb)	1	129131216	129132295	1080	-	gene_ENSSSCG00000033472	1262
14868	1	129314327	129315337	1010	*	48	18	79	1.92296	1.22273e-05	21	14	19	86	80	71	Intron (transcript_ENSSSCT00000049474/gene_ENSSSCG00000037292, intron 1 of 20)	1	129289732	129364021	74290	+	gene_ENSSSCG00000037292	25605
14978	1	129891271	129891874	603	*	33	15	51	1.49689	0.0375027	18	16	13	34	37	84	Exon (transcript_ENSSSCT00000069197/gene_ENSSSCG00000004747, exon 14 of 20)	1	129867642	129875639	7998	-	gene_ENSSSCG00000004746	-16235
15116	1	130949631	130949938	307	*	26	12	40	1.44855	0.04888	13	16	9	40	31	50	Promoter (2-3kb)	1	130937400	130952046	14647	-	gene_ENSSSCG00000004776	2415
15139	1	131049860	131051189	1329	*	61	28	95	1.53413	0.000229262	26	24	35	78	86	121	Intron (transcript_ENSSSCT00000047256/gene_ENSSSCG00000004781, intron 6 of 10)	1	131034252	131035406	1155	+	gene_ENSSSCG00000053436	16937
15280	1	132077050	132077718	668	*	35	13	56	1.82453	0.00112277	14	15	12	39	59	71	Distal Intergenic	1	132023474	132025372	1899	+	gene_ENSSSCG00000058083	54244
15493	1	133286357	133287498	1141	*	68	29	107	1.64949	0.000104645	16	30	43	87	110	125	Intron (transcript_ENSSSCT00000005293/gene_ENSSSCG00000004794, intron 1 of 11)	1	133285037	133302309	17273	-	gene_ENSSSCG00000004794	15952
15540	1	134316111	134316552	441	*	30	14	45	1.46603	0.0470202	10	13	20	27	62	48	Intron (transcript_ENSSSCT00000027483/gene_ENSSSCG00000026900, intron 1 of 11)	1	134390302	134390718	417	+	gene_ENSSSCG00000059174	-74191
15547	1	134333163	134333792	629	*	47	21	74	1.6084	0.00103517	17	29	17	60	71	93	Intron (transcript_ENSSSCT00000027483/gene_ENSSSCG00000026900, intron 1 of 11)	1	134390302	134390718	417	+	gene_ENSSSCG00000059174	-57139
15564	1	134463614	134464732	1118	*	65	35	94	1.19722	0.00682936	28	38	41	74	113	97	Intron (transcript_ENSSSCT00000098501/gene_ENSSSCG00000061849, intron 1 of 1)	1	134421320	134425369	4050	-	gene_ENSSSCG00000048762	-39363
15657	1	136238930	136239503	573	*	52	19	86	1.97352	4.93182e-06	17	22	18	98	68	94	Distal Intergenic	1	136281167	136286547	5381	+	gene_ENSSSCG00000004803	-42237
15721	1	137027310	137028144	834	*	61	85	38	-1.37775	0.00164952	111	64	80	41	29	44	Intron (transcript_ENSSSCT00000101189/gene_ENSSSCG00000044690, intron 18 of 18)	1	136704090	137065258	361169	-	gene_ENSSSCG00000044690	37948
16116	1	138931432	138931816	384	*	42	21	63	1.33161	0.0430439	12	34	19	53	51	87	Intron (transcript_ENSSSCT00000041094/gene_ENSSSCG00000038452, intron 19 of 22)	1	138863591	138865795	2205	-	gene_ENSSSCG00000056799	-66021
16133	1	139031277	139032616	1339	*	63	37	89	1.06507	0.019258	29	33	49	86	90	92	3' UTR	1	138619706	139015473	395768	-	gene_ENSSSCG00000038452	-17143
16381	1	141926209	141926819	610	*	54	31	77	1.08273	0.042863	21	35	39	67	70	96	Intron (transcript_ENSSSCT00000047902/gene_ENSSSCG00000004832, intron 3 of 11)	1	141887227	141995003	107777	+	gene_ENSSSCG00000004832	39592
16654	1	145577776	145578129	353	*	36	19	54	1.27083	0.0401306	13	24	21	57	61	44	Intron (transcript_ENSSSCT00000088878/gene_ENSSSCG00000005785, intron 6 of 13)	1	145508534	145695666	187133	+	gene_ENSSSCG00000005785	69595
16704	1	145825661	145826463	802	*	52	24	80	1.49218	0.00500276	21	24	29	81	111	48	Distal Intergenic	1	145812013	145817024	5012	+	gene_ENSSSCG00000040252	14450
16956	1	147855636	147856361	725	*	47	25	70	1.23726	0.0204424	30	21	26	83	75	52	Distal Intergenic	1	147690556	147782129	91574	-	gene_ENSSSCG00000023533	-74232
16968	1	147923827	147924894	1067	*	62	32	92	1.29347	0.00764538	20	32	46	68	105	104	Distal Intergenic	1	147984481	148087719	103239	+	gene_ENSSSCG00000004859	-60654
16969	1	147929451	147930106	655	*	39	14	63	1.93671	8.71517e-05	17	12	14	67	54	70	Distal Intergenic	1	147984481	148087719	103239	+	gene_ENSSSCG00000004859	-55030
16974	1	147949222	147950058	836	*	53	22	83	1.69444	8.51685e-05	22	21	24	103	73	75	Distal Intergenic	1	147984481	148087719	103239	+	gene_ENSSSCG00000004859	-35259
16979	1	147971151	147971937	786	*	37	19	56	1.33601	0.0281803	21	15	22	60	70	39	Distal Intergenic	1	147984481	148087719	103239	+	gene_ENSSSCG00000004859	-13330
17463	1	156730396	156730769	373	*	36	17	55	1.45737	0.0175982	10	21	21	48	71	46	Distal Intergenic	1	156295434	156435822	140389	-	gene_ENSSSCG00000004886	-294947
17544	1	158444153	158444946	793	*	47	26	68	1.17147	0.0210555	22	26	31	70	60	76	Intron (transcript_ENSSSCT00000039416/gene_ENSSSCG00000062696, intron 1 of 1)	1	158337522	158518879	181358	+	gene_ENSSSCG00000062696	107424
17675	1	158908715	158909296	581	*	54	22	87	1.73052	0.000126297	29	12	27	72	88	101	Distal Intergenic	1	158642818	158862106	219289	-	gene_ENSSSCG00000004896	-47190
17846	1	161243172	161243634	462	*	28	11	46	1.81796	0.0213772	11	10	13	60	61	17	Distal Intergenic	1	161182887	161188164	5278	-	gene_ENSSSCG00000026454	-55470
18172	1	162807181	162808030	849	*	68	40	97	1.08255	0.0182175	26	39	55	102	91	100	Distal Intergenic	1	162936581	163061612	125032	+	gene_ENSSSCG00000004921	-129400
18228	1	163189865	163190831	966	*	63	36	91	1.10472	0.040703	41	42	26	95	62	117	Exon (transcript_ENSSSCT00000005437/gene_ENSSSCG00000004927, exon 6 of 13)	1	163156925	163170228	13304	-	gene_ENSSSCG00000004926	-20603
18333	1	163894079	163895195	1116	*	46	23	69	1.36692	0.00804617	20	19	31	66	86	56	3' UTR	1	163858123	163891527	33405	+	gene_ENSSSCG00000032312	37072
18597	1	165154315	165155418	1103	*	56	30	82	1.24846	0.00755682	21	29	40	82	71	94	Intron (transcript_ENSSSCT00000039105/gene_ENSSSCG00000004951, intron 6 of 10)	1	165127994	165192924	64931	-	gene_ENSSSCG00000004951	38609
18985	1	167538722	167539723	1001	*	54	25	83	1.48474	0.00065708	30	22	25	95	68	87	Distal Intergenic	1	167296094	167298263	2170	+	gene_ENSSSCG00000004970	243629
19100	1	168008995	168010034	1039	*	49	20	78	1.72823	0.000429621	22	19	20	110	64	60	Distal Intergenic	1	167808510	167855911	47402	-	gene_ENSSSCG00000004971	-154123
19133	1	168125713	168126733	1020	*	41	20	62	1.37779	0.0309602	22	18	22	89	62	35	Distal Intergenic	1	167808510	167855911	47402	-	gene_ENSSSCG00000004971	-270822
19184	1	168338761	168339105	344	*	32	15	48	1.41268	0.0186539	15	16	16	47	53	45	Distal Intergenic	1	168350557	168453344	102788	-	gene_ENSSSCG00000004973	114583
19293	1	168934127	168934384	257	*	26	12	39	1.43651	0.0423467	9	13	16	37	37	45	Intron (transcript_ENSSSCT00000005493/gene_ENSSSCG00000004980, intron 6 of 17)	1	168751582	169323977	572396	+	gene_ENSSSCG00000004980	182802
19457	1	170260022	170260720	698	*	73	31	115	1.67965	0.00032735	18	33	43	127	148	71	Distal Intergenic	1	170272053	170273602	1550	+	gene_ENSSSCG00000060343	-12031
19461	1	170679106	170679778	672	*	51	19	83	1.90005	3.33155e-05	17	19	22	57	91	103	Distal Intergenic	1	170533333	170541052	7720	+	gene_ENSSSCG00000060182	146445
19517	1	175317737	175318437	700	*	46	20	72	1.62556	0.00170045	18	18	25	99	68	50	3' UTR	1	175317559	175332987	15429	-	gene_ENSSSCG00000021217	15250
19546	1	177245560	177245722	162	*	13	21	6	-2.07271	0.0266076	19	29	17	8	6	4	Intron (transcript_ENSSSCT00000042405/gene_ENSSSCG00000005002, intron 15 of 16)	1	176770071	177593876	823806	-	gene_ENSSSCG00000005002	348316
19554	1	177392682	177392955	273	*	13	21	6	-1.98043	0.0437698	20	31	13	6	6	7	Intron (transcript_ENSSSCT00000042405/gene_ENSSSCG00000005002, intron 16 of 16)	1	176770071	177593876	823806	-	gene_ENSSSCG00000005002	201194
19602	1	179728117	179728475	358	*	35	19	52	1.24692	0.0455576	18	14	25	48	61	47	Distal Intergenic	1	179713299	179717841	4543	+	gene_ENSSSCG00000005012	15176
19730	1	180409899	180410246	347	*	52	27	77	1.29827	0.006526	23	23	36	80	62	91	Intron (transcript_ENSSSCT00000005537/gene_ENSSSCG00000005021, intron 2 of 5)	1	180406162	180434196	28035	-	gene_ENSSSCG00000005021	24297
20003	1	182447634	182448667	1033	*	46	24	68	1.26101	0.0129711	22	23	29	61	82	62	Distal Intergenic	1	182407229	182423441	16213	-	gene_ENSSSCG00000005040	-25226
20204	1	183926607	183928347	1740	*	55	72	37	-1.16297	0.0183665	81	74	62	26	37	50	Intron (transcript_ENSSSCT00000005567/gene_ENSSSCG00000023408, intron 2 of 11)	1	183915512	184140115	224604	+	gene_ENSSSCG00000023408	12835
20295	1	184227604	184228536	932	*	66	32	100	1.4419	0.00397648	21	29	46	63	102	136	Intron (transcript_ENSSSCT00000062967/gene_ENSSSCG00000035715, intron 5 of 5)	1	184199679	184257315	57637	-	gene_ENSSSCG00000035715	29711
20339	1	184539960	184540721	761	*	61	35	86	1.0719	0.0357057	33	29	45	61	96	103	Intron (transcript_ENSSSCT00000067825/gene_ENSSSCG00000005056, intron 16 of 17)	1	184501182	184549993	48812	-	gene_ENSSSCG00000005056	10033
20681	1	188324455	188325978	1523	*	67	39	96	1.09421	0.0080608	38	34	45	103	87	99	Distal Intergenic	1	188335384	188511096	175713	+	gene_ENSSSCG00000005078	-10929
20849	1	189586234	189586857	623	*	42	55	30	-1.08023	0.0402666	51	56	59	30	29	32	Distal Intergenic	1	189619855	189624651	4797	-	gene_ENSSSCG00000005087	38417
21175	1	191790369	191791371	1002	*	56	30	83	1.21825	0.0167537	42	28	22	96	85	68	Intron (transcript_ENSSSCT00000053046/gene_ENSSSCG00000005106, intron 13 of 14)	1	191899054	191907432	8379	-	gene_ENSSSCG00000063327	117063
21197	1	192621022	192621694	672	*	42	60	24	-1.55964	0.00671975	74	67	41	22	36	14	Distal Intergenic	1	193049352	193053901	4550	+	gene_ENSSSCG00000051349	-428330
21245	1	193521464	193521898	434	*	38	17	58	1.52695	0.0107582	12	15	26	39	72	65	Intron (transcript_ENSSSCT00000062307/gene_ENSSSCG00000036551, intron 25 of 25)	1	192722847	193534417	811571	-	gene_ENSSSCG00000036551	12953
21274	1	193670097	193670983	886	*	54	28	80	1.31346	0.00437701	25	25	34	94	81	66	Distal Intergenic	1	192722847	193534417	811571	-	gene_ENSSSCG00000036551	-136566
21363	1	194312357	194313153	796	*	38	16	61	1.68722	0.00485637	9	25	15	46	54	84	Distal Intergenic	1	194352001	194380907	28907	+	gene_ENSSSCG00000028558	-39644
21366	1	194335612	194336981	1369	*	73	40	106	1.18831	0.00215705	44	41	35	101	101	116	Distal Intergenic	1	194352001	194380907	28907	+	gene_ENSSSCG00000028558	-16389
21411	1	194597323	194598459	1136	*	59	32	86	1.18941	0.0110598	29	37	32	104	87	68	Intron (transcript_ENSSSCT00000032151/gene_ENSSSCG00000026382, intron 5 of 15)	1	194505025	194656164	151140	+	gene_ENSSSCG00000026382	93434
21506	1	196437523	196437954	431	*	30	13	48	1.68568	0.0207789	5	14	20	47	66	31	Distal Intergenic	1	196229525	196274056	44532	+	gene_ENSSSCG00000053029	208429
21507	1	196438340	196438687	347	*	30	14	46	1.45936	0.0383008	14	15	15	37	69	34	Distal Intergenic	1	196229525	196274056	44532	+	gene_ENSSSCG00000053029	209162
21609	1	201397201	201397416	215	*	49	26	73	1.29079	0.0204435	34	12	32	84	71	65	Intron (transcript_ENSSSCT00000089614/gene_ENSSSCG00000043817, intron 7 of 20)	1	201347953	201392587	44635	-	gene_ENSSSCG00000043301	-4829
21804	1	203655890	203657188	1298	*	59	82	37	-1.35728	0.00474521	77	92	77	23	31	58	Distal Intergenic	1	203683862	203709273	25412	+	gene_ENSSSCG00000035863	-27972
21870	1	204174580	204175228	648	*	45	23	68	1.3266	0.02986	17	33	20	46	63	96	Intron (transcript_ENSSSCT00000054691/gene_ENSSSCG00000040366, intron 16 of 28)	1	203788341	203923516	135176	+	gene_ENSSSCG00000040408	386887
21871	1	204179733	204180581	848	*	47	25	69	1.26514	0.0125671	22	20	33	79	60	69	Intron (transcript_ENSSSCT00000054691/gene_ENSSSCG00000040366, intron 16 of 28)	1	203788341	203923516	135176	+	gene_ENSSSCG00000040408	392240
21876	1	204205500	204206088	588	*	40	17	63	1.61865	0.00392891	20	20	13	43	62	85	Intron (transcript_ENSSSCT00000054691/gene_ENSSSCG00000040366, intron 20 of 28)	1	203788341	203923516	135176	+	gene_ENSSSCG00000040408	417747
21897	1	204314610	204315228	618	*	48	21	75	1.57603	0.00343173	21	24	20	53	59	114	Intron (transcript_ENSSSCT00000054691/gene_ENSSSCG00000040366, intron 26 of 28)	1	203788341	203923516	135176	+	gene_ENSSSCG00000040408	526887
21900	1	204333457	204334493	1036	*	61	33	90	1.24427	0.00335629	25	32	42	87	89	95	Intron (transcript_ENSSSCT00000054691/gene_ENSSSCG00000040366, intron 27 of 28)	1	203788341	203923516	135176	+	gene_ENSSSCG00000040408	546152
21904	1	204343203	204344390	1187	*	45	25	65	1.18336	0.0425902	15	22	38	59	68	69	Intron (transcript_ENSSSCT00000054691/gene_ENSSSCG00000040366, intron 27 of 28)	1	203788341	203923516	135176	+	gene_ENSSSCG00000040408	556049
21928	1	204482253	204482754	501	*	40	21	59	1.2584	0.0227825	18	19	27	61	51	65	Intron (transcript_ENSSSCT00000037462/gene_ENSSSCG00000040366, intron 28 of 29)	1	203936657	204942412	1005756	-	gene_ENSSSCG00000040366	460159
21942	1	204570239	204571320	1081	*	47	26	68	1.18765	0.0416352	15	29	34	58	85	62	Intron (transcript_ENSSSCT00000037462/gene_ENSSSCG00000040366, intron 28 of 29)	1	203936657	204942412	1005756	-	gene_ENSSSCG00000040366	372173
21943	1	204575985	204576713	728	*	51	26	77	1.34555	0.00986121	12	33	34	80	73	79	Intron (transcript_ENSSSCT00000037462/gene_ENSSSCG00000040366, intron 28 of 29)	1	203936657	204942412	1005756	-	gene_ENSSSCG00000040366	366427
22088	1	206531444	206532478	1034	*	83	48	117	1.05577	0.0153017	32	61	53	100	126	126	Distal Intergenic	1	205925091	206372121	447031	+	gene_ENSSSCG00000005180	607387
22182	1	207486430	207487538	1108	*	51	30	72	1.05405	0.0433367	32	28	30	62	68	87	Intron (transcript_ENSSSCT00000005717/gene_ENSSSCG00000005186, intron 20 of 20)	1	207347360	207495965	148606	+	gene_ENSSSCG00000005186	140178
22398	1	208467491	208468569	1078	*	67	39	95	1.0584	0.0272928	33	47	38	85	78	123	Distal Intergenic	1	208175194	208421602	246409	+	gene_ENSSSCG00000005190	293375
22416	1	208559617	208560203	586	*	40	18	62	1.57401	0.00921312	21	21	12	37	66	85	Distal Intergenic	1	208175194	208421602	246409	+	gene_ENSSSCG00000005190	385009
22427	1	208610698	208611697	999	*	40	64	16	-2.22769	7.47999e-06	87	50	56	12	13	23	Distal Intergenic	1	208175194	208421602	246409	+	gene_ENSSSCG00000005190	436503
22568	1	209295523	209296998	1475	*	79	47	112	1.04886	0.00532789	47	44	50	117	106	115	Exon (transcript_ENSSSCT00000051291/gene_ENSSSCG00000005191, exon 23 of 45)	1	209181467	209349297	167831	+	gene_ENSSSCG00000005191	115531
22592	1	209366565	209367192	627	*	50	26	73	1.24325	0.0103682	30	25	25	60	77	83	Distal Intergenic	1	209181467	209349297	167831	+	gene_ENSSSCG00000005191	185725
22635	1	209910061	209910547	486	*	52	30	75	1.1063	0.0377645	21	37	32	65	69	91	Distal Intergenic	1	209725638	209745705	20068	-	gene_ENSSSCG00000005193	-164842
22662	1	212444567	212444995	428	*	42	21	64	1.3795	0.0090814	23	21	20	60	81	52	Distal Intergenic	1	212064430	212070412	5983	+	gene_ENSSSCG00000041506	380565
22675	1	212742714	212743932	1218	*	113	59	167	1.30408	0.000841119	36	47	94	163	169	169	Distal Intergenic	1	212064430	212070412	5983	+	gene_ENSSSCG00000041506	679502
22700	1	213374215	213374532	317	*	37	17	58	1.57265	0.0239705	11	21	19	74	74	27	Distal Intergenic	1	213483348	214009893	526546	+	gene_ENSSSCG00000005194	-109133
22754	1	213969352	213970343	991	*	54	32	77	1.06653	0.0345175	25	38	33	86	79	68	Intron (transcript_ENSSSCT00000080232/gene_ENSSSCG00000005194, intron 21 of 27)	1	213720058	213728196	8139	+	gene_ENSSSCG00000060403	250285
22771	1	214088203	214089397	1194	*	61	32	89	1.24348	0.00584565	25	29	44	85	76	107	Distal Intergenic	1	214448041	214455912	7872	+	gene_ENSSSCG00000005196	-359838
22787	1	214257972	214258485	513	*	31	15	46	1.35952	0.0290825	16	16	15	41	49	50	Distal Intergenic	1	214448041	214455912	7872	+	gene_ENSSSCG00000005196	-190069
22897	1	215686896	215688002	1106	*	56	32	79	1.06926	0.0486557	24	33	41	59	79	100	Intron (transcript_ENSSSCT00000005731/gene_ENSSSCG00000005199, intron 16 of 24)	1	215608849	215715059	106211	+	gene_ENSSSCG00000005199	79153
23225	1	218081170	218082415	1245	*	45	22	68	1.42884	0.00487299	14	21	31	60	71	74	Intron (transcript_ENSSSCT00000005757/gene_ENSSSCG00000005224, intron 9 of 11)	1	218360718	218640923	280206	+	gene_ENSSSCG00000005225	-279548
23282	1	218681613	218682729	1116	*	67	30	103	1.53848	4.1889e-05	25	35	32	102	98	110	Intron (transcript_ENSSSCT00000055417/gene_ENSSSCG00000039823, intron 1 of 12)	1	218676691	218944664	267974	+	gene_ENSSSCG00000039823	6038
23285	1	218689036	218689714	678	*	27	11	43	1.76904	0.016186	10	12	11	45	62	23	Intron (transcript_ENSSSCT00000055417/gene_ENSSSCG00000039823, intron 1 of 12)	1	218676691	218944664	267974	+	gene_ENSSSCG00000039823	13023
23295	1	218785290	218786376	1086	*	59	26	92	1.62265	0.000543416	11	32	35	97	99	81	Intron (transcript_ENSSSCT00000055417/gene_ENSSSCG00000039823, intron 2 of 12)	1	218676691	218944664	267974	+	gene_ENSSSCG00000039823	109685
23296	1	218803212	218803917	705	*	61	34	89	1.16386	0.00709623	37	26	40	86	84	97	Intron (transcript_ENSSSCT00000055417/gene_ENSSSCG00000039823, intron 2 of 12)	1	218676691	218944664	267974	+	gene_ENSSSCG00000039823	127226
23321	1	218943090	218944153	1063	*	62	34	90	1.16329	0.0238034	21	50	33	95	76	100	3' UTR	1	218994200	219038506	44307	+	gene_ENSSSCG00000005227	-51110
23324	1	218955220	218956620	1400	*	95	45	145	1.48475	1.58283e-05	31	46	58	163	138	135	Distal Intergenic	1	218994200	219038506	44307	+	gene_ENSSSCG00000005227	-38980
23378	1	219222145	219223002	857	*	48	26	70	1.21135	0.0468788	26	27	25	86	39	85	Distal Intergenic	1	219173507	219210343	36837	-	gene_ENSSSCG00000005229	-12659
23604	1	221080130	221081281	1151	*	80	46	115	1.09881	0.0107276	40	37	63	137	115	93	Distal Intergenic	1	221015046	221078245	63200	-	gene_ENSSSCG00000005235	-3036
23763	1	222018605	222019223	618	*	71	40	103	1.15446	0.0299159	20	40	61	81	105	124	Distal Intergenic	1	222119862	222120725	864	+	gene_ENSSSCG00000057474	-101257
24055	1	224024463	224025203	740	*	49	20	79	1.75688	0.0003154	17	19	25	59	111	68	Intron (transcript_ENSSSCT00000075867/gene_ENSSSCG00000005257, intron 21 of 27)	1	223720435	223748621	28187	-	gene_ENSSSCG00000021646	-276582
24060	1	224051316	224052205	889	*	83	48	118	1.07908	0.00419616	42	43	60	109	120	125	Intron (transcript_ENSSSCT00000075867/gene_ENSSSCG00000005257, intron 22 of 27)	1	224317309	224322755	5447	+	gene_ENSSSCG00000063014	-265993
24202	1	225788470	225788620	150	*	11	18	4	-2.16817	0.0499824	13	26	15	7	3	4	Distal Intergenic	1	225703200	225714365	11166	-	gene_ENSSSCG00000030268	-74255
24250	1	226237689	226238603	914	*	77	42	113	1.21577	0.00457715	26	45	56	131	111	98	Distal Intergenic	1	226161299	226217308	56010	-	gene_ENSSSCG00000028996	-21295
24275	1	226852648	226854359	1711	*	84	46	122	1.20582	0.021133	18	59	61	124	134	109	Distal Intergenic	1	226414306	226432279	17974	+	gene_ENSSSCG00000005267	440053
24291	1	227728941	227730190	1249	*	45	20	69	1.54411	0.0139339	28	15	19	92	82	35	Intron (transcript_ENSSSCT00000037918/gene_ENSSSCG00000005268, intron 4 of 9)	1	227574648	227772671	198024	+	gene_ENSSSCG00000005268	155542
24353	1	228459296	228460671	1375	*	55	30	80	1.18537	0.0103773	24	33	35	85	86	71	Distal Intergenic	1	228530439	228533349	2911	+	gene_ENSSSCG00000045514	-71143
24459	1	229577276	229578392	1116	*	63	36	91	1.13636	0.0171413	26	37	45	81	114	79	Distal Intergenic	1	229581650	229666383	84734	-	gene_ENSSSCG00000039009	89107
24475	1	229628576	229628977	401	*	31	15	46	1.36082	0.0335373	19	14	14	48	52	40	Intron (transcript_ENSSSCT00000056691/gene_ENSSSCG00000039009, intron 11 of 12)	1	229581650	229666383	84734	-	gene_ENSSSCG00000039009	37807
24567	1	229941604	229942077	473	*	58	29	88	1.38734	0.00114812	22	36	29	85	96	83	Distal Intergenic	1	229956229	229957449	1221	+	gene_ENSSSCG00000005279	-14625
24621	1	230495460	230496608	1148	*	51	27	75	1.26413	0.00841206	20	24	38	78	76	73	Intron (transcript_ENSSSCT00000058701/gene_ENSSSCG00000005284, intron 6 of 7)	1	230341942	230546120	204179	-	gene_ENSSSCG00000005284	50660
24758	1	231277671	231278339	668	*	36	19	54	1.24748	0.0401306	15	19	25	43	57	62	Distal Intergenic	1	231142625	231172360	29736	+	gene_ENSSSCG00000005287	135714
24761	1	231287849	231288787	938	*	60	29	92	1.46598	0.00197154	18	34	35	66	118	94	Distal Intergenic	1	231142625	231172360	29736	+	gene_ENSSSCG00000005287	146162
24769	1	231348117	231349436	1319	*	53	26	80	1.37469	0.0016192	21	27	32	79	78	83	Distal Intergenic	1	231142625	231172360	29736	+	gene_ENSSSCG00000005287	206811
24773	1	231370833	231371731	898	*	41	23	59	1.12856	0.0477233	20	23	27	59	64	54	Distal Intergenic	1	231142625	231172360	29736	+	gene_ENSSSCG00000005287	229106
24780	1	231402387	231403141	754	*	41	22	61	1.26897	0.0378646	21	16	29	69	73	41	Distal Intergenic	1	231142625	231172360	29736	+	gene_ENSSSCG00000005287	260516
24784	1	231415852	231416706	854	*	39	20	58	1.28876	0.042575	20	20	22	62	77	36	Distal Intergenic	1	231142625	231172360	29736	+	gene_ENSSSCG00000005287	274081
24895	1	232591874	232592947	1073	*	70	32	108	1.5391	3.47818e-05	39	28	29	108	102	114	Distal Intergenic	1	232355959	232504763	148805	+	gene_ENSSSCG00000005288	236988
24898	1	232599668	232600463	795	*	43	21	66	1.39214	0.0461945	25	24	16	87	81	30	Distal Intergenic	1	232355959	232504763	148805	+	gene_ENSSSCG00000005288	244504
24901	1	232620953	232621883	930	*	40	17	63	1.63563	0.00120106	14	20	19	50	70	71	Distal Intergenic	1	232355959	232504763	148805	+	gene_ENSSSCG00000005288	265924
24965	1	233441382	233442263	881	*	69	26	113	1.89526	3.5798e-07	21	23	35	128	108	103	Distal Intergenic	1	233074856	233083273	8418	-	gene_ENSSSCG00000043640	-358990
25231	1	236136974	236138596	1622	*	66	32	100	1.40045	0.000318711	27	35	36	92	92	116	Exon (transcript_ENSSSCT00000065284/gene_ENSSSCG00000005305, exon 22 of 42)	1	236196422	236258205	61784	+	gene_ENSSSCG00000005307	-59448
25249	1	236257631	236258147	516	*	38	18	58	1.44823	0.0344335	11	26	18	36	52	87	Exon (transcript_ENSSSCT00000091657/gene_ENSSSCG00000005307, exon 27 of 27)	1	236299344	236322953	23610	+	gene_ENSSSCG00000005308	-41713
25344	1	236877936	236878437	501	*	50	28	72	1.11104	0.0361491	26	32	28	66	59	91	Exon (transcript_ENSSSCT00000067536/gene_ENSSSCG00000005338, exon 12 of 21)	1	236919879	236943823	23945	+	gene_ENSSSCG00000031236	-41943
25590	1	239043288	239044557	1269	*	54	31	77	1.11176	0.0325169	31	23	39	94	61	77	Distal Intergenic	1	239109809	239114730	4922	+	gene_ENSSSCG00000005361	-66521
25633	1	239319803	239320812	1009	*	103	51	155	1.38321	0.000176402	29	63	62	156	138	171	Intron (transcript_ENSSSCT00000101952/gene_ENSSSCG00000053078, intron 4 of 16)	1	239271916	239368550	96635	+	gene_ENSSSCG00000053078	48896
25839	1	240687647	240688555	908	*	27	40	14	-1.73444	0.00988823	49	51	22	16	12	15	Distal Intergenic	1	240709086	240829185	120100	+	gene_ENSSSCG00000005380	-21439
25943	1	241142391	241143144	753	*	38	18	57	1.40928	0.0103682	17	22	17	49	55	69	Distal Intergenic	1	240985162	240992976	7815	+	gene_ENSSSCG00000038914	157982
25965	1	241230250	241231184	934	*	70	41	98	1.02952	0.0158533	37	37	51	87	102	106	Distal Intergenic	1	240985162	240992976	7815	+	gene_ENSSSCG00000038914	246022
26032	1	241710936	241711531	595	*	66	36	96	1.21242	0.00395815	37	31	40	101	77	112	Intron (transcript_ENSSSCT00000053491/gene_ENSSSCG00000005386, intron 2 of 6)	1	241657506	241765783	108278	+	gene_ENSSSCG00000005386	54025
26350	1	246556623	246557357	734	*	77	42	113	1.21821	0.0253978	26	42	58	75	94	170	Intron (transcript_ENSSSCT00000033835/gene_ENSSSCG00000005425, intron 2 of 16)	1	246548497	246760514	212018	+	gene_ENSSSCG00000005425	8860
26354	1	246570021	246570392	371	*	45	18	71	1.7539	0.00015636	20	16	19	83	58	74	Intron (transcript_ENSSSCT00000033835/gene_ENSSSCG00000005425, intron 2 of 16)	1	246548497	246760514	212018	+	gene_ENSSSCG00000005425	21895
26367	1	246641234	246642674	1440	*	82	48	116	1.05943	0.00789017	42	51	52	140	100	110	Intron (transcript_ENSSSCT00000033835/gene_ENSSSCG00000005425, intron 4 of 16)	1	246548497	246760514	212018	+	gene_ENSSSCG00000005425	94177
26461	1	247312310	247313054	744	*	50	26	74	1.28182	0.0348949	16	24	40	86	90	47	Distal Intergenic	1	247262719	247263990	1272	-	gene_ENSSSCG00000005430	-49064
26475	1	247466453	247467076	623	*	49	26	73	1.27621	0.0113103	26	32	20	85	61	74	Distal Intergenic	1	247598907	247603734	4828	+	gene_ENSSSCG00000048390	-132454
26477	1	247479604	247480748	1144	*	35	19	52	1.26127	0.0437698	15	21	21	59	59	40	Distal Intergenic	1	247598907	247603734	4828	+	gene_ENSSSCG00000048390	-119303
26501	1	247801758	247802258	500	*	32	15	48	1.42475	0.035515	17	15	15	62	54	30	Distal Intergenic	1	247880848	247881350	503	+	gene_ENSSSCG00000005432	-79090
26506	1	247823621	247824068	447	*	48	17	79	1.96732	7.38283e-05	17	20	15	50	79	108	Distal Intergenic	1	247880848	247881350	503	+	gene_ENSSSCG00000005432	-57227
26821	1	249506835	249508117	1282	*	51	27	76	1.28127	0.0298803	24	33	24	44	106	79	Distal Intergenic	1	249378877	249379443	567	-	gene_ENSSSCG00000031596	-128674
26827	1	249576856	249577918	1062	*	74	43	106	1.06867	0.00789568	40	39	52	102	94	122	Distal Intergenic	1	249378877	249379443	567	-	gene_ENSSSCG00000031596	-198475
27175	1	251625430	251626352	922	*	36	15	56	1.63129	0.037565	16	11	20	24	45	100	Distal Intergenic	1	251636094	251642254	6161	-	gene_ENSSSCG00000050248	16824
27191	1	251681916	251683071	1155	*	99	51	147	1.30914	0.00101655	35	55	64	134	111	197	Intron (transcript_ENSSSCT00000025482/gene_ENSSSCG00000005456, intron 5 of 13)	1	251650710	251756608	105899	+	gene_ENSSSCG00000005456	32361
27238	1	251889622	251889850	228	*	26	11	42	1.72125	0.012301	14	14	5	44	45	38	Intron (transcript_ENSSSCT00000047545/gene_ENSSSCG00000005457, intron 2 of 4)	1	251826991	251831246	4256	-	gene_ENSSSCG00000044924	-58604
27436	1	252996732	252997036	304	*	26	11	40	1.58436	0.035515	16	11	8	57	34	31	Intron (transcript_ENSSSCT00000059871/gene_ENSSSCG00000005466, intron 4 of 13)	1	252781491	252956179	174689	-	gene_ENSSSCG00000005465	-40857
27440	1	253069199	253070062	863	*	56	28	84	1.33256	0.00596074	33	26	27	60	80	112	Intron (transcript_ENSSSCT00000059871/gene_ENSSSCG00000005466, intron 13 of 13)	1	252986564	253093063	106500	-	gene_ENSSSCG00000005466	23864
28266	1	261542508	261544098	1590	*	53	31	74	1.04304	0.0359631	32	26	36	80	72	72	Promoter (2-3kb)	1	261544898	261546694	1797	+	gene_ENSSSCG00000005519	-2390
28482	1	262413481	262414341	860	*	63	31	95	1.39995	0.000795255	25	26	43	108	82	96	Intron (transcript_ENSSSCT00000006083/gene_ENSSSCG00000005532, intron 7 of 7)	1	262456155	262483035	26881	+	gene_ENSSSCG00000005533	-42674
28669	1	264486840	264487958	1118	*	53	29	77	1.21046	0.00932098	23	29	35	77	69	87	Intron (transcript_ENSSSCT00000046032/gene_ENSSSCG00000005585, intron 13 of 23)	1	264276987	264301713	24727	+	gene_ENSSSCG00000005584	210971
28736	1	264961473	264962616	1143	*	66	26	106	1.8212	2.80275e-05	20	29	29	113	68	139	Distal Intergenic	1	264900591	264920890	20300	+	gene_ENSSSCG00000005586	62025
28910	1	265827206	265827985	779	*	51	19	84	1.94666	0.000129093	14	19	24	116	88	49	Intron (transcript_ENSSSCT00000044592/gene_ENSSSCG00000005598, intron 17 of 18)	1	265714211	265867101	152891	-	gene_ENSSSCG00000005598	39895
28952	1	266124687	266125507	820	*	71	41	102	1.12114	0.0123586	33	35	55	122	103	83	Exon (transcript_ENSSSCT00000038614/gene_ENSSSCG00000029169, exon 11 of 13)	1	265948083	266028533	80451	+	gene_ENSSSCG00000005602	177424
29020	1	266918184	266919044	860	*	74	38	110	1.32581	0.000543416	29	48	37	107	106	119	Distal Intergenic	1	266933542	267105788	172247	+	gene_ENSSSCG00000036926	-15358
29099	1	267408842	267410860	2018	*	57	32	82	1.11639	0.0148945	31	32	35	93	78	75	3' UTR	1	267391621	267413599	21979	+	gene_ENSSSCG00000032752	19239
29209	1	267954474	267955715	1241	*	47	25	69	1.25458	0.0180547	25	20	30	80	50	77	Intron (transcript_ENSSSCT00000006170/gene_ENSSSCG00000005611, intron 4 of 6)	1	267961404	267964881	3478	-	gene_ENSSSCG00000033019	10407
29243	1	268160226	268161004	778	*	55	31	78	1.11572	0.0438385	28	32	34	104	52	80	Intron (transcript_ENSSSCT00000060687/gene_ENSSSCG00000005617, intron 1 of 18)	1	268116120	268205778	89659	+	gene_ENSSSCG00000005617	44884
29737	1	270273558	270274578	1020	*	70	41	98	1.04645	0.0492475	37	23	65	106	94	96	Promoter (<=1kb)	1	270274562	270334907	60346	+	gene_ENSSSCG00000039311	0
30509	1	273729069	273730539	1470	*	41	23	59	1.15487	0.0417201	20	24	25	67	51	60	Intron (transcript_ENSSSCT00000036293/gene_ENSSSCG00000038220, intron 1 of 10)	1	273705505	273797620	92116	+	gene_ENSSSCG00000038220	25034
30809	10	1114676	1115389	713	*	56	29	84	1.32152	0.00512441	22	30	35	71	71	110	Distal Intergenic	10	1057622	1082222	24601	-	gene_ENSSSCG00000040300	-33167
31190	10	8536536	8537093	557	*	61	27	95	1.60862	0.00280822	13	19	50	102	72	112	Distal Intergenic	10	8305539	8390341	84803	+	gene_ENSSSCG00000010816	231554
31380	10	9667055	9667839	784	*	56	31	81	1.171	0.0170195	30	37	26	80	65	99	Intron (transcript_ENSSSCT00000042178/gene_ENSSSCG00000010822, intron 3 of 10)	10	9659487	9683912	24426	-	gene_ENSSSCG00000010822	16857
31599	10	10823459	10824686	1227	*	57	31	84	1.21006	0.0249792	42	23	29	83	58	112	Distal Intergenic	10	10866448	10905857	39410	-	gene_ENSSSCG00000010831	82398
31606	10	10846548	10847480	932	*	62	35	89	1.11719	0.00882607	37	32	38	93	80	96	Distal Intergenic	10	10866448	10905857	39410	-	gene_ENSSSCG00000010831	59309
31711	10	11214804	11215805	1001	*	66	36	97	1.22403	0.00606646	22	38	48	108	91	92	Distal Intergenic	10	11315849	11336308	20460	-	gene_ENSSSCG00000010832	121504
31734	10	11320556	11321701	1145	*	77	43	112	1.16335	0.00477317	53	32	45	133	103	101	Intron (transcript_ENSSSCT00000011850/gene_ENSSSCG00000010832, intron 3 of 9)	10	11315849	11336308	20460	-	gene_ENSSSCG00000010832	15752
31786	10	11620099	11620774	675	*	65	38	92	1.0592	0.0277578	29	33	53	108	81	87	Intron (transcript_ENSSSCT00000039557/gene_ENSSSCG00000035479, intron 1 of 7)	10	11526619	11709888	183270	+	gene_ENSSSCG00000035479	94155
31852	10	11915609	11916187	578	*	47	20	74	1.62841	0.00167148	20	23	19	84	92	46	Distal Intergenic	10	11885280	11885780	501	-	gene_ENSSSCG00000023289	-30407
31865	10	12164102	12164289	187	*	22	9	34	1.67637	0.0399457	5	15	8	31	43	30	Intron (transcript_ENSSSCT00000057680/gene_ENSSSCG00000010840, intron 16 of 17)	10	11950901	12322359	371459	-	gene_ENSSSCG00000010840	158257
31881	10	12292225	12293280	1055	*	50	23	77	1.5217	0.000709287	23	18	29	88	76	68	Intron (transcript_ENSSSCT00000057680/gene_ENSSSCG00000010840, intron 16 of 17)	10	11950901	12322359	371459	-	gene_ENSSSCG00000010840	30134
32184	10	14124557	14124813	256	*	24	10	38	1.67777	0.019258	10	9	12	36	29	50	Intron (transcript_ENSSSCT00000045927/gene_ENSSSCG00000021310, intron 3 of 11)	10	14102290	14105983	3694	+	gene_ENSSSCG00000030675	22523
32208	10	14275999	14277288	1289	*	62	35	89	1.14301	0.0122055	42	23	40	91	92	85	Distal Intergenic	10	14295023	14345724	50702	+	gene_ENSSSCG00000024288	-19024
32211	10	14284675	14285784	1109	*	50	28	72	1.13446	0.023148	22	27	37	71	75	72	Distal Intergenic	10	14295023	14345724	50702	+	gene_ENSSSCG00000024288	-10348
32382	10	15059405	15060646	1241	*	37	51	24	-1.31308	0.0305282	65	55	33	27	20	25	Intron (transcript_ENSSSCT00000039756/gene_ENSSSCG00000010863, intron 5 of 34)	10	15042275	15132326	90052	+	gene_ENSSSCG00000010863	18371
32622	10	17569579	17570565	986	*	103	58	148	1.12383	0.000733453	59	63	54	145	133	168	Distal Intergenic	10	17628396	17656201	27806	+	gene_ENSSSCG00000010878	-58817
32696	10	18780630	18781177	547	*	37	18	56	1.39215	0.0221511	16	12	28	70	47	52	Intron (transcript_ENSSSCT00000032490/gene_ENSSSCG00000022034, intron 7 of 11)	10	18267189	19019642	752454	-	gene_ENSSSCG00000022034	239012
32703	10	18842155	18843413	1258	*	118	58	178	1.40716	0.000129093	35	54	87	205	171	160	Intron (transcript_ENSSSCT00000032490/gene_ENSSSCG00000022034, intron 10 of 11)	10	18267189	19019642	752454	-	gene_ENSSSCG00000022034	177487
32707	10	18903536	18904745	1209	*	54	27	80	1.3502	0.0020888	21	30	31	80	84	78	Intron (transcript_ENSSSCT00000032490/gene_ENSSSCG00000022034, intron 11 of 11)	10	18267189	19019642	752454	-	gene_ENSSSCG00000022034	116106
32787	10	19521525	19522798	1273	*	62	33	91	1.26369	0.00279401	31	30	38	107	77	91	Intron (transcript_ENSSSCT00000012239/gene_ENSSSCG00000011176, intron 8 of 9)	10	19421565	19551840	130276	-	gene_ENSSSCG00000011176	30315
32792	10	19562200	19563017	817	*	57	31	84	1.20669	0.0258273	26	25	44	115	75	62	Distal Intergenic	10	19421565	19551840	130276	-	gene_ENSSSCG00000011176	-11177
32845	10	19810597	19811516	919	*	36	18	53	1.31252	0.0346349	16	13	27	63	52	45	Exon (transcript_ENSSSCT00000082119/gene_ENSSSCG00000029411, exon 15 of 21)	10	19758757	19820246	61490	+	gene_ENSSSCG00000029411	52759
32949	10	20654646	20655432	786	*	57	30	83	1.23668	0.00948165	35	27	30	101	87	63	Distal Intergenic	10	20395481	20635748	240268	-	gene_ENSSSCG00000010900	-19684
33013	10	21319694	21320136	442	*	34	16	52	1.45615	0.0281281	18	12	19	36	43	77	Distal Intergenic	10	21371257	21410296	39040	-	gene_ENSSSCG00000036270	90602
33028	10	21482770	21483171	401	*	25	11	39	1.6461	0.0225698	10	6	17	32	40	47	Promoter (<=1kb)	10	21483226	21537022	53797	+	gene_ENSSSCG00000051969	-456
33622	10	24884625	24885348	723	*	63	24	102	1.83738	2.36711e-06	25	23	26	116	106	84	Intron (transcript_ENSSSCT00000062080/gene_ENSSSCG00000022787, intron 6 of 9)	10	24876835	24878263	1429	+	gene_ENSSSCG00000034258	8513
33650	10	25159731	25160262	531	*	55	28	81	1.30482	0.0158478	43	25	17	97	71	77	Distal Intergenic	10	25202389	25209210	6822	+	gene_ENSSSCG00000011171	-42658
33719	10	25939672	25940116	444	*	24	9	38	1.79206	0.00913813	10	7	12	46	35	35	Distal Intergenic	10	25822287	25822998	712	-	gene_ENSSSCG00000010936	-117118
33811	10	27096581	27096914	333	*	21	7	35	2.04526	0.00488188	5	8	9	38	35	32	Intron (transcript_ENSSSCT00000079666/gene_ENSSSCG00000010943, intron 3 of 6)	10	27078116	27161469	83354	-	gene_ENSSSCG00000010943	64888
34099	10	28903351	28903911	560	*	32	14	51	1.6615	0.010136	14	6	22	44	43	66	Distal Intergenic	10	28996854	29005810	8957	+	gene_ENSSSCG00000063532	-93503
34349	10	31540623	31541493	870	*	54	31	77	1.10289	0.0280195	21	31	42	78	75	80	Intron (transcript_ENSSSCT00000011999/gene_ENSSSCG00000010962, intron 5 of 17)	10	31580328	31580721	394	-	gene_ENSSSCG00000035626	40098
34589	10	32867865	32868671	806	*	36	19	54	1.31657	0.0272934	16	19	22	61	62	41	Exon (transcript_ENSSSCT00000058074/gene_ENSSSCG00000010987, exon 14 of 26)	10	32874231	32874837	607	-	gene_ENSSSCG00000060446	6972
34715	10	33376014	33376553	539	*	37	20	55	1.19996	0.041185	17	23	22	53	61	51	Intron (transcript_ENSSSCT00000052112/gene_ENSSSCG00000035454, intron 4 of 4)	10	33399383	33430971	31589	+	gene_ENSSSCG00000010999	-23369
34765	10	33824597	33825658	1061	*	47	24	69	1.317	0.0152394	15	20	38	77	65	67	Intron (transcript_ENSSSCT00000074309/gene_ENSSSCG00000011003, intron 2 of 5)	10	33802051	33865385	63335	+	gene_ENSSSCG00000011003	23607
34797	10	35123917	35124786	869	*	94	33	156	2.0075	1.26971e-07	14	38	49	153	149	166	Distal Intergenic	10	34280949	34288335	7387	+	gene_ENSSSCG00000051410	843837
34906	10	39462150	39463291	1141	*	86	49	124	1.12469	0.0108049	56	33	59	158	117	97	Promoter (<=1kb)	10	39274932	39462846	187915	-	gene_ENSSSCG00000011069	0
35066	10	40729400	40729950	550	*	45	23	68	1.36848	0.00650842	20	20	29	75	53	78	Intron (transcript_ENSSSCT00000058548/gene_ENSSSCG00000020705, intron 6 of 8)	10	40713847	40742462	28616	-	gene_ENSSSCG00000020705	13062
35080	10	40799231	40800274	1043	*	60	27	93	1.53398	0.000141584	31	25	27	77	98	104	Distal Intergenic	10	40764396	40789061	24666	+	gene_ENSSSCG00000011018	35878
35384	10	41766614	41766933	319	*	23	33	13	-1.47433	0.0487919	33	21	45	12	15	14	Distal Intergenic	10	41574566	41578348	3783	-	gene_ENSSSCG00000011023	-188585
35584	10	42588599	42589062	463	*	53	17	90	2.16205	1.58283e-05	16	15	21	50	88	132	Distal Intergenic	10	42454646	42577345	122700	-	gene_ENSSSCG00000011026	-11717
35639	10	42885941	42886201	260	*	26	11	40	1.57912	0.020495	8	13	14	45	36	40	Intron (transcript_ENSSSCT00000012070/gene_ENSSSCG00000011028, intron 15 of 15)	10	42836047	42946857	110811	-	gene_ENSSSCG00000011028	60916
35877	10	45430032	45430876	844	*	80	46	114	1.08725	0.0186444	51	44	44	145	119	78	Intron (transcript_ENSSSCT00000026176/gene_ENSSSCG00000022953, intron 6 of 6)	10	45362928	45440215	77288	-	gene_ENSSSCG00000022953	10183
35970	10	46916702	46916854	152	*	13	20	6	-2.00914	0.0399836	26	21	15	5	4	9	Intron (transcript_ENSSSCT00000077717/gene_ENSSSCG00000011051, intron 6 of 13)	10	46928377	46931656	3280	-	gene_ENSSSCG00000057274	14954
35997	10	47112861	47113961	1100	*	67	38	96	1.10697	0.0157094	28	42	46	78	114	97	Intron (transcript_ENSSSCT00000061714/gene_ENSSSCG00000039658, intron 2 of 4)	10	47182091	47182444	354	-	gene_ENSSSCG00000045051	69583
36148	10	48208923	48209129	206	*	19	8	30	1.70588	0.0377645	8	9	7	30	27	34	Exon (transcript_ENSSSCT00000053844/gene_ENSSSCG00000032984, exon 5 of 10)	10	48177762	48262051	84290	+	gene_ENSSSCG00000032984	31367
36562	10	51272812	51273480	668	*	28	14	43	1.42395	0.0288469	15	15	12	46	38	47	Distal Intergenic	10	50707054	51205619	498566	-	gene_ENSSSCG00000011075	-67861
36564	10	51400703	51401234	531	*	25	9	41	1.88408	0.00512401	10	9	10	31	54	39	Distal Intergenic	10	50707054	51205619	498566	-	gene_ENSSSCG00000011075	-195615
36566	10	51453946	51455799	1853	*	66	31	101	1.48188	0.000149527	29	24	41	111	90	102	Distal Intergenic	10	51619680	51621116	1437	-	gene_ENSSSCG00000011076	167170
36589	10	51639022	51639965	943	*	54	28	79	1.27965	0.0062672	19	33	33	70	83	86	Distal Intergenic	10	51619680	51621116	1437	-	gene_ENSSSCG00000011076	-18849
36594	10	51661256	51661907	651	*	59	35	83	1.03553	0.0249792	30	34	41	79	86	84	Distal Intergenic	10	51682961	51708564	25604	+	gene_ENSSSCG00000058253	-21705
36599	10	51675594	51677077	1483	*	54	31	78	1.11803	0.0285719	29	28	36	69	63	102	Distal Intergenic	10	51682961	51708564	25604	+	gene_ENSSSCG00000058253	-7367
36763	10	52903385	52903759	374	*	52	30	75	1.10939	0.0277578	32	34	24	83	66	77	Intron (transcript_ENSSSCT00000030126/gene_ENSSSCG00000026001, intron 1 of 11)	10	52862835	53060740	197906	+	gene_ENSSSCG00000026001	40924
36774	10	53040709	53041559	850	*	80	32	127	1.75103	1.6088e-07	31	36	31	126	124	133	Intron (transcript_ENSSSCT00000030126/gene_ENSSSCG00000026001, intron 9 of 11)	10	53163536	53168988	5453	-	gene_ENSSSCG00000045711	128279
37034	10	55667089	55667813	724	*	43	19	68	1.63934	0.00144051	11	24	22	56	64	86	Distal Intergenic	10	55675138	55700305	25168	-	gene_ENSSSCG00000031456	33216
37168	10	56517924	56518106	182	*	17	27	8	-1.92496	0.0113499	24	26	32	8	6	11	Distal Intergenic	10	56280665	56430777	150113	-	gene_ENSSSCG00000011102	-87329
37555	10	57921031	57921868	837	*	54	31	76	1.08401	0.0467494	26	26	42	87	56	87	3' UTR	10	57919051	57929082	10032	-	gene_ENSSSCG00000024021	8051
37684	10	58618288	58618543	255	*	20	29	12	-1.503	0.0455611	30	29	29	14	12	10	Distal Intergenic	10	59052915	59144797	91883	+	gene_ENSSSCG00000011110	-434627
37686	10	58621808	58622338	530	*	64	39	90	1.0077	0.0334351	39	35	43	110	87	75	Distal Intergenic	10	59052915	59144797	91883	+	gene_ENSSSCG00000011110	-431107
37742	10	59331306	59332153	847	*	64	37	91	1.09227	0.0256885	30	29	52	81	79	113	Intron (transcript_ENSSSCT00000026201/gene_ENSSSCG00000011111, intron 8 of 10)	10	59052915	59144797	91883	+	gene_ENSSSCG00000011110	279238
37774	10	59489122	59490282	1160	*	67	40	94	1.02467	0.0249473	30	38	52	84	94	104	Intron (transcript_ENSSSCT00000026201/gene_ENSSSCG00000011111, intron 10 of 10)	10	59204724	59630285	425562	-	gene_ENSSSCG00000011111	141163
37904	10	60260180	60260705	525	*	40	18	61	1.53625	0.00538612	13	20	22	50	52	83	Intron (transcript_ENSSSCT00000043013/gene_ENSSSCG00000011120, intron 2 of 16)	10	60241016	60391642	150627	+	gene_ENSSSCG00000011120	19689
38406	10	64736280	64737096	816	*	51	22	79	1.59884	0.00123663	22	20	26	52	76	111	Distal Intergenic	10	64776315	64802287	25973	-	gene_ENSSSCG00000011133	66007
38609	10	65555039	65556150	1111	*	39	55	23	-1.46178	0.00319329	61	55	50	22	28	20	Distal Intergenic	10	65559508	65572895	13388	+	gene_ENSSSCG00000063387	-4469
38645	10	65757822	65758262	440	*	38	20	56	1.26887	0.0303682	15	20	26	45	59	66	Distal Intergenic	10	65705045	65705590	546	+	gene_ENSSSCG00000039612	53217
39139	10	68541494	68542216	722	*	71	31	110	1.59947	7.25092e-05	25	21	49	107	105	119	Distal Intergenic	10	68427192	68535143	107952	-	gene_ENSSSCG00000029602	-7073
39274	10	69023618	69024540	922	*	49	27	71	1.20224	0.0308025	24	16	41	69	81	64	Intron (transcript_ENSSSCT00000042952/gene_ENSSSCG00000011163, intron 5 of 36)	10	68770164	69141871	371708	+	gene_ENSSSCG00000011163	254376
39276	10	69036978	69038122	1144	*	69	40	98	1.07631	0.0367843	37	23	62	108	99	88	Exon (transcript_ENSSSCT00000042952/gene_ENSSSCG00000011163, exon 9 of 37)	10	69159455	69295306	135852	-	gene_ENSSSCG00000011166	258328
39692	11	1786329	1786803	474	*	30	15	45	1.33896	0.0476031	15	11	21	54	45	38	Distal Intergenic	11	1554763	1582408	27646	+	gene_ENSSSCG00000009278	232040
40145	11	4151928	4152428	500	*	56	26	87	1.50491	0.00155663	20	18	42	95	69	97	Intron (transcript_ENSSSCT00000059226/gene_ENSSSCG00000009298, intron 7 of 12)	11	4054442	4161481	107040	+	gene_ENSSSCG00000009298	97986
40464	11	6644533	6646128	1595	*	80	47	113	1.04723	0.0114694	38	46	59	131	114	96	Distal Intergenic	11	6538045	6604658	66614	-	gene_ENSSSCG00000029456	-41470
40899	11	8653626	8654320	694	*	42	21	63	1.38445	0.00779931	19	16	28	58	58	74	Intron (transcript_ENSSSCT00000086456/gene_ENSSSCG00000009338, intron 20 of 60)	11	8518715	8763899	245185	+	gene_ENSSSCG00000009338	135605
40934	11	8876111	8876868	757	*	78	33	123	1.67615	6.73617e-07	31	31	38	122	118	130	Intron (transcript_ENSSSCT00000041843/gene_ENSSSCG00000040566, intron 5 of 6)	11	8857175	8885420	28246	-	gene_ENSSSCG00000040566	9309
41089	11	9744839	9745327	488	*	42	20	65	1.4365	0.00485637	18	24	20	52	67	76	Distal Intergenic	11	9736811	9738110	1300	-	gene_ENSSSCG00000041722	-7217
41258	11	10939159	10940291	1132	*	103	61	145	1.04607	0.00353987	46	59	78	148	151	137	Distal Intergenic	11	11044625	11048411	3787	-	gene_ENSSSCG00000042357	109252
41751	11	14832641	14833473	832	*	49	28	69	1.06641	0.0476031	27	22	37	71	61	76	Distal Intergenic	11	14576214	14649795	73582	+	gene_ENSSSCG00000009369	257259
41870	11	15246307	15247572	1265	*	29	41	16	-1.56755	0.00713852	50	37	38	17	15	17	Distal Intergenic	11	15317124	15410473	93350	-	gene_ENSSSCG00000009370	164166
42266	11	17126395	17127188	793	*	57	32	81	1.10649	0.019762	36	25	37	75	92	77	Distal Intergenic	11	17230845	17239607	8763	-	gene_ENSSSCG00000049891	113212
42274	11	17204860	17205740	880	*	97	57	136	1.04917	0.00665906	41	51	80	134	134	142	Distal Intergenic	11	17230845	17239607	8763	-	gene_ENSSSCG00000049891	34747
42309	11	17386352	17387458	1106	*	66	24	107	1.91121	1.50999e-05	36	19	19	134	112	77	Distal Intergenic	11	17513816	17516773	2958	+	gene_ENSSSCG00000047786	-127464
42316	11	17405259	17406623	1364	*	40	21	58	1.22316	0.0337209	18	25	22	48	70	58	Distal Intergenic	11	17513816	17516773	2958	+	gene_ENSSSCG00000047786	-108557
42624	11	19192581	19193642	1061	*	64	29	99	1.53932	7.25092e-05	31	24	34	109	102	88	Intron (transcript_ENSSSCT00000010300/gene_ENSSSCG00000009401, intron 3 of 26)	11	19219077	19220347	1271	+	gene_ENSSSCG00000061460	-26496
42692	11	19591741	19592083	342	*	39	54	24	-1.40411	0.0348949	53	78	31	18	20	34	Distal Intergenic	11	19572644	19584528	11885	-	gene_ENSSSCG00000027551	-7555
42862	11	21328720	21329488	768	*	72	36	108	1.33825	0.00451549	50	34	26	106	77	142	Intron (transcript_ENSSSCT00000010315/gene_ENSSSCG00000009414, intron 5 of 20)	11	21298855	21387968	89114	+	gene_ENSSSCG00000009414	30633
42884	11	21607495	21608556	1061	*	52	28	77	1.26624	0.0186979	22	21	41	97	77	58	Distal Intergenic	11	21612493	21622446	9954	-	gene_ENSSSCG00000009417	14951
42916	11	21883152	21884189	1037	*	60	33	88	1.22124	0.0421339	26	28	45	132	80	53	Distal Intergenic	11	21848941	21865590	16650	-	gene_ENSSSCG00000062876	-18599
43131	11	22963991	22964599	608	*	43	24	62	1.16675	0.031996	23	28	21	56	63	69	Distal Intergenic	11	22903261	22920181	16921	+	gene_ENSSSCG00000033908	61338
43138	11	22996477	22997833	1356	*	53	28	79	1.26613	0.00758796	32	32	21	90	73	75	Distal Intergenic	11	22903261	22920181	16921	+	gene_ENSSSCG00000033908	94572
43159	11	23086759	23087493	734	*	63	35	91	1.15056	0.0244188	30	49	27	87	112	75	Distal Intergenic	11	23159470	23198885	39416	+	gene_ENSSSCG00000009426	-72711
43167	11	23128945	23130386	1441	*	80	42	118	1.27663	0.000882527	45	42	39	144	113	97	Distal Intergenic	11	23159470	23198885	39416	+	gene_ENSSSCG00000009426	-30525
43171	11	23195088	23195928	840	*	65	26	105	1.78324	1.89639e-06	24	28	27	109	113	93	Intron (transcript_ENSSSCT00000010331/gene_ENSSSCG00000009426, intron 5 of 5)	11	23141133	23159649	18517	-	gene_ENSSSCG00000009425	-36279
43507	11	25851779	25852588	809	*	52	30	75	1.08145	0.0403668	21	33	38	65	86	74	Intron (transcript_ENSSSCT00000052396/gene_ENSSSCG00000009440, intron 2 of 7)	11	25906010	25954210	48201	+	gene_ENSSSCG00000039338	-54231
43581	11	32158117	32158649	532	*	28	13	43	1.5102	0.0194869	12	15	12	46	39	44	Distal Intergenic	11	32492740	32994844	502105	-	gene_ENSSSCG00000009448	836727
43667	11	37495367	37496091	724	*	50	23	78	1.52959	0.00221852	18	27	25	59	107	68	Distal Intergenic	11	38614865	38619320	4456	+	gene_ENSSSCG00000059524	-1119498
43683	11	38566399	38567073	674	*	57	32	82	1.15076	0.0171932	29	22	46	80	83	85	Intron (transcript_ENSSSCT00000048711/gene_ENSSSCG00000038842, intron 1 of 3)	11	38614865	38619320	4456	+	gene_ENSSSCG00000059524	-48466
43700	11	38766906	38767982	1076	*	67	20	115	2.31776	7.44984e-09	14	24	22	118	138	90	Intron (transcript_ENSSSCT00000048711/gene_ENSSSCG00000038842, intron 1 of 3)	11	38614865	38619320	4456	+	gene_ENSSSCG00000059524	153117
43761	11	42867484	42867945	461	*	30	13	48	1.59616	0.0380453	8	18	15	22	60	62	Distal Intergenic	11	43171452	43171670	219	-	gene_ENSSSCG00000053888	304186
43785	11	43847626	43848273	647	*	47	23	70	1.37372	0.013604	10	27	34	68	75	69	Intron (transcript_ENSSSCT00000010367/gene_ENSSSCG00000009457, intron 5 of 10)	11	43764271	44187821	423551	-	gene_ENSSSCG00000009457	340195
43820	11	45046417	45047360	943	*	46	21	71	1.52403	0.00568264	23	21	20	40	88	86	3' UTR	11	44999320	45018862	19543	-	gene_ENSSSCG00000040073	-28498
43829	11	45180806	45181111	305	*	39	18	59	1.46398	0.0072803	13	21	22	47	62	70	Intron (transcript_ENSSSCT00000026633/gene_ENSSSCG00000024722, intron 10 of 17)	11	45076062	45362887	286826	+	gene_ENSSSCG00000024722	105049
43836	11	45274532	45275003	471	*	48	23	74	1.48849	0.00273579	28	18	23	94	74	56	Intron (transcript_ENSSSCT00000026633/gene_ENSSSCG00000024722, intron 14 of 17)	11	45369810	45388314	18505	+	gene_ENSSSCG00000035101	-95278
43935	11	46217257	46218104	847	*	63	34	92	1.21803	0.020548	32	34	37	52	114	112	Intron (transcript_ENSSSCT00000092750/gene_ENSSSCG00000025130, intron 6 of 6)	11	46206605	46212168	5564	-	gene_ENSSSCG00000049910	-5936
44038	11	46711135	46711606	471	*	61	34	87	1.12099	0.015736	32	34	38	68	104	90	Distal Intergenic	11	45985564	46459791	474228	-	gene_ENSSSCG00000025130	-251815
44086	11	47561851	47562346	495	*	41	14	69	2.10469	6.88529e-05	13	10	19	60	96	52	Intron (transcript_ENSSSCT00000047613/gene_ENSSSCG00000009464, intron 5 of 22)	11	47543815	47828208	284394	-	gene_ENSSSCG00000009464	266357
44374	11	49187926	49188658	732	*	50	25	76	1.40306	0.00220139	18	31	26	78	77	75	Exon (transcript_ENSSSCT00000044438/gene_ENSSSCG00000009473, exon 70 of 82)	11	49131665	49151009	19345	-	gene_ENSSSCG00000009472	-37649
44741	11	57121796	57122693	897	*	66	31	100	1.44804	0.000149789	29	37	29	101	103	97	Distal Intergenic	11	57428542	57429034	493	-	gene_ENSSSCG00000033995	307238
44742	11	57135464	57136649	1185	*	87	40	134	1.53834	8.30549e-05	23	39	59	150	138	116	Distal Intergenic	11	57428542	57429034	493	-	gene_ENSSSCG00000033995	293570
44743	11	57146849	57147884	1035	*	107	50	165	1.51747	3.0035e-07	45	47	58	157	165	175	Distal Intergenic	11	57428542	57429034	493	-	gene_ENSSSCG00000033995	282185
44763	11	58021991	58022864	873	*	47	24	70	1.34557	0.022134	25	20	27	91	80	40	Distal Intergenic	11	57792665	57800846	8182	+	gene_ENSSSCG00000009488	230199
44986	11	64253829	64254574	745	*	55	29	82	1.26848	0.00626639	34	28	26	99	77	70	Intron (transcript_ENSSSCT00000037963/gene_ENSSSCG00000026996, intron 26 of 29)	11	64089153	64309836	220684	-	gene_ENSSSCG00000026996	56007
44994	11	64280772	64281214	442	*	30	14	46	1.45528	0.0292102	11	16	17	34	43	63	Intron (transcript_ENSSSCT00000037963/gene_ENSSSCG00000026996, intron 29 of 29)	11	64089153	64309836	220684	-	gene_ENSSSCG00000026996	29064
45003	11	64301968	64303090	1122	*	56	32	81	1.1161	0.0253261	34	28	35	65	73	106	Intron (transcript_ENSSSCT00000037963/gene_ENSSSCG00000026996, intron 29 of 29)	11	64089153	64309836	220684	-	gene_ENSSSCG00000026996	7868
45052	11	65198387	65199026	639	*	44	22	67	1.39627	0.00419799	23	17	26	63	65	73	Intron (transcript_ENSSSCT00000059406/gene_ENSSSCG00000009501, intron 16 of 20)	11	65147004	65204299	57296	-	gene_ENSSSCG00000009501	5912
45058	11	65210489	65211367	878	*	38	17	60	1.61339	0.0020888	15	20	16	55	73	53	Distal Intergenic	11	65147004	65204299	57296	-	gene_ENSSSCG00000009501	-7068
45118	11	66466850	66467588	738	*	48	25	71	1.25467	0.0165925	28	27	22	54	69	91	Distal Intergenic	11	66481923	66641653	159731	+	gene_ENSSSCG00000009505	-15073
45813	11	70986501	70987825	1324	*	76	42	111	1.19239	0.00715777	46	26	55	130	115	89	Exon (transcript_ENSSSCT00000010446/gene_ENSSSCG00000009528, exon 19 of 27)	11	71008846	71020730	11885	-	gene_ENSSSCG00000060223	34229
45922	11	72561995	72563323	1328	*	64	33	96	1.34556	0.0148945	27	29	43	125	114	50	Distal Intergenic	11	71327017	71348757	21741	-	gene_ENSSSCG00000026317	-1214566
45958	11	73658971	73659557	586	*	33	16	50	1.4394	0.0141062	13	18	17	49	46	56	Distal Intergenic	11	74186640	74233354	46715	-	gene_ENSSSCG00000009535	574383
45963	11	73679777	73680261	484	*	39	18	59	1.44321	0.0204532	13	30	13	59	47	72	Distal Intergenic	11	74186640	74233354	46715	-	gene_ENSSSCG00000009535	553577
46063	11	74601155	74602251	1096	*	70	40	99	1.08483	0.0210327	25	39	58	94	104	100	Distal Intergenic	11	74450948	74451322	375	-	gene_ENSSSCG00000016840	-150929
46717	11	78765925	78767530	1605	*	58	33	84	1.13033	0.0280114	33	30	37	115	71	67	Intron (transcript_ENSSSCT00000010480/gene_ENSSSCG00000009560, intron 4 of 12)	11	78755533	78778309	22777	+	gene_ENSSSCG00000009560	11997
47820	12	4132612	4134587	1975	*	80	48	111	1.00415	0.0182635	40	39	66	121	107	107	Distal Intergenic	12	3847901	3935368	87468	-	gene_ENSSSCG00000034373	-199219
48394	12	6534577	6535238	661	*	57	33	82	1.11082	0.0194785	35	25	39	95	76	76	Distal Intergenic	12	6562952	6587046	24095	+	gene_ENSSSCG00000035960	-28375
48745	12	9470802	9471727	925	*	48	25	71	1.28757	0.0278048	21	24	31	42	74	99	Distal Intergenic	12	8642158	8647315	5158	-	gene_ENSSSCG00000017251	-824412
48767	12	10040615	10041378	763	*	60	31	88	1.27649	0.00275389	28	29	38	102	79	85	Distal Intergenic	12	10351699	10362244	10546	-	gene_ENSSSCG00000039947	321629
48983	12	11136752	11137238	486	*	68	40	95	1.03169	0.046935	50	30	41	66	109	112	Exon (transcript_ENSSSCT00000033236/gene_ENSSSCG00000017255, exon 26 of 39)	12	11162953	11211801	48849	+	gene_ENSSSCG00000055960	-26201
49457	12	13498644	13499604	960	*	73	38	109	1.32303	0.00078184	32	30	52	114	93	122	Intron (transcript_ENSSSCT00000056309/gene_ENSSSCG00000017272, intron 1 of 32)	12	13463058	13481645	18588	+	gene_ENSSSCG00000017271	36546
49471	12	13542440	13543166	726	*	48	25	71	1.2639	0.00896057	25	23	29	82	61	71	Intron (transcript_ENSSSCT00000056309/gene_ENSSSCG00000017272, intron 7 of 32)	12	13463058	13481645	18588	+	gene_ENSSSCG00000017271	80108
49654	12	14563555	14564140	585	*	52	27	76	1.27305	0.00567463	33	23	26	72	76	82	Intron (transcript_ENSSSCT00000089829/gene_ENSSSCG00000028925, intron 16 of 17)	12	14571951	14580742	8792	+	gene_ENSSSCG00000032092	-8396
49813	12	15214400	15215545	1145	*	98	58	137	1.02026	0.00776717	53	47	76	149	113	150	Exon (transcript_ENSSSCT00000048634/gene_ENSSSCG00000017290, exon 4 of 10)	12	15222973	15227700	4728	+	gene_ENSSSCG00000040509	-8573
49841	12	15332970	15334090	1120	*	59	35	83	1.01205	0.0378808	38	29	40	71	81	98	Exon (transcript_ENSSSCT00000055375/gene_ENSSSCG00000017294, exon 3 of 8)	12	15319593	15350976	31384	-	gene_ENSSSCG00000017294	18006
49884	12	15546085	15547258	1173	*	62	30	94	1.44213	0.000469005	28	31	31	75	92	117	Intron (transcript_ENSSSCT00000050601/gene_ENSSSCG00000017298, intron 18 of 26)	12	15436803	15447100	10298	+	gene_ENSSSCG00000017297	110455
49890	12	15567470	15568356	886	*	51	25	76	1.37942	0.021428	18	30	28	44	70	116	Intron (transcript_ENSSSCT00000050601/gene_ENSSSCG00000017298, intron 19 of 26)	12	15436803	15447100	10298	+	gene_ENSSSCG00000017297	131553
50129	12	17264563	17265057	494	*	34	17	51	1.38895	0.0235532	15	21	15	62	52	41	Intron (transcript_ENSSSCT00000069092/gene_ENSSSCG00000017313, intron 9 of 9)	12	17240736	17242823	2088	-	gene_ENSSSCG00000017314	-22234
51022	12	22172212	22173023	811	*	45	22	68	1.38511	0.00395606	21	25	22	67	75	64	Distal Intergenic	12	22119979	22164626	44648	-	gene_ENSSSCG00000017479	-8397
51080	12	22386716	22388098	1382	*	75	44	106	1.06942	0.00879181	37	40	55	118	93	109	Distal Intergenic	12	22363376	22379068	15693	-	gene_ENSSSCG00000017490	-9030
51214	12	23104047	23105164	1117	*	85	44	127	1.32949	0.000337241	38	34	60	147	119	116	Intron (transcript_ENSSSCT00000019064/gene_ENSSSCG00000017511, intron 2 of 13)	12	23073302	23142547	69246	+	gene_ENSSSCG00000017511	31862
51617	12	25239210	25240253	1043	*	60	32	89	1.26566	0.0243931	52	19	25	103	94	71	Exon (transcript_ENSSSCT00000022825/gene_ENSSSCG00000023128, exon 13 of 15)	12	25270205	25301463	31259	+	gene_ENSSSCG00000030269	-30995
51722	12	25982536	25983300	764	*	49	26	72	1.23639	0.0124282	28	23	29	87	70	61	Intron (transcript_ENSSSCT00000019107/gene_ENSSSCG00000017553, intron 3 of 12)	12	25970962	26008302	37341	+	gene_ENSSSCG00000017553	12338
51976	12	27231021	27232123	1102	*	65	34	97	1.29317	0.00193871	26	31	46	94	108	89	Intron (transcript_ENSSSCT00000061632/gene_ENSSSCG00000033228, intron 1 of 19)	12	27348290	27354422	6133	-	gene_ENSSSCG00000045459	123401
51999	12	27431412	27432298	886	*	70	40	101	1.1058	0.028955	27	38	57	73	101	129	Exon (transcript_ENSSSCT00000103926/gene_ENSSSCG00000038348, exon 3 of 4)	12	27439260	27445027	5768	+	gene_ENSSSCG00000017591	-7848
52016	12	27789911	27790941	1030	*	23	10	37	1.582	0.0405245	7	14	11	31	49	31	Distal Intergenic	12	27755519	27758049	2531	-	gene_ENSSSCG00000046490	-32892
52025	12	27993809	27994425	616	*	30	10	50	2.0172	0.000325499	10	10	12	47	52	51	Intron (transcript_ENSSSCT00000105650/gene_ENSSSCG00000023169, intron 2 of 4)	12	27755519	27758049	2531	-	gene_ENSSSCG00000046490	-236376
52030	12	28028667	28030028	1361	*	46	20	72	1.62255	0.000450055	15	25	21	74	64	80	Intron (transcript_ENSSSCT00000105650/gene_ENSSSCG00000023169, intron 4 of 4)	12	27755519	27758049	2531	-	gene_ENSSSCG00000046490	-271979
52103	12	31458414	31458915	501	*	62	30	95	1.42225	0.000765447	25	29	38	113	73	99	Intron (transcript_ENSSSCT00000019163/gene_ENSSSCG00000017602, intron 17 of 17)	12	31589337	31643594	54258	+	gene_ENSSSCG00000017604	-130923
52146	12	31709764	31710805	1041	*	76	43	109	1.11523	0.00454975	35	48	48	98	109	122	Intron (transcript_ENSSSCT00000019166/gene_ENSSSCG00000017605, intron 5 of 7)	12	31695851	31723712	27862	-	gene_ENSSSCG00000017605	13948
52161	12	31779954	31780631	677	*	71	30	111	1.66155	3.58782e-05	27	19	46	112	97	126	Distal Intergenic	12	31789092	31789373	282	-	gene_ENSSSCG00000054589	9419
52277	12	32945649	32946949	1300	*	68	34	102	1.35928	0.00141188	23	30	51	114	93	100	Distal Intergenic	12	32891321	32892206	886	+	gene_ENSSSCG00000036437	55628
52280	12	32965620	32966398	778	*	40	21	59	1.27342	0.0455189	16	21	27	70	36	73	Distal Intergenic	12	32891321	32892206	886	+	gene_ENSSSCG00000036437	75077
52362	12	33526089	33526730	641	*	49	23	75	1.44994	0.00697842	18	24	29	60	55	110	Distal Intergenic	12	33537196	33975548	438353	+	gene_ENSSSCG00000038505	-11107
52418	12	33704029	33704979	950	*	43	21	66	1.43733	0.0194399	21	25	17	81	35	83	Intron (transcript_ENSSSCT00000059213/gene_ENSSSCG00000038505, intron 6 of 12)	12	33537196	33975548	438353	+	gene_ENSSSCG00000038505	167783
52930	12	37275075	37276206	1131	*	62	28	96	1.54498	0.000676868	26	24	36	124	101	64	Intron (transcript_ENSSSCT00000036941/gene_ENSSSCG00000017676, intron 10 of 19)	12	36894401	37475151	580751	-	gene_ENSSSCG00000017676	200076
53247	12	39854027	39855130	1103	*	44	23	66	1.31143	0.0367656	29	18	22	86	74	38	Intron (transcript_ENSSSCT00000025334/gene_ENSSSCG00000017712, intron 7 of 19)	12	39783729	39795069	11341	-	gene_ENSSSCG00000036746	-60061
53370	12	42099830	42101161	1331	*	74	43	104	1.05749	0.0235689	44	28	59	122	88	104	Promoter (<=1kb)	12	42083553	42100494	16942	-	gene_ENSSSCG00000017727	0
53813	12	44925253	44925914	661	*	46	26	66	1.10766	0.0499824	18	28	34	75	65	59	Exon (transcript_ENSSSCT00000019345/gene_ENSSSCG00000017773, exon 18 of 36)	12	44917633	44940273	22641	+	gene_ENSSSCG00000017773	8281
53837	12	45048323	45049909	1586	*	98	57	138	1.07319	0.00922565	47	40	85	143	122	151	Intron (transcript_ENSSSCT00000045886/gene_ENSSSCG00000039321, intron 2 of 2)	12	44986165	45076178	90014	-	gene_ENSSSCG00000039321	27855
54062	12	46339681	46339942	261	*	29	8	50	2.32262	0.0017132	7	12	7	56	19	77	Distal Intergenic	12	46285997	46314378	28382	-	gene_ENSSSCG00000017797	-25564
54063	12	46342902	46344224	1322	*	53	18	88	2.05966	1.09859e-06	21	18	16	104	85	77	3' UTR	12	46285997	46314378	28382	-	gene_ENSSSCG00000017797	-29846
54200	12	47009145	47009651	506	*	35	17	53	1.45566	0.0163047	17	9	25	47	60	54	Intron (transcript_ENSSSCT00000022331/gene_ENSSSCG00000028720, intron 2 of 8)	12	47080367	47087405	7039	-	gene_ENSSSCG00000017806	78260
54443	12	47958205	47959326	1121	*	44	23	65	1.28591	0.0157864	16	24	30	76	63	58	Exon (transcript_ENSSSCT00000061169/gene_ENSSSCG00000017818, exon 9 of 10)	12	47948510	47959470	10961	+	gene_ENSSSCG00000017818	10816
54512	12	48229625	48229893	268	*	20	8	33	1.86048	0.0160429	11	6	7	39	35	27	Intron (transcript_ENSSSCT00000019401/gene_ENSSSCG00000017826, intron 7 of 19)	12	48168900	48172636	3737	+	gene_ENSSSCG00000025717	60993
54761	12	50135049	50135550	501	*	100	46	155	1.54932	1.58283e-05	51	30	57	152	122	193	Exon (transcript_ENSSSCT00000052462/gene_ENSSSCG00000032049, exon 5 of 56)	12	50043145	50155434	112290	-	gene_ENSSSCG00000032049	20385
54873	12	50538929	50539474	545	*	46	25	66	1.18153	0.0310055	17	31	28	61	60	79	Exon (transcript_ENSSSCT00000019461/gene_ENSSSCG00000017884, exon 8 of 10)	12	50506907	50510903	3997	-	gene_ENSSSCG00000017883	-28571
55148	12	52478106	52478489	383	*	43	11	75	2.53727	2.4629e-07	8	7	19	80	77	70	Intron (transcript_ENSSSCT00000083727/gene_ENSSSCG00000017932, intron 1 of 11)	12	52462008	52464228	2221	-	gene_ENSSSCG00000056060	-14261
55760	12	55115584	55116172	588	*	38	14	62	1.8684	0.00675286	17	15	12	98	63	25	Distal Intergenic	12	55046888	55103400	56513	-	gene_ENSSSCG00000024416	-12772
55850	12	55450596	55450924	328	*	26	10	42	1.87331	0.00401484	7	9	14	42	36	49	Intron (transcript_ENSSSCT00000046340/gene_ENSSSCG00000036454, intron 4 of 5)	12	55438198	55454590	16393	-	gene_ENSSSCG00000036454	3994
55857	12	55475292	55475855	563	*	30	13	47	1.62769	0.00789387	11	12	17	51	36	56	Distal Intergenic	12	55438198	55454590	16393	-	gene_ENSSSCG00000036454	-21265
55865	12	55502474	55503575	1101	*	37	18	55	1.36618	0.0349483	16	14	26	77	49	40	Distal Intergenic	12	55496872	55497111	240	-	gene_ENSSSCG00000055105	-6464
55879	12	56045140	56045883	743	*	95	54	137	1.16005	0.0203531	37	32	93	142	147	124	Promoter (<=1kb)	12	56045381	56358236	312856	+	gene_ENSSSCG00000018015	0
56379	12	60021242	60021745	503	*	31	44	19	-1.41834	0.0170195	49	50	34	18	22	18	Promoter (1-2kb)	12	59977028	60019814	42787	-	gene_ENSSSCG00000018046	-1931
56459	12	60296129	60296492	363	*	44	22	66	1.38632	0.0310006	17	12	37	72	43	83	Promoter (<=1kb)	12	60296820	60322650	25831	+	gene_ENSSSCG00000018047	-691
56826	13	1452836	1453814	978	*	80	47	114	1.05866	0.00995125	35	49	58	96	125	121	Intron (transcript_ENSSSCT00000083235/gene_ENSSSCG00000011183, intron 1 of 29)	13	1435678	1449855	14178	+	gene_ENSSSCG00000011182	18136
56863	13	1812185	1813023	838	*	49	24	74	1.40088	0.00205949	24	20	29	67	76	80	Exon (transcript_ENSSSCT00000061418/gene_ENSSSCG00000029094, exon 17 of 19)	13	1731023	1815556	84534	+	gene_ENSSSCG00000029094	82000
57334	13	4249196	4250306	1110	*	60	34	86	1.08904	0.0453972	40	34	30	73	64	121	Intron (transcript_ENSSSCT00000060482/gene_ENSSSCG00000011199, intron 4 of 22)	13	4492751	4496509	3759	-	gene_ENSSSCG00000049233	247313
57523	13	9076159	9077508	1349	*	40	20	61	1.37992	0.0388964	12	23	26	46	92	45	Distal Intergenic	13	9055725	9056597	873	-	gene_ENSSSCG00000060562	-20911
57555	13	9770131	9770636	505	*	37	20	55	1.25049	0.0437698	15	25	20	46	49	71	Distal Intergenic	13	9998199	10380556	382358	+	gene_ENSSSCG00000031392	-228068
57565	13	9845614	9845993	379	*	73	38	108	1.28718	0.00320976	23	39	53	101	93	130	Distal Intergenic	13	9998199	10380556	382358	+	gene_ENSSSCG00000031392	-152585
57728	13	10500191	10500639	448	*	34	16	52	1.46136	0.0399468	11	21	17	72	55	29	Distal Intergenic	13	10605503	10683816	78314	+	gene_ENSSSCG00000026488	-105312
57808	13	10901741	10902435	694	*	36	15	58	1.67227	0.00786791	10	24	13	80	54	40	3' UTR	13	10830376	10830696	321	-	gene_ENSSSCG00000059596	-71739
58035	13	12671527	12671902	375	*	50	25	75	1.3851	0.00288757	21	20	34	79	69	78	Intron (transcript_ENSSSCT00000060480/gene_ENSSSCG00000011214, intron 10 of 10)	13	12616567	12685823	69257	-	gene_ENSSSCG00000011214	14296
58152	13	14115244	14116520	1276	*	74	38	111	1.33952	0.0003154	32	34	48	120	111	102	Distal Intergenic	13	13933711	14043058	109348	-	gene_ENSSSCG00000011218	-73462
58169	13	14237147	14237863	716	*	50	21	79	1.71102	0.00271539	12	27	24	112	43	84	Distal Intergenic	13	14209736	14215797	6062	-	gene_ENSSSCG00000040057	-22066
58490	13	17098501	17100122	1621	*	57	33	81	1.07625	0.0230356	29	31	40	70	82	92	Distal Intergenic	13	16892163	17049305	157143	-	gene_ENSSSCG00000038607	-50817
58533	13	17528060	17528457	397	*	54	30	79	1.19062	0.0155095	20	35	35	81	67	90	Distal Intergenic	13	17534171	17635035	100865	+	gene_ENSSSCG00000011229	-6111
58557	13	17631267	17631709	442	*	50	26	75	1.31445	0.0115866	25	29	24	60	61	105	Intron (transcript_ENSSSCT00000012296/gene_ENSSSCG00000011229, intron 16 of 16)	13	17644397	17647823	3427	+	gene_ENSSSCG00000061817	-13130
58575	13	17821272	17822349	1077	*	48	26	70	1.23442	0.0427198	18	25	35	42	83	87	Promoter (1-2kb)	13	17815897	17820772	4876	-	gene_ENSSSCG00000041659	-1577
58673	13	18579920	18581115	1195	*	47	26	67	1.1482	0.0418268	23	30	26	56	88	59	Distal Intergenic	13	18506194	18558007	51814	-	gene_ENSSSCG00000011233	-23108
58736	13	19144944	19145612	668	*	40	18	62	1.53506	0.0266076	17	18	21	62	97	28	Intron (transcript_ENSSSCT00000055129/gene_ENSSSCG00000039802, intron 2 of 14)	13	19128237	19221201	92965	+	gene_ENSSSCG00000039802	17375
58764	13	19299595	19301159	1564	*	83	39	127	1.49482	0.000109589	27	45	45	150	133	98	Distal Intergenic	13	19203954	19276637	72684	-	gene_ENSSSCG00000011235	-24522
58767	13	19388278	19389634	1356	*	107	63	151	1.0501	0.00161417	65	66	58	143	143	169	Intron (transcript_ENSSSCT00000051840/gene_ENSSSCG00000011236, intron 21 of 32)	13	19203954	19276637	72684	-	gene_ENSSSCG00000011235	-112997
58843	13	20094275	20095245	970	*	51	27	75	1.2517	0.0249792	17	35	30	64	100	62	Distal Intergenic	13	19597059	19665996	68938	+	gene_ENSSSCG00000011237	498186
58973	13	21341146	21341821	675	*	50	27	74	1.21998	0.0179181	21	33	28	69	60	93	Distal Intergenic	13	21429653	21549314	119662	+	gene_ENSSSCG00000048318	-88507
58978	13	21373700	21374192	492	*	41	17	66	1.72501	0.000411208	15	18	19	57	81	61	Distal Intergenic	13	21429653	21549314	119662	+	gene_ENSSSCG00000048318	-55953
59079	13	21857510	21858260	750	*	60	25	96	1.73556	9.47878e-05	32	18	25	129	83	77	Intron (transcript_ENSSSCT00000027443/gene_ENSSSCG00000024222, intron 14 of 18)	13	21871815	21872803	989	-	gene_ENSSSCG00000025502	15293
59415	13	23506383	23507153	770	*	37	19	55	1.31211	0.0274641	12	24	22	53	49	65	Intron (transcript_ENSSSCT00000012328/gene_ENSSSCG00000011260, intron 11 of 26)	13	23481255	23570379	89125	-	gene_ENSSSCG00000011260	63996
59427	13	23767846	23769848	2002	*	63	27	99	1.63452	3.90783e-05	25	28	30	99	79	121	Intron (transcript_ENSSSCT00000080680/gene_ENSSSCG00000011261, intron 11 of 18)	13	23786248	23797487	11240	-	gene_ENSSSCG00000034916	29641
59506	13	24170588	24171603	1015	*	41	15	67	1.90312	0.00421552	8	18	21	107	63	32	Intron (transcript_ENSSSCT00000093329/gene_ENSSSCG00000061137, intron 3 of 3)	13	24138174	24172991	34818	+	gene_ENSSSCG00000061137	33429
59510	13	24230704	24231869	1165	*	53	21	85	1.77361	0.000265219	11	24	30	112	74	70	Distal Intergenic	13	24202193	24205131	2939	-	gene_ENSSSCG00000055206	-26738
59736	13	26235567	26236735	1168	*	46	63	29	-1.33619	0.00542035	75	58	56	24	35	28	Exon (transcript_ENSSSCT00000089400/gene_ENSSSCG00000050245, exon 14 of 18)	13	26206867	26222499	15633	-	gene_ENSSSCG00000011287	-14236
59872	13	26974208	26975420	1212	*	55	28	82	1.33542	0.0045094	30	24	31	107	73	68	Intron (transcript_ENSSSCT00000012366/gene_ENSSSCG00000011296, intron 13 of 14)	13	27006208	27056744	50537	+	gene_ENSSSCG00000011297	-32000
59873	13	26981207	26982397	1190	*	93	50	137	1.24684	0.00101377	36	60	54	143	158	111	Intron (transcript_ENSSSCT00000012366/gene_ENSSSCG00000011296, intron 13 of 14)	13	27006208	27056744	50537	+	gene_ENSSSCG00000011297	-25001
60064	13	28844282	28845113	831	*	61	33	88	1.18192	0.0135147	23	36	42	68	99	98	Intron (transcript_ENSSSCT00000093670/gene_ENSSSCG00000027176, intron 2 of 20)	13	28868395	28868721	327	-	gene_ENSSSCG00000022640	24439
60091	13	28988446	28988781	335	*	45	21	69	1.47131	0.00532268	14	25	26	63	54	92	Intron (transcript_ENSSSCT00000034720/gene_ENSSSCG00000011314, intron 8 of 8)	13	28977503	29005445	27943	-	gene_ENSSSCG00000011314	16999
60307	13	29902597	29903789	1192	*	46	26	67	1.17166	0.0225799	23	22	33	71	61	71	Intron (transcript_ENSSSCT00000051013/gene_ENSSSCG00000011332, intron 6 of 21)	13	29878573	29881902	3330	+	gene_ENSSSCG00000054848	25216
60610	13	31818998	31819447	449	*	32	13	52	1.81858	0.00441721	10	10	19	52	73	33	Intron (transcript_ENSSSCT00000012457/gene_ENSSSCG00000011376, intron 3 of 5)	13	31802948	31837912	34965	+	gene_ENSSSCG00000011376	16499
60745	13	32366837	32368009	1172	*	58	30	85	1.26124	0.0066401	33	32	27	108	75	73	Exon (transcript_ENSSSCT00000080098/gene_ENSSSCG00000026977, exon 6 of 16)	13	32345599	32379766	34168	-	gene_ENSSSCG00000026977	12929
60806	13	32647953	32648623	670	*	41	23	59	1.1233	0.0470534	21	22	28	61	53	65	Intron (transcript_ENSSSCT00000054794/gene_ENSSSCG00000011398, intron 2 of 17)	13	32641424	32671223	29800	+	gene_ENSSSCG00000011398	7199
60953	13	33870397	33871164	767	*	53	22	84	1.74226	8.30549e-05	18	15	33	82	94	78	Intron (transcript_ENSSSCT00000012505/gene_ENSSSCG00000011425, intron 13 of 21)	13	33897638	33924177	26540	+	gene_ENSSSCG00000011424	-27241
61332	13	36781467	36782352	885	*	60	30	89	1.34356	0.00948165	16	28	48	75	110	83	Intron (transcript_ENSSSCT00000059205/gene_ENSSSCG00000027019, intron 14 of 37)	13	36869494	36881013	11520	-	gene_ENSSSCG00000011461	99546
61464	13	38755602	38756018	416	*	43	21	65	1.37018	0.00545169	24	20	21	64	61	70	Distal Intergenic	13	38581574	38657128	75555	-	gene_ENSSSCG00000030359	-98890
61508	13	38901814	38902533	719	*	68	36	99	1.22694	0.00924522	32	38	40	65	101	133	Distal Intergenic	13	38939316	39006690	67375	-	gene_ENSSSCG00000011463	104876
61659	13	39774486	39775406	920	*	60	34	85	1.10064	0.0237543	23	33	48	92	83	82	Distal Intergenic	13	39789739	39938746	149008	+	gene_ENSSSCG00000011471	-15253
61699	13	39970632	39971331	699	*	51	23	80	1.57513	0.000369878	22	21	27	96	79	66	Intron (transcript_ENSSSCT00000042126/gene_ENSSSCG00000032019, intron 5 of 6)	13	39958387	39975946	17560	-	gene_ENSSSCG00000032019	5314
61705	13	39984998	39985786	788	*	27	12	41	1.54543	0.0264259	10	11	16	31	40	54	Distal Intergenic	13	39958387	39975946	17560	-	gene_ENSSSCG00000032019	-9840
61764	13	40273332	40273831	499	*	45	22	68	1.38938	0.0134783	13	29	26	89	62	55	Distal Intergenic	13	40223010	40255967	32958	-	gene_ENSSSCG00000011477	-17864
61918	13	42816439	42816853	414	*	34	16	53	1.45414	0.0302965	16	14	20	39	38	82	Distal Intergenic	13	42856260	42859610	3351	-	gene_ENSSSCG00000050599	43171
62288	13	46058849	46059900	1051	*	41	22	59	1.18038	0.0443945	22	20	26	68	65	45	Intron (transcript_ENSSSCT00000012579/gene_ENSSSCG00000011496, intron 10 of 39)	13	45620368	45968152	347785	-	gene_ENSSSCG00000011495	-91748
62305	13	46138905	46139717	812	*	41	19	63	1.46217	0.0147471	20	18	21	40	55	94	Intron (transcript_ENSSSCT00000012579/gene_ENSSSCG00000011496, intron 25 of 39)	13	46160852	46163425	2574	+	gene_ENSSSCG00000047543	-21947
62350	13	46326469	46327284	815	*	49	27	71	1.16774	0.0256885	25	30	27	53	78	83	Distal Intergenic	13	46034833	46207006	172174	-	gene_ENSSSCG00000011496	-120278
62364	13	46376463	46377922	1459	*	50	28	72	1.14994	0.023206	33	24	27	79	75	62	Distal Intergenic	13	46034833	46207006	172174	-	gene_ENSSSCG00000011496	-170916
62402	13	46544182	46544443	261	*	31	13	49	1.68622	0.0077948	9	11	20	64	46	38	Distal Intergenic	13	46034833	46207006	172174	-	gene_ENSSSCG00000011496	-337437
62403	13	46557823	46558718	895	*	42	16	69	1.89894	0.000240862	13	18	17	66	93	48	Distal Intergenic	13	46034833	46207006	172174	-	gene_ENSSSCG00000011496	-351712
62754	13	49931779	49932739	960	*	55	27	83	1.40407	0.00789387	17	30	35	80	113	57	Intron (transcript_ENSSSCT00000075771/gene_ENSSSCG00000042118, intron 3 of 4)	13	49682251	49684891	2641	-	gene_ENSSSCG00000036134	-247848
62888	13	51050494	51050908	414	*	31	16	47	1.35452	0.0357076	15	14	19	36	56	50	Distal Intergenic	13	50597414	50980016	382603	-	gene_ENSSSCG00000011511	-70892
63235	13	53417407	53418526	1119	*	74	38	111	1.32957	0.000871151	31	31	53	129	94	110	Distal Intergenic	13	53169524	53185171	15648	-	gene_ENSSSCG00000026200	-233355
63593	13	55980262	55981060	798	*	72	40	105	1.19641	0.00419799	30	35	55	117	92	108	Intron (transcript_ENSSSCT00000012610/gene_ENSSSCG00000011522, intron 22 of 23)	13	55648528	56017767	369240	-	gene_ENSSSCG00000011522	37505
63673	13	60118164	60119838	1674	*	90	48	133	1.25891	0.00617918	22	52	71	148	122	129	Distal Intergenic	13	60393650	60432802	39153	+	gene_ENSSSCG00000023806	-275486
63678	13	60229297	60230454	1157	*	66	33	99	1.36085	0.00173681	23	34	44	121	97	81	Distal Intergenic	13	60393650	60432802	39153	+	gene_ENSSSCG00000023806	-164353
63708	13	60992238	60993983	1745	*	52	30	75	1.12563	0.0202204	28	25	37	79	67	81	Exon (transcript_ENSSSCT00000061387/gene_ENSSSCG00000011532, exon 5 of 9)	13	60946021	61037295	91275	-	gene_ENSSSCG00000011532	45057
63815	13	61426593	61427281	688	*	39	17	61	1.61923	0.0118795	15	21	16	96	54	35	Distal Intergenic	13	61526116	61533674	7559	+	gene_ENSSSCG00000036136	-99523
63827	13	61494624	61495726	1102	*	47	26	67	1.12779	0.0447367	20	29	31	69	80	53	Distal Intergenic	13	61526116	61533674	7559	+	gene_ENSSSCG00000036136	-31492
64004	13	65166440	65167096	656	*	46	23	70	1.39137	0.0111128	26	24	19	91	72	47	Distal Intergenic	13	65134057	65153487	19431	-	gene_ENSSSCG00000021585	-13609
64010	13	65240025	65240898	873	*	67	36	98	1.22643	0.00311579	29	39	41	112	98	85	Distal Intergenic	13	65134057	65153487	19431	-	gene_ENSSSCG00000021585	-87411
64013	13	65295511	65296746	1235	*	51	25	76	1.35792	0.00478549	25	25	27	55	84	90	Intron (transcript_ENSSSCT00000065083/gene_ENSSSCG00000026158, intron 5 of 13)	13	65253424	65359174	105751	-	gene_ENSSSCG00000026158	63663
64192	13	66581000	66582151	1151	*	47	26	68	1.17485	0.0238034	22	24	33	80	60	66	Intron (transcript_ENSSSCT00000056176/gene_ENSSSCG00000023084, intron 13 of 20)	13	66480169	66524384	44216	-	gene_ENSSSCG00000011572	-57767
64495	13	68509287	68510058	771	*	23	34	11	-1.7864	0.00836235	44	28	32	16	8	11	Exon (transcript_ENSSSCT00000012673/gene_ENSSSCG00000011580, exon 9 of 13)	13	68532100	68534480	2381	-	gene_ENSSSCG00000045850	25193
64563	13	68740874	68741474	600	*	35	16	53	1.46585	0.0213543	16	19	15	45	38	78	Intron (transcript_ENSSSCT00000012676/gene_ENSSSCG00000011583, intron 10 of 10)	13	68692120	68758651	66532	-	gene_ENSSSCG00000011583	17777
64678	13	69200264	69201278	1014	*	48	22	73	1.50744	0.00103953	22	21	24	64	67	90	Intron (transcript_ENSSSCT00000048493/gene_ENSSSCG00000011593, intron 3 of 5)	13	69181056	69185962	4907	-	gene_ENSSSCG00000044894	-15316
64938	13	70579936	70581006	1070	*	46	21	70	1.51463	0.00167148	24	19	21	86	58	68	Intron (transcript_ENSSSCT00000064735/gene_ENSSSCG00000039010, intron 3 of 3)	13	70538894	70602454	63561	+	gene_ENSSSCG00000039010	42112
65327	13	72336257	72336851	594	*	56	29	84	1.29153	0.0186558	26	23	40	63	64	125	Intron (transcript_ENSSSCT00000012719/gene_ENSSSCG00000011622, intron 3 of 6)	13	72299103	72365511	66409	-	gene_ENSSSCG00000011622	29254
65515	13	73310820	73312000	1180	*	60	35	86	1.07611	0.0251232	25	40	41	79	78	102	Intron (transcript_ENSSSCT00000081613/gene_ENSSSCG00000023929, intron 14 of 18)	13	73284525	73287419	2895	+	gene_ENSSSCG00000045066	27475
65520	13	73342092	73343496	1404	*	86	49	122	1.09357	0.00421552	41	52	56	143	107	118	Promoter (<=1kb)	13	73343285	73347297	4013	+	gene_ENSSSCG00000011626	0
65562	13	73755046	73755526	480	*	95	48	141	1.34422	0.000149029	34	46	65	137	126	162	Intron (transcript_ENSSSCT00000085065/gene_ENSSSCG00000011629, intron 8 of 21)	13	73772392	73777805	5414	+	gene_ENSSSCG00000011630	-17346
65607	13	74605127	74606327	1200	*	77	44	111	1.11744	0.00555756	33	41	59	102	113	118	Intron (transcript_ENSSSCT00000012735/gene_ENSSSCG00000011636, intron 1 of 6)	13	74558297	74639455	81159	+	gene_ENSSSCG00000011636	48030
65887	13	76309394	76310678	1284	*	55	30	80	1.21435	0.0210327	27	35	28	98	90	54	Intron (transcript_ENSSSCT00000027070/gene_ENSSSCG00000024492, intron 12 of 15)	13	75905676	76345534	439859	+	gene_ENSSSCG00000024492	405002
65956	13	76978948	76979432	484	*	41	22	61	1.27762	0.0220601	16	21	29	58	52	75	Intron (transcript_ENSSSCT00000045079/gene_ENSSSCG00000033185, intron 1 of 14)	13	76945395	77147072	201678	+	gene_ENSSSCG00000033185	34037
66186	13	79217775	79219234	1459	*	61	33	89	1.21293	0.00863669	28	34	38	115	77	76	Distal Intergenic	13	79245836	79297334	51499	+	gene_ENSSSCG00000027505	-28061
66304	13	80587300	80588712	1412	*	50	19	81	1.84815	0.000765447	22	16	21	118	86	41	Distal Intergenic	13	80429639	80556790	127152	-	gene_ENSSSCG00000031142	-31922
66598	13	83002736	83003534	798	*	53	27	78	1.28545	0.0064298	32	28	23	75	92	68	Intron (transcript_ENSSSCT00000059059/gene_ENSSSCG00000011677, intron 12 of 15)	13	82947372	83035531	88160	-	gene_ENSSSCG00000011677	32795
66615	13	83107294	83107738	444	*	44	21	67	1.46367	0.0051992	18	22	23	57	89	55	Exon (transcript_ENSSSCT00000069947/gene_ENSSSCG00000011678, exon 27 of 44)	13	83065957	83174477	108521	-	gene_ENSSSCG00000011678	67183
66794	13	84659657	84660565	908	*	54	20	88	1.9012	4.53655e-06	18	20	23	75	91	98	Distal Intergenic	13	84634777	84657371	22595	+	gene_ENSSSCG00000036206	25788
66795	13	84660761	84661260	499	*	77	45	108	1.0437	0.0298047	51	39	46	86	88	152	Distal Intergenic	13	84634777	84657371	22595	+	gene_ENSSSCG00000036206	26483
66967	13	86489093	86489761	668	*	48	28	69	1.07287	0.0446926	33	29	23	74	63	71	Intron (transcript_ENSSSCT00000066221/gene_ENSSSCG00000011689, intron 18 of 18)	13	86401244	86513105	111862	-	gene_ENSSSCG00000011689	24012
67051	13	87874631	87875691	1060	*	58	76	41	-1.11189	0.0248466	86	78	64	45	27	51	Distal Intergenic	13	87801051	87803949	2899	+	gene_ENSSSCG00000043038	74640
67306	13	89796835	89797206	371	*	38	20	56	1.25309	0.0277646	21	22	18	48	60	61	Intron (transcript_ENSSSCT00000012814/gene_ENSSSCG00000011704, intron 4 of 6)	13	89742886	89889187	146302	-	gene_ENSSSCG00000011704	92352
67340	13	89956011	89957400	1389	*	46	24	68	1.26293	0.0175863	15	27	32	65	77	63	Distal Intergenic	13	89962623	89969713	7091	-	gene_ENSSSCG00000011705	13702
67417	13	90385322	90386197	875	*	56	31	80	1.14522	0.0299159	22	26	47	65	82	95	Distal Intergenic	13	90495343	90498633	3291	+	gene_ENSSSCG00000044605	-110021
67580	13	91609187	91610223	1036	*	69	31	108	1.59259	7.25092e-05	30	31	32	88	92	146	Intron (transcript_ENSSSCT00000012824/gene_ENSSSCG00000011714, intron 36 of 37)	13	91521817	91572005	50189	-	gene_ENSSSCG00000011713	-38218
67630	13	92267452	92267619	167	*	20	29	10	-1.74518	0.022553	31	37	21	13	8	10	Distal Intergenic	13	92106630	92128585	21956	+	gene_ENSSSCG00000022105	160989
67890	13	94786396	94786918	522	*	76	41	111	1.21402	0.016328	61	29	34	148	94	92	Distal Intergenic	13	95019081	95126045	106965	+	gene_ENSSSCG00000011723	-232685
67918	13	95000896	95001396	500	*	45	23	66	1.30421	0.0151831	16	24	30	54	64	82	Distal Intergenic	13	95019081	95126045	106965	+	gene_ENSSSCG00000011723	-18185
68093	13	96544255	96545240	985	*	62	34	89	1.15953	0.0171552	34	28	42	65	87	117	Distal Intergenic	13	96496439	96525777	29339	+	gene_ENSSSCG00000027646	48801
68117	13	96766260	96767058	798	*	58	15	101	2.53982	0.0223866	6	24	15	121	131	51	Intron (transcript_ENSSSCT00000070195/gene_ENSSSCG00000026579, intron 5 of 13)	13	96652441	96879731	227291	+	gene_ENSSSCG00000026579	114617
68629	13	101031926	101032682	756	*	57	22	91	1.83007	1.50999e-05	14	24	29	88	105	82	Intron (transcript_ENSSSCT00000083401/gene_ENSSSCG00000029080, intron 2 of 4)	13	101023812	101059885	36074	-	gene_ENSSSCG00000029080	27959
68718	13	102278309	102278560	251	*	23	35	10	-1.96188	0.0062672	49	34	24	14	13	5	Distal Intergenic	13	101192717	101193401	685	-	gene_ENSSSCG00000046921	-1085159
68738	13	104475844	104476301	457	*	44	22	67	1.40537	0.017124	18	27	21	42	95	66	Distal Intergenic	13	104449973	104461119	11147	-	gene_ENSSSCG00000011736	-15182
68744	13	104737740	104738139	399	*	68	33	103	1.44246	0.000830292	18	33	48	108	91	111	Distal Intergenic	13	104532165	104534711	2547	+	gene_ENSSSCG00000059732	205974
68748	13	104758209	104758859	650	*	64	34	94	1.2255	0.00478912	36	36	32	97	110	75	Distal Intergenic	13	104532165	104534711	2547	+	gene_ENSSSCG00000059732	226694
68779	13	105103501	105104313	812	*	90	52	128	1.07794	0.00690969	40	55	62	105	120	159	Distal Intergenic	13	104532165	104534711	2547	+	gene_ENSSSCG00000059732	572148
68790	13	105273749	105274346	597	*	61	29	94	1.4743	0.00171644	17	33	38	70	91	122	Distal Intergenic	13	104532165	104534711	2547	+	gene_ENSSSCG00000059732	742181
68794	13	105285893	105286275	382	*	35	16	53	1.47242	0.0238779	9	20	21	59	65	36	Distal Intergenic	13	104532165	104534711	2547	+	gene_ENSSSCG00000059732	754110
68835	13	106767007	106767503	496	*	68	40	97	1.05845	0.0290666	48	45	27	86	91	115	Distal Intergenic	13	106722051	106736444	14394	+	gene_ENSSSCG00000040950	45452
68836	13	106767754	106768574	820	*	53	31	75	1.07632	0.0389512	29	32	32	91	77	59	Distal Intergenic	13	106722051	106736444	14394	+	gene_ENSSSCG00000040950	46523
69054	13	109590200	109590410	210	*	15	24	7	-1.86027	0.0280508	18	28	26	7	7	9	3' UTR	13	109587258	109638510	51253	-	gene_ENSSSCG00000020927	48310
69086	13	109762612	109763711	1099	*	53	26	81	1.41361	0.00152045	24	20	35	71	82	90	Intron (transcript_ENSSSCT00000041847/gene_ENSSSCG00000028905, intron 24 of 30)	13	109587258	109638510	51253	-	gene_ENSSSCG00000020927	-125201
69261	13	110552552	110553424	872	*	138	76	200	1.19363	0.000547784	53	74	101	208	158	236	Distal Intergenic	13	110587463	110928465	341003	+	gene_ENSSSCG00000011752	-34911
69426	13	111182066	111183139	1073	*	68	39	97	1.08866	0.0120139	35	49	34	99	91	102	Intron (transcript_ENSSSCT00000053797/gene_ENSSSCG00000011755, intron 5 of 5)	13	111139621	111248079	108459	-	gene_ENSSSCG00000011755	66013
69514	13	114888738	114889288	550	*	43	22	64	1.29123	0.0160858	24	19	25	51	61	81	Distal Intergenic	13	115312452	115487284	174833	-	gene_ENSSSCG00000011760	598546
69529	13	115205667	115207010	1343	*	51	26	76	1.31725	0.00318756	25	25	29	73	77	78	Distal Intergenic	13	115312452	115487284	174833	-	gene_ENSSSCG00000011760	281617
69533	13	115248021	115248633	612	*	35	18	53	1.36116	0.0249792	15	19	20	40	51	70	Distal Intergenic	13	115312452	115487284	174833	-	gene_ENSSSCG00000011760	239263
69534	13	115249248	115249962	714	*	44	22	65	1.33843	0.0134241	15	32	20	69	63	65	Distal Intergenic	13	115312452	115487284	174833	-	gene_ENSSSCG00000011760	238036
69650	13	115631706	115632548	842	*	91	46	137	1.33932	0.000358043	31	57	52	114	134	163	Distal Intergenic	13	115312452	115487284	174833	-	gene_ENSSSCG00000011760	-145264
69807	13	116449568	116450858	1290	*	86	49	123	1.10014	0.00392466	39	52	58	117	109	144	Distal Intergenic	13	116373575	116378262	4688	+	gene_ENSSSCG00000043076	77283
69817	13	116567581	116568426	845	*	88	52	125	1.04436	0.00419799	50	58	49	129	125	122	Distal Intergenic	13	116573023	116575579	2557	-	gene_ENSSSCG00000047877	7998
69821	13	116599951	116600624	673	*	94	51	137	1.20929	0.000771957	36	52	66	149	129	133	Distal Intergenic	13	116573023	116575579	2557	-	gene_ENSSSCG00000047877	-25045
69840	13	116689684	116690557	873	*	45	24	65	1.18364	0.0408954	21	34	19	53	70	73	Distal Intergenic	13	116573023	116575579	2557	-	gene_ENSSSCG00000047877	-114978
70132	13	120926751	120928096	1345	*	68	38	99	1.17555	0.00441721	35	33	46	93	87	118	Intron (transcript_ENSSSCT00000040972/gene_ENSSSCG00000025942, intron 3 of 22)	13	120765344	120765943	600	-	gene_ENSSSCG00000036881	-162153
70169	13	121200858	121201654	796	*	60	29	92	1.46108	0.000434007	20	30	37	85	87	105	Intron (transcript_ENSSSCT00000058614/gene_ENSSSCG00000021749, intron 12 of 26)	13	121206550	121223922	17373	+	gene_ENSSSCG00000024393	-5692
70184	13	121300407	121300790	383	*	42	17	68	1.76794	0.000560472	8	24	20	71	72	62	Intron (transcript_ENSSSCT00000058614/gene_ENSSSCG00000021749, intron 24 of 26)	13	121347962	121349182	1221	-	gene_ENSSSCG00000034204	48775
70203	13	121397268	121398222	954	*	58	32	85	1.19042	0.0125877	27	39	30	76	72	107	Distal Intergenic	13	121132948	121378371	245424	-	gene_ENSSSCG00000021749	-19851
70206	13	121408119	121409491	1372	*	75	45	106	1.01764	0.0179308	50	37	49	118	85	116	Distal Intergenic	13	121132948	121378371	245424	-	gene_ENSSSCG00000021749	-31120
70308	13	121862265	121862954	689	*	52	24	80	1.52649	0.000755994	23	28	21	98	66	77	Intron (transcript_ENSSSCT00000088317/gene_ENSSSCG00000042409, intron 1 of 1)	13	121835020	121847824	12805	-	gene_ENSSSCG00000011780	-15130
70430	13	122591480	122592453	973	*	51	26	75	1.31286	0.00478912	23	23	33	69	70	88	Distal Intergenic	13	122598928	122602646	3719	-	gene_ENSSSCG00000011787	11166
70471	13	122939199	122939654	455	*	34	18	50	1.22901	0.0433891	20	16	20	54	49	49	Intron (transcript_ENSSSCT00000064248/gene_ENSSSCG00000011788, intron 43 of 44)	13	122958347	123058655	100309	-	gene_ENSSSCG00000038724	119456
70488	13	122995179	122995843	664	*	64	33	95	1.30143	0.000950162	33	28	39	98	94	93	Intron (transcript_ENSSSCT00000052369/gene_ENSSSCG00000038724, intron 1 of 1)	13	122958347	123058655	100309	-	gene_ENSSSCG00000038724	63476
70668	13	124259842	124260649	807	*	91	52	130	1.11385	0.017124	26	61	69	123	116	151	Distal Intergenic	13	123963465	124182871	219407	-	gene_ENSSSCG00000022550	-77778
70885	13	125735686	125736976	1290	*	45	23	68	1.35749	0.00730243	27	24	18	60	63	83	Distal Intergenic	13	125782471	126463303	680833	+	gene_ENSSSCG00000011811	-46785
70979	13	126041334	126042404	1070	*	46	25	68	1.23777	0.0153291	27	29	19	64	69	73	Intron (transcript_ENSSSCT00000060974/gene_ENSSSCG00000011811, intron 4 of 12)	13	125782471	126463303	680833	+	gene_ENSSSCG00000011811	259933
71013	13	126163528	126164325	797	*	68	39	97	1.10747	0.0118594	34	44	39	80	93	120	Intron (transcript_ENSSSCT00000060974/gene_ENSSSCG00000011811, intron 6 of 12)	13	125782471	126463303	680833	+	gene_ENSSSCG00000011811	381854
71174	13	126852470	126852893	423	*	47	27	67	1.08092	0.0405944	25	26	32	67	75	61	Intron (transcript_ENSSSCT00000012924/gene_ENSSSCG00000011812, intron 5 of 5)	13	126724573	126861438	136866	+	gene_ENSSSCG00000011812	128320
71492	13	130120676	130121772	1096	*	27	39	15	-1.55454	0.0193388	40	52	26	16	14	17	Distal Intergenic	13	129875636	129997215	121580	-	gene_ENSSSCG00000011819	-124557
71593	13	130998363	130998850	487	*	28	41	15	-1.6521	0.00617266	47	35	43	18	19	9	Distal Intergenic	13	131135725	131138237	2513	+	gene_ENSSSCG00000031356	-137362
71769	13	131809997	131810938	941	*	77	45	108	1.04642	0.029607	46	30	61	132	82	112	Distal Intergenic	13	131730962	131740699	9738	-	gene_ENSSSCG00000058347	-70239
71791	13	131912507	131913369	862	*	49	28	70	1.09286	0.0331415	27	23	36	67	67	78	Distal Intergenic	13	131730962	131740699	9738	-	gene_ENSSSCG00000058347	-172670
71841	13	132226160	132227205	1045	*	72	39	105	1.22837	0.00247985	32	37	48	117	84	116	Intron (transcript_ENSSSCT00000042100/gene_ENSSSCG00000035414, intron 3 of 4)	13	132195268	132198633	3366	+	gene_ENSSSCG00000057001	31937
71996	13	132946525	132947605	1080	*	78	39	117	1.35517	0.00195449	51	45	22	132	104	117	Intron (transcript_ENSSSCT00000047155/gene_ENSSSCG00000011833, intron 7 of 27)	13	132892149	132896319	4171	+	gene_ENSSSCG00000044179	55456
72002	13	132973452	132974848	1396	*	100	56	144	1.13726	0.00119727	40	65	65	141	142	150	Intron (transcript_ENSSSCT00000047155/gene_ENSSSCG00000011833, intron 12 of 27)	13	132892149	132896319	4171	+	gene_ENSSSCG00000044179	82699
72110	13	133753849	133754972	1123	*	52	28	77	1.25988	0.011111	22	27	35	82	91	59	Distal Intergenic	13	133759539	133767956	8418	+	gene_ENSSSCG00000028376	-5690
72160	13	133995402	133995923	521	*	34	16	53	1.49588	0.00689512	14	17	18	59	51	50	Exon (transcript_ENSSSCT00000034535/gene_ENSSSCG00000011848, exon 18 of 19)	13	133970985	134000276	29292	+	gene_ENSSSCG00000011848	24938
72204	13	134181894	134182545	651	*	41	21	60	1.2951	0.0190949	15	24	25	54	56	72	Distal Intergenic	13	134176458	134177217	760	-	gene_ENSSSCG00000036416	-5328
72401	13	135301169	135302139	970	*	93	55	131	1.04472	0.0383695	40	34	93	129	129	136	Intron (transcript_ENSSSCT00000096835/gene_ENSSSCG00000011859, intron 2 of 16)	13	135298377	135358670	60294	+	gene_ENSSSCG00000011859	3762
72424	13	135489619	135490069	450	*	44	24	63	1.14538	0.0341175	30	21	23	61	63	66	Intron (transcript_ENSSSCT00000052970/gene_ENSSSCG00000037905, intron 4 of 15)	13	135467798	135587473	119676	+	gene_ENSSSCG00000037905	22271
72484	13	135747254	135748485	1231	*	46	18	75	1.85171	6.9388e-05	20	17	17	94	63	69	Intron (transcript_ENSSSCT00000062856/gene_ENSSSCG00000030362, intron 25 of 25)	13	135659059	135784881	125823	-	gene_ENSSSCG00000030362	37627
72507	13	135838873	135839297	424	*	39	18	59	1.49248	0.00976568	23	11	21	73	43	63	Intron (transcript_ENSSSCT00000098804/gene_ENSSSCG00000021656, intron 2 of 8)	13	135659059	135784881	125823	-	gene_ENSSSCG00000030362	-54416
72742	13	137468822	137469834	1012	*	55	30	80	1.22017	0.0288564	23	29	38	113	53	76	Intron (transcript_ENSSSCT00000012986/gene_ENSSSCG00000011872, intron 1 of 25)	13	137455346	137590831	135486	+	gene_ENSSSCG00000011872	14488
72820	13	137875777	137876668	891	*	63	29	96	1.47438	0.00790517	28	44	17	119	57	114	Distal Intergenic	13	137809510	137865106	55597	-	gene_ENSSSCG00000011874	-11562
73255	13	141179225	141179582	357	*	68	40	96	1.05247	0.0248495	27	37	57	101	94	94	Intron (transcript_ENSSSCT00000013029/gene_ENSSSCG00000011906, intron 1 of 6)	13	141216429	141222645	6217	+	gene_ENSSSCG00000045853	-37204
73324	13	144537000	144538080	1080	*	53	27	79	1.33823	0.00853707	24	18	40	64	73	102	Intron (transcript_ENSSSCT00000069685/gene_ENSSSCG00000031244, intron 2 of 4)	13	144629001	144629213	213	+	gene_ENSSSCG00000052230	-92001
73342	13	144699190	144699653	463	*	39	18	60	1.51626	0.0102237	16	22	16	38	61	81	Distal Intergenic	13	144364317	144629174	264858	-	gene_ENSSSCG00000031244	-70479
73343	13	144700159	144701564	1405	*	57	29	85	1.31693	0.00210858	25	33	31	78	96	83	Distal Intergenic	13	144364317	144629174	264858	-	gene_ENSSSCG00000031244	-72390
73449	13	145336821	145337231	410	*	36	18	54	1.31718	0.0204192	20	18	18	49	53	60	Distal Intergenic	13	145591894	145644880	52987	+	gene_ENSSSCG00000026113	-255073
73453	13	145346610	145347215	605	*	39	20	58	1.3328	0.0130898	21	18	21	64	58	53	Distal Intergenic	13	145591894	145644880	52987	+	gene_ENSSSCG00000026113	-245284
73586	13	145862814	145863470	656	*	55	32	78	1.0517	0.0404052	24	33	41	76	67	92	Exon (transcript_ENSSSCT00000060467/gene_ENSSSCG00000011912, exon 6 of 10)	13	145853371	145879845	26475	-	gene_ENSSSCG00000011912	17031
73587	13	145865885	145866707	822	*	72	42	101	1.03866	0.0164977	42	38	48	122	94	88	Intron (transcript_ENSSSCT00000060467/gene_ENSSSCG00000011912, intron 5 of 9)	13	145853371	145879845	26475	-	gene_ENSSSCG00000011912	13960
73880	13	147840732	147841586	854	*	77	37	118	1.46725	0.000251491	21	38	52	104	118	132	Intron (transcript_ENSSSCT00000025800/gene_ENSSSCG00000022081, intron 15 of 17)	13	147778370	147879794	101425	-	gene_ENSSSCG00000022081	39062
73937	13	148194231	148194929	698	*	61	30	92	1.39856	0.000618344	26	27	38	88	104	85	Promoter (2-3kb)	13	148090630	148192232	101603	-	gene_ENSSSCG00000023993	-2697
73943	13	148309265	148309912	647	*	45	24	67	1.25008	0.0215182	25	24	24	79	74	48	Distal Intergenic	13	148090630	148192232	101603	-	gene_ENSSSCG00000023993	-117680
73946	13	148347275	148349363	2088	*	40	17	64	1.68508	0.000919994	13	14	25	59	57	77	Distal Intergenic	13	148090630	148192232	101603	-	gene_ENSSSCG00000023993	-157131
74113	13	151668729	151669534	805	*	44	24	64	1.17856	0.0442936	27	19	28	74	44	76	Distal Intergenic	13	151429288	151488544	59257	+	gene_ENSSSCG00000011942	240246
74132	13	151769528	151769806	278	*	34	16	52	1.44336	0.0141562	13	21	16	56	43	59	Intron (transcript_ENSSSCT00000053558/gene_ENSSSCG00000011943, intron 7 of 15)	13	151722098	152005045	282948	-	gene_ENSSSCG00000011943	235517
74147	13	151853850	151854674	824	*	87	47	128	1.22815	0.000463306	36	51	55	121	133	131	Intron (transcript_ENSSSCT00000053558/gene_ENSSSCG00000011943, intron 14 of 15)	13	151722098	152005045	282948	-	gene_ENSSSCG00000011943	151195
74262	13	153297415	153298046	631	*	40	22	59	1.18774	0.0394567	16	28	23	57	63	57	Distal Intergenic	13	153395978	153700056	304079	+	gene_ENSSSCG00000022486	-98563
74466	13	157833976	157834714	738	*	36	18	55	1.40299	0.0380453	11	23	20	73	58	34	Distal Intergenic	13	157675265	157759266	84002	+	gene_ENSSSCG00000031273	159449
74473	13	157879393	157881104	1711	*	80	44	115	1.14802	0.0337211	34	67	33	143	123	80	Distal Intergenic	13	158013726	158291103	277378	+	gene_ENSSSCG00000011959	-134333
74475	13	157889736	157890272	536	*	66	31	100	1.4483	0.00132988	22	43	30	81	89	132	Distal Intergenic	13	158013726	158291103	277378	+	gene_ENSSSCG00000011959	-123990
74713	13	159249915	159250582	667	*	63	36	89	1.09134	0.014855	39	29	41	86	79	104	Intron (transcript_ENSSSCT00000086899/gene_ENSSSCG00000011973, intron 3 of 4)	13	158800142	159192107	391966	-	gene_ENSSSCG00000011970	-58475
74760	13	159968808	159969623	815	*	86	41	131	1.47825	0.000766335	22	41	60	94	136	165	Distal Intergenic	13	160063742	160160284	96543	+	gene_ENSSSCG00000011977	-94934
74938	13	165814924	165815511	587	*	54	28	81	1.33639	0.00307075	26	23	35	95	69	81	Intron (transcript_ENSSSCT00000072951/gene_ENSSSCG00000027432, intron 5 of 6)	13	165765502	165823171	57670	-	gene_ENSSSCG00000027432	8247
75002	13	167604954	167605276	322	*	31	13	50	1.70231	0.00389962	15	11	14	53	38	60	Distal Intergenic	13	167463912	167464748	837	-	gene_ENSSSCG00000060301	-140528
75038	13	168235902	168237078	1176	*	59	25	92	1.64293	0.000600925	24	27	26	101	122	55	Distal Intergenic	13	167956003	168105090	149088	-	gene_ENSSSCG00000030227	-131988
75616	13	180374496	180375134	638	*	39	17	62	1.60235	0.00535409	18	17	18	70	79	37	Distal Intergenic	13	180571342	180712435	141094	+	gene_ENSSSCG00000024623	-196846
75675	13	180616010	180617338	1328	*	57	30	84	1.26813	0.0050453	30	31	29	71	76	105	Intron (transcript_ENSSSCT00000073768/gene_ENSSSCG00000024623, intron 4 of 25)	13	180571342	180712435	141094	+	gene_ENSSSCG00000024623	45996
75739	13	180893720	180894393	673	*	41	22	60	1.23821	0.0237695	22	19	25	60	68	52	Distal Intergenic	13	180571342	180712435	141094	+	gene_ENSSSCG00000024623	323051
75822	13	181305777	181306639	862	*	43	25	62	1.11241	0.0493726	26	22	27	50	65	73	Distal Intergenic	13	180571342	180712435	141094	+	gene_ENSSSCG00000024623	735297
75863	13	181621434	181621672	238	*	34	17	51	1.34773	0.0285974	17	16	19	52	62	39	Distal Intergenic	13	182134566	182185950	51385	+	gene_ENSSSCG00000032702	-513132
75888	13	182083735	182084605	870	*	58	26	89	1.55312	0.000103718	23	30	26	89	89	91	Distal Intergenic	13	182134566	182185950	51385	+	gene_ENSSSCG00000032702	-50831
75907	13	182303570	182304154	584	*	43	24	61	1.12961	0.0367656	23	24	26	64	62	59	Distal Intergenic	13	182208958	182227971	19014	-	gene_ENSSSCG00000012014	-76183
75979	13	182960237	182960694	457	*	39	15	64	1.88542	0.000919456	10	18	17	89	63	40	Intron (transcript_ENSSSCT00000013150/gene_ENSSSCG00000012019, intron 19 of 25)	13	182829843	182987908	158066	-	gene_ENSSSCG00000012019	27671
76023	13	187313356	187314257	901	*	95	56	133	1.04137	0.0427198	27	68	74	121	160	120	Distal Intergenic	13	189165975	189275839	109865	+	gene_ENSSSCG00000023028	-1852619
76234	13	190543280	190543797	517	*	48	26	70	1.18963	0.0409607	20	24	36	65	93	52	Distal Intergenic	13	190638797	190640659	1863	-	gene_ENSSSCG00000060713	97379
76243	13	190594765	190595515	750	*	64	20	109	2.24961	5.16917e-06	16	15	29	169	66	93	Distal Intergenic	13	190638797	190640659	1863	-	gene_ENSSSCG00000060713	45894
76423	13	192416322	192416817	495	*	36	15	57	1.68251	0.00804617	11	20	15	32	58	82	Exon (transcript_ENSSSCT00000023076/gene_ENSSSCG00000026761, exon 5 of 15)	13	192406281	192423413	17133	-	gene_ENSSSCG00000026761	7091
76573	13	195633183	195634341	1158	*	67	31	102	1.50019	7.01437e-05	29	29	36	95	96	117	Intron (transcript_ENSSSCT00000026584/gene_ENSSSCG00000029392, intron 6 of 11)	13	195528739	195663902	135164	+	gene_ENSSSCG00000029392	105602
76791	13	197289592	197290295	703	*	48	26	70	1.21085	0.0343469	23	32	24	86	79	47	Intron (transcript_ENSSSCT00000101219/gene_ENSSSCG00000024614, intron 1 of 22)	13	197317574	197319221	1648	-	gene_ENSSSCG00000055987	29629
76905	13	197873066	197875445	2379	*	59	35	82	1.00336	0.0391421	31	32	44	71	86	91	Distal Intergenic	13	197980145	197980516	372	+	gene_ENSSSCG00000055615	-107079
76979	13	198322990	198323817	827	*	58	27	89	1.49181	0.000618344	18	27	38	101	89	79	Distal Intergenic	13	198334181	198335332	1152	-	gene_ENSSSCG00000012052	12342
77147	13	199039053	199040205	1152	*	52	29	74	1.1141	0.0432607	17	36	36	64	77	82	Distal Intergenic	13	199312834	199313890	1057	+	gene_ENSSSCG00000034933	-273781
77266	13	200112139	200112916	777	*	77	26	128	2.07676	5.98659e-07	24	23	32	176	126	82	Distal Intergenic	13	200128477	200145525	17049	-	gene_ENSSSCG00000020680	33386
77845	13	204617482	204618651	1169	*	52	30	73	1.05414	0.0336273	29	28	35	70	80	71	Intron (transcript_ENSSSCT00000013206/gene_ENSSSCG00000012074, intron 1 of 8)	13	204600735	204695316	94582	+	gene_ENSSSCG00000012074	17916
77911	13	205216097	205216397	300	*	29	14	44	1.46134	0.0240868	16	11	15	50	36	48	Intron (transcript_ENSSSCT00000013218/gene_ENSSSCG00000012084, intron 22 of 24)	13	205173517	205241490	67974	-	gene_ENSSSCG00000012084	25393
77986	13	205575714	205576241	527	*	17	26	8	-1.95439	0.012301	34	23	23	8	8	8	Intron (transcript_ENSSSCT00000055448/gene_ENSSSCG00000027745, intron 2 of 15)	13	205561951	205628425	66475	+	gene_ENSSSCG00000027745	14290
78126	13	206179308	206179883	575	*	40	20	61	1.34291	0.014087	18	26	18	64	50	69	Exon (transcript_ENSSSCT00000056231/gene_ENSSSCG00000037663, exon 9 of 13)	13	206167156	206195468	28313	+	gene_ENSSSCG00000037663	12727
78411	13	207190103	207191549	1446	*	40	22	58	1.17882	0.0437698	20	19	28	61	66	48	3' UTR	13	207196117	207204719	8603	-	gene_ENSSSCG00000024500	14616
78501	13	207625263	207626453	1190	*	43	23	64	1.24728	0.0187289	17	24	29	71	61	60	Distal Intergenic	13	207560990	207588501	27512	+	gene_ENSSSCG00000028571	65463
78686	14	379155	380265	1110	*	56	25	88	1.60593	0.000176402	16	29	30	100	82	82	Distal Intergenic	14	348345	357227	8883	+	gene_ENSSSCG00000035269	31920
78794	14	1220491	1221850	1359	*	43	59	27	-1.36407	0.00788437	72	60	47	34	22	25	Distal Intergenic	14	1165982	1167529	1548	+	gene_ENSSSCG00000035249	55868
79161	14	4479755	4480415	660	*	82	49	115	1.01826	0.0205634	52	39	57	112	143	91	Distal Intergenic	14	4346480	4404168	57689	-	gene_ENSSSCG00000028559	-76247
79188	14	5700384	5701218	834	*	40	19	61	1.44396	0.0126487	17	24	17	70	72	41	Distal Intergenic	14	5743584	5837454	93871	-	gene_ENSSSCG00000009605	137070
79406	14	7051160	7051623	463	*	38	17	60	1.61403	0.0030769	17	12	22	76	54	50	Intron (transcript_ENSSSCT00000039308/gene_ENSSSCG00000009631, intron 3 of 6)	14	6944935	6948580	3646	-	gene_ENSSSCG00000009630	-103043
79536	14	7676559	7677266	707	*	31	15	46	1.35494	0.0302442	14	14	19	49	44	46	Intron (transcript_ENSSSCT00000060539/gene_ENSSSCG00000033037, intron 1 of 4)	14	7665007	7706768	41762	+	gene_ENSSSCG00000033037	12259
79566	14	8008760	8009626	866	*	45	23	67	1.3457	0.0135438	18	21	30	80	74	48	Distal Intergenic	14	7950434	7961566	11133	-	gene_ENSSSCG00000009642	-48060
79605	14	8980336	8980618	282	*	25	10	40	1.81355	0.016328	6	11	13	22	52	48	Distal Intergenic	14	8991331	8997112	5782	-	gene_ENSSSCG00000009649	16776
79770	14	10259057	10259955	898	*	48	27	69	1.15065	0.0210555	26	24	31	74	68	66	Intron (transcript_ENSSSCT00000036904/gene_ENSSSCG00000009657, intron 4 of 10)	14	10318732	10345679	26948	+	gene_ENSSSCG00000009658	-59675
79853	14	11035408	11036540	1132	*	69	35	103	1.33767	0.00167148	37	26	43	130	95	84	Exon (transcript_ENSSSCT00000086168/gene_ENSSSCG00000033325, exon 6 of 8)	14	11027190	11051972	24783	-	gene_ENSSSCG00000033325	16564
80211	14	13344567	13346225	1658	*	70	42	99	1.00444	0.0305692	32	42	54	83	94	120	Intron (transcript_ENSSSCT00000080530/gene_ENSSSCG00000009684, intron 1 of 5)	14	13335420	13768423	433004	+	gene_ENSSSCG00000009684	10805
80509	14	15815689	15816677	988	*	74	36	112	1.40557	0.00175528	21	35	54	93	99	144	Distal Intergenic	14	15737548	15738499	952	+	gene_ENSSSCG00000034592	79129
80540	14	16591013	16591434	421	*	48	21	76	1.64966	0.00101604	9	24	30	66	82	80	Distal Intergenic	14	16624296	16629222	4927	-	gene_ENSSSCG00000059603	38209
80570	14	16768981	16770169	1188	*	89	53	126	1.05285	0.00820867	38	47	74	124	125	131	Intron (transcript_ENSSSCT00000010641/gene_ENSSSCG00000009705, intron 10 of 11)	14	16710047	16717101	7055	+	gene_ENSSSCG00000009704	60122
80576	14	16794263	16794937	674	*	65	31	99	1.47795	0.000307325	29	25	39	123	83	93	Intron (transcript_ENSSSCT00000010641/gene_ENSSSCG00000009705, intron 11 of 11)	14	16717175	16838501	121327	-	gene_ENSSSCG00000009705	44238
80701	14	20413717	20414646	929	*	48	27	69	1.15612	0.0319171	25	21	35	78	75	55	Distal Intergenic	14	20420618	20559271	138654	+	gene_ENSSSCG00000009716	-6901
80943	14	21361316	21362345	1029	*	32	12	52	1.90554	0.0153085	8	18	10	22	45	91	Distal Intergenic	14	21356768	21360210	3443	+	gene_ENSSSCG00000062791	5577
81135	14	23515591	23516313	722	*	61	35	88	1.12934	0.0212721	24	43	38	108	80	78	3' UTR	14	23481227	23506919	25693	-	gene_ENSSSCG00000024236	-9394
81243	14	24375729	24376535	806	*	42	20	64	1.4491	0.00421552	24	15	22	57	63	73	Intron (transcript_ENSSSCT00000064842/gene_ENSSSCG00000009747, intron 9 of 9)	14	24394750	24722235	327486	+	gene_ENSSSCG00000009748	-19021
81244	14	24376976	24377854	878	*	53	20	86	1.90057	0.00026551	16	20	24	109	105	44	Intron (transcript_ENSSSCT00000064842/gene_ENSSSCG00000009747, intron 9 of 9)	14	24394750	24722235	327486	+	gene_ENSSSCG00000009748	-17774
81257	14	24497277	24498282	1005	*	48	22	74	1.55393	0.0147471	16	18	32	65	39	120	Intron (transcript_ENSSSCT00000048677/gene_ENSSSCG00000009748, intron 3 of 24)	14	24394750	24722235	327486	+	gene_ENSSSCG00000009748	103532
81259	14	24540757	24541686	929	*	60	22	98	1.93721	5.51053e-05	16	12	39	115	73	106	Intron (transcript_ENSSSCT00000048677/gene_ENSSSCG00000009748, intron 4 of 24)	14	24394750	24722235	327486	+	gene_ENSSSCG00000009748	146936
81277	14	24691496	24692451	955	*	35	15	56	1.70434	0.00209834	15	15	15	73	43	54	Exon (transcript_ENSSSCT00000048677/gene_ENSSSCG00000009748, exon 14 of 25)	14	24729113	24760320	31208	-	gene_ENSSSCG00000009749	68824
81378	14	28265112	28265560	448	*	37	52	22	-1.44734	0.00691052	49	45	64	14	24	29	Distal Intergenic	14	28257027	28263044	6018	+	gene_ENSSSCG00000029226	8533
81767	14	30269796	30270848	1052	*	55	29	81	1.26751	0.00634562	25	31	31	87	62	94	Exon (transcript_ENSSSCT00000010734/gene_ENSSSCG00000009792, exon 4 of 14)	14	30264291	30288658	24368	+	gene_ENSSSCG00000009792	6557
81772	14	30302318	30303403	1085	*	91	54	128	1.04543	0.00664317	48	45	69	143	107	136	Distal Intergenic	14	30320958	30467657	146700	+	gene_ENSSSCG00000009793	-18640
82171	14	32137944	32138651	707	*	75	41	108	1.18895	0.00407489	34	35	55	127	91	108	Promoter (2-3kb)	14	32140517	32203935	63419	+	gene_ENSSSCG00000058988	-2573
82270	14	32887885	32888613	728	*	69	42	97	1.01319	0.0270077	32	37	57	107	96	90	3' UTR	14	32841911	32890981	49071	+	gene_ENSSSCG00000009836	46702
82582	14	35497515	35498390	875	*	65	36	95	1.19491	0.00764538	33	37	38	116	99	71	Intron (transcript_ENSSSCT00000010808/gene_ENSSSCG00000009860, intron 6 of 10)	14	35444281	35575705	131425	-	gene_ENSSSCG00000009860	78190
82818	14	36947651	36948287	636	*	32	12	51	1.83137	0.00913813	9	10	19	53	76	26	Distal Intergenic	14	37582822	37596766	13945	+	gene_ENSSSCG00000009865	-635171
82826	14	37066265	37066899	634	*	33	15	51	1.55308	0.00677651	12	16	17	43	54	56	Distal Intergenic	14	37582822	37596766	13945	+	gene_ENSSSCG00000009865	-516557
82903	14	38322544	38323268	724	*	32	16	49	1.37462	0.03852	18	12	19	33	61	53	Distal Intergenic	14	38446899	38456404	9506	+	gene_ENSSSCG00000009869	-124355
83073	14	39900218	39901036	818	*	66	29	103	1.62663	8.66126e-05	19	33	35	118	78	115	3' UTR	14	39914464	40123628	209165	+	gene_ENSSSCG00000009896	-14246
83089	14	39955142	39955803	661	*	40	12	69	2.28029	1.41024e-05	9	11	17	90	68	49	Intron (transcript_ENSSSCT00000010846/gene_ENSSSCG00000009896, intron 2 of 11)	14	39896565	39933124	36560	-	gene_ENSSSCG00000009889	-22679
83090	14	39960348	39961028	680	*	31	16	47	1.34531	0.04972	16	15	17	62	46	33	Intron (transcript_ENSSSCT00000010846/gene_ENSSSCG00000009896, intron 2 of 11)	14	39896565	39933124	36560	-	gene_ENSSSCG00000009889	-27904
83239	14	40838608	40838943	335	*	32	15	50	1.4631	0.0227207	16	14	17	68	35	47	Distal Intergenic	14	40699937	40822761	122825	-	gene_ENSSSCG00000009917	-16182
83300	14	41209605	41210159	554	*	55	32	78	1.08443	0.0249792	32	24	40	81	79	75	Intron (transcript_ENSSSCT00000010878/gene_ENSSSCG00000009927, intron 2 of 2)	14	41177355	41233331	55977	-	gene_ENSSSCG00000009927	23726
83332	14	41400927	41402406	1479	*	62	36	88	1.0804	0.0391765	24	38	47	112	69	85	Exon (transcript_ENSSSCT00000055576/gene_ENSSSCG00000009933, exon 17 of 25)	14	41383239	41442476	59238	-	gene_ENSSSCG00000009933	41549
83764	14	44020493	44021540	1047	*	46	26	67	1.15049	0.0383008	21	20	38	73	58	71	Distal Intergenic	14	44034247	44043224	8978	+	gene_ENSSSCG00000009959	-13754
84248	14	46633730	46634834	1104	*	50	27	74	1.21193	0.0160858	25	23	35	89	60	73	Exon (transcript_ENSSSCT00000103917/gene_ENSSSCG00000051359, exon 1 of 10)	14	46624727	46641438	16712	-	gene_ENSSSCG00000051359	7708
84494	14	47927944	47929260	1316	*	57	32	82	1.13684	0.0223623	26	29	42	102	70	74	Promoter (<=1kb)	14	47923954	47928810	4857	-	gene_ENSSSCG00000010023	0
84563	14	48252277	48252896	619	*	71	36	106	1.3209	0.00120318	34	45	31	117	84	119	Exon (transcript_ENSSSCT00000060735/gene_ENSSSCG00000010031, exon 4 of 25)	14	48242537	48303509	60973	+	gene_ENSSSCG00000010031	10359
84564	14	48256008	48257271	1263	*	42	21	64	1.39431	0.00596074	22	21	20	74	62	56	Exon (transcript_ENSSSCT00000060735/gene_ENSSSCG00000010031, exon 5 of 25)	14	48242537	48303509	60973	+	gene_ENSSSCG00000010031	14734
84567	14	48275724	48276903	1179	*	45	25	64	1.11462	0.0359194	23	25	29	69	60	64	Intron (transcript_ENSSSCT00000060735/gene_ENSSSCG00000010031, intron 10 of 24)	14	48242537	48303509	60973	+	gene_ENSSSCG00000010031	34366
84956	14	50153147	50154218	1071	*	62	34	90	1.17574	0.0170195	25	31	48	102	66	103	Intron (transcript_ENSSSCT00000106428/gene_ENSSSCG00000010081, intron 7 of 8)	14	50190798	50208256	17459	+	gene_ENSSSCG00000054789	-37651
85562	14	55514834	55515559	725	*	77	45	110	1.06945	0.0077139	46	36	54	119	94	117	Exon (transcript_ENSSSCT00000011115/gene_ENSSSCG00000010151, exon 12 of 53)	14	55433597	55633484	199888	+	gene_ENSSSCG00000010151	81962
85574	14	55651129	55651832	703	*	27	13	42	1.4577	0.0393881	14	9	17	48	30	49	Promoter (1-2kb)	14	55653034	55726373	73340	+	gene_ENSSSCG00000033307	-1905
85945	14	58129427	58131064	1637	*	95	53	136	1.14009	0.00191629	55	41	65	154	112	144	Intron (transcript_ENSSSCT00000024390/gene_ENSSSCG00000010169, intron 1 of 23)	14	58117570	58352504	234935	+	gene_ENSSSCG00000010169	13494
86021	14	58482387	58484155	1768	*	93	51	134	1.17883	0.00247213	34	49	72	148	130	126	Distal Intergenic	14	58117570	58352504	234935	+	gene_ENSSSCG00000010169	366585
86025	14	58528196	58529451	1255	*	73	42	104	1.09881	0.0106069	28	45	53	101	96	115	Distal Intergenic	14	58117570	58352504	234935	+	gene_ENSSSCG00000010169	411881
86061	14	58827243	58828404	1161	*	73	36	111	1.42024	0.000480609	27	28	53	98	103	132	Intron (transcript_ENSSSCT00000023966/gene_ENSSSCG00000010170, intron 7 of 14)	14	58606464	58963563	357100	-	gene_ENSSSCG00000010170	136320
86107	14	59132166	59133489	1323	*	62	37	88	1.04373	0.021133	31	37	43	79	86	100	Intron (transcript_ENSSSCT00000011138/gene_ENSSSCG00000010172, intron 3 of 7)	14	59113844	59168395	54552	+	gene_ENSSSCG00000010172	19645
86206	14	59662629	59662797	168	*	17	25	8	-1.83683	0.0225252	21	30	26	8	10	7	Intron (transcript_ENSSSCT00000011149/gene_ENSSSCG00000010183, intron 1 of 18)	14	59643292	59656833	13542	+	gene_ENSSSCG00000010184	19505
86218	14	59764215	59765486	1271	*	71	41	101	1.07727	0.0392225	43	32	50	126	62	117	Distal Intergenic	14	59661768	59704008	42241	-	gene_ENSSSCG00000010183	-61478
86858	14	63617976	63618629	653	*	38	53	23	-1.43821	0.00437701	62	47	52	22	20	27	Intron (transcript_ENSSSCT00000057046/gene_ENSSSCG00000010212, intron 35 of 41)	14	63175655	63299373	123719	-	gene_ENSSSCG00000010211	-319256
86865	14	63639676	63640590	914	*	77	45	110	1.09129	0.00636127	38	38	59	99	114	119	Intron (transcript_ENSSSCT00000057046/gene_ENSSSCG00000010212, intron 36 of 41)	14	63175655	63299373	123719	-	gene_ENSSSCG00000010211	-341217
86937	14	63922601	63923580	979	*	62	33	90	1.21389	0.010436	27	37	37	66	88	118	Intron (transcript_ENSSSCT00000041406/gene_ENSSSCG00000010212, intron 43 of 43)	14	63416159	64194128	777970	-	gene_ENSSSCG00000010212	271527
86939	14	63931858	63932729	871	*	58	32	84	1.16638	0.0292246	25	32	40	53	94	105	Intron (transcript_ENSSSCT00000041406/gene_ENSSSCG00000010212, intron 43 of 43)	14	63416159	64194128	777970	-	gene_ENSSSCG00000010212	262270
87137	14	65399779	65400533	754	*	66	39	92	1.00965	0.0271654	33	47	39	103	88	87	Distal Intergenic	14	65408598	65598485	189888	+	gene_ENSSSCG00000010219	-8819
87266	14	65942033	65942769	736	*	44	24	64	1.16462	0.0385083	26	23	25	66	77	49	Distal Intergenic	14	65861564	65888335	26772	+	gene_ENSSSCG00000010222	81205
87474	14	67116614	67117025	411	*	29	14	44	1.39329	0.0424882	11	16	17	47	32	55	Distal Intergenic	14	66966372	67071191	104820	+	gene_ENSSSCG00000036476	150653
87520	14	67660757	67661893	1136	*	37	14	60	1.89958	0.000904784	13	14	15	81	64	36	Distal Intergenic	14	66966372	67071191	104820	+	gene_ENSSSCG00000036476	695521
87522	14	67694490	67696237	1747	*	50	14	86	2.35596	9.31814e-06	10	18	16	107	109	44	Distal Intergenic	14	66966372	67071191	104820	+	gene_ENSSSCG00000036476	729865
87565	14	69587580	69588040	460	*	47	23	70	1.39091	0.0184994	16	24	30	42	97	73	Intron (transcript_ENSSSCT00000065127/gene_ENSSSCG00000036480, intron 6 of 17)	14	70172746	70180777	8032	+	gene_ENSSSCG00000010232	-585166
87580	14	70044796	70045792	996	*	44	20	68	1.56361	0.0132465	16	19	25	73	98	33	Intron (transcript_ENSSSCT00000065127/gene_ENSSSCG00000036480, intron 11 of 17)	14	70172746	70180777	8032	+	gene_ENSSSCG00000010232	-127950
87633	14	70828556	70829183	627	*	75	45	105	1.01506	0.0248495	42	41	52	127	108	80	Intron (transcript_ENSSSCT00000065127/gene_ENSSSCG00000036480, intron 15 of 17)	14	69195961	70938204	1742244	-	gene_ENSSSCG00000036480	109648
87637	14	70858511	70859129	618	*	66	26	106	1.81931	7.47999e-06	18	34	26	116	118	85	Intron (transcript_ENSSSCT00000065127/gene_ENSSSCG00000036480, intron 16 of 17)	14	69195961	70938204	1742244	-	gene_ENSSSCG00000036480	79693
87688	14	71193930	71194285	355	*	21	9	34	1.64989	0.0382705	9	9	10	23	35	44	Intron (transcript_ENSSSCT00000060005/gene_ENSSSCG00000038913, intron 10 of 23)	14	71122792	71269424	146633	-	gene_ENSSSCG00000038913	75494
87837	14	72136709	72137684	975	*	46	21	71	1.5548	0.00630826	24	15	24	102	42	70	Distal Intergenic	14	72183363	72199250	15888	+	gene_ENSSSCG00000023374	-46654
88044	14	73313196	73314393	1197	*	80	47	114	1.06916	0.00630826	52	46	43	111	100	133	Distal Intergenic	14	73323642	73349291	25650	+	gene_ENSSSCG00000034444	-10446
88261	14	74513247	74514166	919	*	51	29	74	1.12944	0.0289616	23	25	40	84	63	75	Intron (transcript_ENSSSCT00000011250/gene_ENSSSCG00000059909, intron 8 of 25)	14	74629796	74638022	8227	-	gene_ENSSSCG00000038545	124775
88381	14	75044509	75045629	1120	*	78	42	115	1.23615	0.00329957	30	42	55	94	105	147	Intron (transcript_ENSSSCT00000030401/gene_ENSSSCG00000023130, intron 5 of 9)	14	75082740	75093074	10335	+	gene_ENSSSCG00000061761	-38231
88451	14	75407670	75408743	1073	*	53	31	75	1.07243	0.0305282	31	31	31	62	81	84	Intron (transcript_ENSSSCT00000011261/gene_ENSSSCG00000010289, intron 12 of 12)	14	75203752	75445626	241875	-	gene_ENSSSCG00000010289	37956
88969	14	77694580	77696437	1857	*	69	35	103	1.33678	0.00195577	35	28	43	76	99	135	Intron (transcript_ENSSSCT00000037641/gene_ENSSSCG00000010319, intron 3 of 7)	14	77651967	77677708	25742	-	gene_ENSSSCG00000035105	-18729
89100	14	78379234	78379629	395	*	50	28	72	1.14499	0.0261618	24	29	32	67	60	91	Intron (transcript_ENSSSCT00000078666/gene_ENSSSCG00000034308, intron 2 of 6)	14	77957851	79051455	1093605	+	gene_ENSSSCG00000034308	421778
89104	14	78395343	78396142	799	*	43	23	63	1.22859	0.0194799	23	23	24	62	72	56	Intron (transcript_ENSSSCT00000078666/gene_ENSSSCG00000034308, intron 2 of 6)	14	77957851	79051455	1093605	+	gene_ENSSSCG00000034308	438291
89188	14	78852721	78854078	1357	*	51	30	72	1.06437	0.0420713	25	25	40	76	74	67	Intron (transcript_ENSSSCT00000078666/gene_ENSSSCG00000034308, intron 6 of 6)	14	79148372	79154758	6387	+	gene_ENSSSCG00000043656	-295651
89230	14	79147399	79148535	1136	*	61	34	87	1.13831	0.00786791	32	36	35	80	91	92	Promoter (<=1kb)	14	79148372	79154758	6387	+	gene_ENSSSCG00000043656	0
89261	14	79421698	79422178	480	*	36	14	58	1.77823	0.00109316	12	13	19	68	63	43	Intron (transcript_ENSSSCT00000042465/gene_ENSSSCG00000010325, intron 8 of 30)	14	79148372	79154758	6387	+	gene_ENSSSCG00000043656	273806
89365	14	79877053	79877403	350	*	38	18	59	1.47082	0.00798836	17	18	20	50	48	79	Intron (transcript_ENSSSCT00000042465/gene_ENSSSCG00000010325, intron 30 of 30)	14	80102770	80103224	455	-	gene_ENSSSCG00000048875	226171
89503	14	80580490	80581442	952	*	61	30	92	1.40179	0.00039405	28	32	30	89	87	100	Distal Intergenic	14	80473928	80480815	6888	+	gene_ENSSSCG00000039544	107514
89524	14	80670306	80671098	792	*	45	23	67	1.29293	0.0124282	17	30	24	69	59	74	Distal Intergenic	14	80473928	80480815	6888	+	gene_ENSSSCG00000039544	197170
89542	14	80754748	80755541	793	*	66	25	108	1.87835	3.4233e-07	24	25	27	94	110	120	Distal Intergenic	14	80473928	80480815	6888	+	gene_ENSSSCG00000039544	281613
89562	14	80831712	80832630	918	*	63	37	89	1.03368	0.0289311	28	37	48	101	84	82	Distal Intergenic	14	80473928	80480815	6888	+	gene_ENSSSCG00000039544	358702
89604	14	81037446	81037659	213	*	30	15	46	1.3871	0.0286249	16	11	19	42	51	46	Distal Intergenic	14	81455127	81647939	192813	+	gene_ENSSSCG00000010329	-417681
89994	14	85630715	85631031	316	*	42	15	68	1.90659	0.000184554	18	14	15	55	55	95	Intron (transcript_ENSSSCT00000031701/gene_ENSSSCG00000010351, intron 6 of 11)	14	85574901	85575574	674	-	gene_ENSSSCG00000027329	-55457
90135	14	87860773	87861222	449	*	75	33	118	1.61691	2.84001e-05	20	37	43	117	131	106	Exon (transcript_ENSSSCT00000046751/gene_ENSSSCG00000010360, exon 5 of 14)	14	87835431	87835694	264	-	gene_ENSSSCG00000059512	-25528
90137	14	87872195	87872653	458	*	40	18	61	1.51051	0.00590904	22	14	20	43	68	74	Intron (transcript_ENSSSCT00000046751/gene_ENSSSCG00000010360, intron 8 of 13)	14	87904659	87922095	17437	+	gene_ENSSSCG00000026850	-32464
90407	14	89600944	89601444	500	*	44	23	65	1.27527	0.0179181	25	24	21	74	48	75	Intron (transcript_ENSSSCT00000067792/gene_ENSSSCG00000045502, intron 50 of 60)	14	89571919	89577303	5385	-	gene_ENSSSCG00000010384	-24141
90687	14	91505344	91506698	1354	*	51	24	77	1.46225	0.00161417	28	20	25	95	64	74	Distal Intergenic	14	91516431	91552752	36322	+	gene_ENSSSCG00000034973	-11087
90831	14	92400398	92401349	951	*	101	49	154	1.42778	1.41482e-05	37	58	53	143	144	175	Intron (transcript_ENSSSCT00000049506/gene_ENSSSCG00000040863, intron 2 of 4)	14	92383517	92428731	45215	+	gene_ENSSSCG00000040863	17832
90872	14	94615548	94616572	1024	*	50	73	26	-1.7038	0.00039405	98	69	54	30	32	17	Distal Intergenic	14	94094894	94102060	7167	+	gene_ENSSSCG00000027984	521678
90874	14	94653452	94653602	150	*	15	23	7	-1.91553	0.0292102	25	30	16	6	8	8	Distal Intergenic	14	94094894	94102060	7167	+	gene_ENSSSCG00000027984	558708
90878	14	94695204	94695406	202	*	16	24	8	-1.76495	0.0461224	33	19	21	6	8	11	Distal Intergenic	14	94094894	94102060	7167	+	gene_ENSSSCG00000027984	600512
90883	14	94723849	94724875	1026	*	35	50	21	-1.42912	0.0171825	69	46	35	26	18	21	Distal Intergenic	14	94094894	94102060	7167	+	gene_ENSSSCG00000027984	629981
90977	14	97231427	97232141	714	*	69	39	100	1.1373	0.0119832	28	39	51	78	104	118	Distal Intergenic	14	97102823	97108083	5261	+	gene_ENSSSCG00000010427	129318
91208	14	98659428	98660277	849	*	53	29	77	1.18787	0.0110021	26	35	27	74	76	83	Intron (transcript_ENSSSCT00000053831/gene_ENSSSCG00000010429, intron 17 of 17)	14	97558533	98793010	1234478	-	gene_ENSSSCG00000010429	133582
91294	14	99230477	99232139	1662	*	64	30	98	1.47706	0.000169189	28	31	32	94	83	117	Distal Intergenic	14	99147272	99185082	37811	-	gene_ENSSSCG00000010433	-47057
91298	14	99248766	99249059	293	*	14	22	7	-1.82606	0.0419521	26	23	18	8	7	7	Distal Intergenic	14	99147272	99185082	37811	-	gene_ENSSSCG00000010433	-63977
91300	14	99251460	99252453	993	*	52	27	77	1.29962	0.0058525	21	28	32	66	72	93	Distal Intergenic	14	99147272	99185082	37811	-	gene_ENSSSCG00000010433	-67371
91313	14	99312334	99313660	1326	*	68	39	96	1.08216	0.00820867	38	41	39	92	93	105	Distal Intergenic	14	99147272	99185082	37811	-	gene_ENSSSCG00000010433	-128578
91478	14	100162528	100163254	726	*	16	25	7	-1.96159	0.0190134	36	21	20	9	8	6	Distal Intergenic	14	99929448	100023251	93804	+	gene_ENSSSCG00000010440	233806
91713	14	101377636	101378291	655	*	47	26	69	1.1587	0.0200534	29	23	28	66	68	73	Distal Intergenic	14	101273996	101368132	94137	-	gene_ENSSSCG00000010455	-10159
91768	14	102066417	102067310	893	*	38	19	58	1.41618	0.00918437	16	20	21	55	71	50	Distal Intergenic	14	102058494	102060662	2169	-	gene_ENSSSCG00000045077	-6648
91790	14	102541014	102541685	671	*	49	24	74	1.39339	0.0056123	18	28	27	59	95	68	Intron (transcript_ENSSSCT00000011445/gene_ENSSSCG00000010459, intron 2 of 2)	14	102444588	102548907	104320	-	gene_ENSSSCG00000010459	7893
91801	14	102602460	102605055	2595	*	54	69	38	-1.06084	0.0305282	66	71	72	38	49	29	3' UTR	14	102603777	102612839	9063	-	gene_ENSSSCG00000010461	10379
91870	14	102905263	102906583	1320	*	52	27	78	1.30246	0.031609	29	27	26	118	72	44	Intron (transcript_ENSSSCT00000063730/gene_ENSSSCG00000036083, intron 2 of 9)	14	102817588	102818644	1057	-	gene_ENSSSCG00000035635	-87939
92000	14	103719246	103720946	1700	*	92	55	128	1.01107	0.0285998	65	31	70	135	106	145	Intron (transcript_ENSSSCT00000056048/gene_ENSSSCG00000010468, intron 3 of 9)	14	103675175	103871227	196053	-	gene_ENSSSCG00000010468	151981
92022	14	103789181	103790283	1102	*	76	45	107	1.01409	0.0305567	34	59	44	120	114	87	Intron (transcript_ENSSSCT00000056048/gene_ENSSSCG00000010468, intron 7 of 9)	14	103675175	103871227	196053	-	gene_ENSSSCG00000010468	82046
92064	14	104014863	104015490	627	*	50	28	73	1.13924	0.029831	19	33	34	71	83	65	Intron (transcript_ENSSSCT00000051615/gene_ENSSSCG00000010470, intron 10 of 24)	14	103992039	104106576	114538	-	gene_ENSSSCG00000010470	91713
92069	14	104029020	104029773	753	*	46	21	71	1.52147	0.00196273	20	19	25	63	57	93	Intron (transcript_ENSSSCT00000051615/gene_ENSSSCG00000010470, intron 14 of 24)	14	103992039	104106576	114538	-	gene_ENSSSCG00000010470	77556
92770	14	109518200	109518439	239	*	17	25	8	-1.83697	0.0214946	21	29	27	9	7	9	Intron (transcript_ENSSSCT00000011521/gene_ENSSSCG00000010531, intron 1 of 5)	14	109503940	109569341	65402	+	gene_ENSSSCG00000010531	14499
93553	14	114569147	114569701	554	*	35	15	55	1.61368	0.00617266	16	13	18	71	58	37	Intron (transcript_ENSSSCT00000083079/gene_ENSSSCG00000010604, intron 8 of 8)	14	114437045	114516721	79677	+	gene_ENSSSCG00000010603	132656
93709	14	117160858	117161914	1056	*	55	29	81	1.28819	0.0132403	14	34	39	81	91	73	Distal Intergenic	14	117479787	118009583	529797	-	gene_ENSSSCG00000030026	848725
93840	14	120569806	120571158	1352	*	69	38	99	1.14176	0.0076001	38	45	33	103	82	113	Exon (transcript_ENSSSCT00000060301/gene_ENSSSCG00000010621, exon 8 of 16)	14	120643830	120724099	80270	+	gene_ENSSSCG00000022128	-74024
94123	14	122785843	122786981	1138	*	31	14	48	1.56211	0.0175863	17	14	11	66	41	37	Intron (transcript_ENSSSCT00000064848/gene_ENSSSCG00000031789, intron 2 of 20)	14	122777130	122828052	50923	+	gene_ENSSSCG00000031789	9851
94398	14	124168716	124169194	478	*	40	18	63	1.57193	0.00563473	13	27	15	66	77	47	Intron (transcript_ENSSSCT00000011644/gene_ENSSSCG00000010645, intron 2 of 11)	14	124162521	124236814	74294	+	gene_ENSSSCG00000010645	6673
94570	14	125148086	125149040	954	*	41	19	62	1.48323	0.00487299	22	16	20	73	47	68	Distal Intergenic	14	125158648	125193069	34422	+	gene_ENSSSCG00000010652	-10562
94617	14	125358324	125358497	173	*	21	30	12	-1.53159	0.0396496	34	30	28	15	8	14	Distal Intergenic	14	125406698	126180777	774080	+	gene_ENSSSCG00000010654	-48374
94637	14	125429616	125430622	1006	*	58	29	87	1.38364	0.0010104	28	27	32	97	71	95	Intron (transcript_ENSSSCT00000011653/gene_ENSSSCG00000010654, intron 1 of 27)	14	125406698	126180777	774080	+	gene_ENSSSCG00000010654	23924
94667	14	125771779	125772942	1163	*	58	29	88	1.35824	0.0211042	29	35	24	73	51	140	Intron (transcript_ENSSSCT00000011653/gene_ENSSSCG00000010654, intron 24 of 27)	14	125406698	126180777	774080	+	gene_ENSSSCG00000010654	366244
94669	14	125786759	125787732	973	*	69	35	103	1.31838	0.00335	21	43	43	80	111	118	Intron (transcript_ENSSSCT00000011653/gene_ENSSSCG00000010654, intron 24 of 27)	14	125406698	126180777	774080	+	gene_ENSSSCG00000010654	381034
94930	14	128618179	128618729	550	*	35	18	52	1.28383	0.0277578	16	19	21	48	51	59	Promoter (1-2kb)	14	128614131	128619457	5327	-	gene_ENSSSCG00000037789	1278
95108	14	129476824	129477881	1057	*	58	34	83	1.09145	0.0181798	29	31	42	92	82	77	Intron (transcript_ENSSSCT00000011687/gene_ENSSSCG00000010686, intron 1 of 4)	14	129441211	129467112	25902	-	gene_ENSSSCG00000010685	-10769
95159	14	129666642	129667293	651	*	70	39	100	1.12333	0.0111122	35	41	43	86	84	131	Intron (transcript_ENSSSCT00000011688/gene_ENSSSCG00000010687, intron 19 of 19)	14	129670516	129742290	71775	-	gene_ENSSSCG00000010688	75648
95181	14	129856047	129857032	985	*	63	27	100	1.6694	0.00016433	24	38	19	120	103	77	Distal Intergenic	14	129758288	129810642	52355	+	gene_ENSSSCG00000010690	98744
95253	14	130706096	130707047	951	*	71	43	100	1.01085	0.0409263	36	41	52	133	85	82	Distal Intergenic	14	130511592	130674774	163183	+	gene_ENSSSCG00000010692	195455
95428	14	131917889	131918916	1027	*	64	35	94	1.21897	0.0154509	28	29	48	109	61	112	Intron (transcript_ENSSSCT00000030603/gene_ENSSSCG00000010701, intron 15 of 15)	14	131960939	132016652	55714	+	gene_ENSSSCG00000010702	-43050
95978	14	135391732	135392764	1032	*	38	20	56	1.25642	0.0425902	17	23	21	40	72	57	Intron (transcript_ENSSSCT00000011758/gene_ENSSSCG00000010746, intron 12 of 22)	14	135197450	135302516	105067	+	gene_ENSSSCG00000010745	195314
96120	14	136586459	136586731	272	*	34	15	54	1.56992	0.00741636	15	16	16	62	36	64	Intron (transcript_ENSSSCT00000050919/gene_ENSSSCG00000035045, intron 28 of 50)	14	136420546	136459137	38592	-	gene_ENSSSCG00000031345	-127594
96129	14	136609532	136609967	435	*	32	13	51	1.69383	0.00268047	16	13	12	57	46	51	Intron (transcript_ENSSSCT00000050919/gene_ENSSSCG00000035045, intron 28 of 50)	14	136420546	136459137	38592	-	gene_ENSSSCG00000031345	-150830
96892	15	29807	30392	585	*	31	12	50	1.81655	0.00898237	15	14	8	26	73	53	Distal Intergenic	15	58391	59075	685	-	gene_ENSSSCG00000043514	29268
97151	15	1225654	1226360	706	*	48	20	75	1.67083	0.00502953	11	16	35	48	70	109	Distal Intergenic	15	1181111	1185465	4355	+	gene_ENSSSCG00000060497	45249
97156	15	1343890	1344570	680	*	43	15	72	2.06602	1.12907e-05	14	15	16	81	79	58	Distal Intergenic	15	1181111	1185465	4355	+	gene_ENSSSCG00000060497	163459
97158	15	1351970	1353174	1204	*	56	26	87	1.55024	0.00484486	24	18	36	117	98	47	Distal Intergenic	15	1181111	1185465	4355	+	gene_ENSSSCG00000060497	172063
97191	15	1705572	1706369	797	*	36	14	57	1.75582	0.019258	9	18	17	24	51	98	Distal Intergenic	15	1715207	1734414	19208	+	gene_ENSSSCG00000040445	-9635
97214	15	1832473	1832848	375	*	34	16	53	1.49903	0.00875152	17	11	21	45	57	58	Distal Intergenic	15	1715207	1734414	19208	+	gene_ENSSSCG00000040445	117641
97232	15	1976545	1977389	844	*	53	23	83	1.64488	0.00253932	25	19	25	52	65	134	Distal Intergenic	15	1715207	1734414	19208	+	gene_ENSSSCG00000040445	262182
97247	15	2056675	2057350	675	*	62	27	97	1.63881	7.25092e-05	23	20	38	98	81	112	Distal Intergenic	15	1715207	1734414	19208	+	gene_ENSSSCG00000040445	342143
97276	15	2226388	2227760	1372	*	55	24	87	1.60743	8.14813e-05	22	25	27	93	89	79	Distal Intergenic	15	2462723	2465973	3251	+	gene_ENSSSCG00000050050	-236335
97315	15	2448071	2449394	1323	*	76	41	112	1.2548	0.0122301	29	43	51	110	157	71	Distal Intergenic	15	2462723	2465973	3251	+	gene_ENSSSCG00000050050	-14652
97316	15	2457693	2457943	250	*	38	15	61	1.84666	0.0036177	11	9	25	67	83	35	Distal Intergenic	15	2462723	2465973	3251	+	gene_ENSSSCG00000050050	-5030
97448	15	3956702	3957260	558	*	39	53	24	-1.3271	0.0141203	67	43	50	22	29	23	Distal Intergenic	15	4096647	4171398	74752	+	gene_ENSSSCG00000015668	-139945
97783	15	7363507	7364241	734	*	50	20	80	1.76283	0.000778892	27	15	19	49	76	116	Distal Intergenic	15	7501356	7505632	4277	+	gene_ENSSSCG00000053606	-137849
97786	15	7382659	7383264	605	*	41	18	64	1.57363	0.00485637	12	25	19	75	73	45	Distal Intergenic	15	7501356	7505632	4277	+	gene_ENSSSCG00000053606	-118697
97885	15	7744916	7746251	1335	*	91	52	131	1.11298	0.0147693	32	64	61	107	115	172	Distal Intergenic	15	7757935	8051594	293660	+	gene_ENSSSCG00000015670	-13019
97888	15	7756041	7756937	896	*	50	27	73	1.21033	0.02369	28	29	25	59	61	101	Promoter (1-2kb)	15	7757935	8051594	293660	+	gene_ENSSSCG00000015670	-1894
98035	15	10813407	10814562	1155	*	38	19	58	1.37784	0.0186444	10	21	27	53	57	64	Intron (transcript_ENSSSCT00000022273/gene_ENSSSCG00000023746, intron 21 of 92)	15	11047639	11053613	5975	+	gene_ENSSSCG00000043342	-234232
98094	15	13190130	13191394	1264	*	88	45	132	1.32903	0.000117469	35	50	51	122	126	148	Intron (transcript_ENSSSCT00000059167/gene_ENSSSCG00000032198, intron 10 of 10)	15	13197306	13200335	3030	+	gene_ENSSSCG00000041316	-7176
98267	15	15552246	15553075	829	*	43	20	66	1.52309	0.00438119	23	14	23	68	83	48	Distal Intergenic	15	15663494	15667232	3739	+	gene_ENSSSCG00000039416	-111248
98334	15	15938431	15939029	598	*	61	30	92	1.39444	0.021133	26	21	44	95	45	136	Intron (transcript_ENSSSCT00000054881/gene_ENSSSCG00000035564, intron 7 of 18)	15	15923681	15985405	61725	+	gene_ENSSSCG00000035564	15348
98383	15	16404398	16405082	684	*	57	30	85	1.26728	0.029831	25	34	32	78	48	129	Intron (transcript_ENSSSCT00000104463/gene_ENSSSCG00000015692, intron 24 of 24)	15	16230922	16413990	183069	-	gene_ENSSSCG00000015692	9592
98398	15	16647383	16648267	884	*	44	20	69	1.56197	0.0245691	20	21	19	33	52	122	Intron (transcript_ENSSSCT00000051536/gene_ENSSSCG00000015694, intron 7 of 19)	15	16571464	16571743	280	+	gene_ENSSSCG00000039294	76803
98408	15	16727721	16728220	499	*	31	11	51	1.95236	0.00408863	6	9	20	72	51	32	3' UTR	15	16763990	16816754	52765	-	gene_ENSSSCG00000015695	89033
98419	15	16782734	16783826	1092	*	92	53	131	1.09991	0.00207693	61	46	52	135	140	120	Intron (transcript_ENSSSCT00000017095/gene_ENSSSCG00000015695, intron 5 of 17)	15	16763990	16816754	52765	-	gene_ENSSSCG00000015695	34020
98449	15	17045838	17046077	239	*	65	33	96	1.30184	0.0162115	48	23	30	96	61	133	Distal Intergenic	15	16974038	17021298	47261	-	gene_ENSSSCG00000015697	-24779
98462	15	17442113	17443077	964	*	108	63	152	1.06568	0.0155095	44	47	100	141	173	144	Intron (transcript_ENSSSCT00000017100/gene_ENSSSCG00000015700, intron 4 of 7)	15	17262138	17543398	281261	+	gene_ENSSSCG00000015700	180939
98504	15	17659484	17661049	1565	*	63	34	92	1.20631	0.00859145	28	32	44	116	73	88	Intron (transcript_ENSSSCT00000063870/gene_ENSSSCG00000015701, intron 9 of 17)	15	17544806	17918555	373750	-	gene_ENSSSCG00000015701	259071
98658	15	19954544	19955572	1028	*	36	16	57	1.58718	0.0427198	13	21	15	21	59	92	Intron (transcript_ENSSSCT00000017109/gene_ENSSSCG00000015709, intron 7 of 14)	15	19936402	19971692	35291	-	gene_ENSSSCG00000015709	17148
98798	15	24684747	24685105	358	*	51	29	73	1.09975	0.0287568	29	32	27	83	65	71	Distal Intergenic	15	24674861	24677094	2234	-	gene_ENSSSCG00000015717	-8011
98861	15	25171630	25172387	757	*	76	42	111	1.19172	0.00567463	49	32	45	88	100	146	Exon (transcript_ENSSSCT00000022881/gene_ENSSSCG00000030354, exon 16 of 17)	15	25189663	25228066	38404	+	gene_ENSSSCG00000015721	-18033
98940	15	25620272	25620741	469	*	30	13	47	1.5942	0.017083	10	15	16	39	68	36	Distal Intergenic	15	25576567	25579306	2740	-	gene_ENSSSCG00000040701	-41435
98943	15	25627558	25628467	909	*	59	34	84	1.08872	0.0325559	25	46	31	89	90	73	Distal Intergenic	15	25576567	25579306	2740	-	gene_ENSSSCG00000040701	-49161
99099	15	29824058	29824509	451	*	68	40	96	1.06319	0.0469643	41	22	57	117	86	85	Promoter (2-3kb)	15	29813267	29821560	8294	-	gene_ENSSSCG00000047828	-2949
99151	15	29984923	29985469	546	*	54	33	76	1.0026	0.0419803	32	33	34	81	70	79	Intron (transcript_ENSSSCT00000024092/gene_ENSSSCG00000039157, intron 25 of 36)	15	30072172	30137083	64912	+	gene_ENSSSCG00000054656	-87249
99485	15	31582115	31583260	1145	*	92	54	130	1.03958	0.00437732	52	47	65	131	114	145	Promoter (<=1kb)	15	31578224	31582437	4214	-	gene_ENSSSCG00000015742	0
99493	15	31682663	31683580	917	*	52	22	82	1.70632	0.00292586	17	23	26	100	110	38	Promoter (2-3kb)	15	31585488	31685630	100143	-	gene_ENSSSCG00000015741	2967
99597	15	32566383	32567512	1129	*	51	30	72	1.02601	0.0495044	26	32	34	80	63	74	Intron (transcript_ENSSSCT00000046863/gene_ENSSSCG00000028195, intron 4 of 6)	15	32540893	32592779	51887	-	gene_ENSSSCG00000028195	26396
99616	15	32768831	32770080	1249	*	63	34	92	1.21642	0.0292102	25	33	45	131	56	89	Intron (transcript_ENSSSCT00000017146/gene_ENSSSCG00000015746, intron 2 of 14)	15	32600234	33267312	667079	+	gene_ENSSSCG00000015746	169846
100042	15	38761451	38761939	488	*	28	13	43	1.44387	0.0259955	14	11	16	44	43	42	Intron (transcript_ENSSSCT00000048988/gene_ENSSSCG00000030395, intron 7 of 9)	15	38710179	38790460	80282	-	gene_ENSSSCG00000030395	29009
100092	15	39416920	39417662	742	*	61	32	90	1.2772	0.0222926	15	46	36	100	104	68	Distal Intergenic	15	39581856	39632308	50453	+	gene_ENSSSCG00000015771	-164936
100145	15	42830690	42831562	872	*	95	56	133	1.03225	0.0250336	82	37	50	148	134	119	Distal Intergenic	15	43087980	43092293	4314	+	gene_ENSSSCG00000050308	-257290
100150	15	42868855	42869814	959	*	78	39	116	1.34417	0.000322424	40	40	39	134	122	94	Distal Intergenic	15	43087980	43092293	4314	+	gene_ENSSSCG00000050308	-219125
100387	15	45033998	45034431	433	*	62	22	103	2.00005	4.29224e-07	21	16	30	119	98	92	Intron (transcript_ENSSSCT00000017178/gene_ENSSSCG00000015777, intron 29 of 30)	15	44989636	45040761	51126	+	gene_ENSSSCG00000015777	44795
100806	15	47609556	47610316	760	*	44	17	71	1.79615	0.000128622	14	17	22	58	74	81	3' UTR	15	47523771	47601710	77940	-	gene_ENSSSCG00000015808	-8606
101147	15	52257671	52258151	480	*	58	26	91	1.60551	7.01437e-05	23	26	29	99	77	99	Distal Intergenic	15	52012810	52013521	712	-	gene_ENSSSCG00000036767	-244630
101213	15	53265037	53266020	983	*	77	39	115	1.35302	0.00034368	35	35	47	93	113	140	Distal Intergenic	15	53301055	53303142	2088	+	gene_ENSSSCG00000059617	-36018
101409	15	54974032	54974649	617	*	56	26	87	1.53531	0.000179412	28	24	26	99	82	81	Distal Intergenic	15	54933985	54953067	19083	+	gene_ENSSSCG00000033402	40664
101484	15	55457430	55458238	808	*	60	33	86	1.15609	0.00872505	33	28	40	95	88	77	Distal Intergenic	15	55491087	55508455	17369	+	gene_ENSSSCG00000015850	-33657
101680	15	56519408	56520080	672	*	44	20	68	1.52846	0.00159154	14	25	22	66	68	70	Exon (transcript_ENSSSCT00000057088/gene_ENSSSCG00000015853, exon 24 of 93)	15	56438148	56649792	211645	+	gene_ENSSSCG00000015853	81932
101734	15	56787902	56788541	639	*	37	12	62	2.08392	7.38283e-05	9	12	17	77	50	59	Intron (transcript_ENSSSCT00000103421/gene_ENSSSCG00000057372, intron 18 of 21)	15	56910168	56951896	41729	+	gene_ENSSSCG00000016393	-122266
101943	15	59343766	59345390	1624	*	94	56	132	1.0154	0.00416625	60	52	57	141	127	128	Intron (transcript_ENSSSCT00000017270/gene_ENSSSCG00000015859, intron 11 of 21)	15	59312418	59410302	97885	+	gene_ENSSSCG00000015859	32972
101944	15	59356007	59356280	273	*	27	13	41	1.4028	0.0451233	11	17	12	39	37	47	Intron (transcript_ENSSSCT00000017270/gene_ENSSSCG00000015859, intron 12 of 21)	15	59312418	59410302	97885	+	gene_ENSSSCG00000015859	43862
102103	15	60262884	60263584	700	*	59	28	89	1.42939	0.000389162	28	25	33	96	82	90	Intron (transcript_ENSSSCT00000076394/gene_ENSSSCG00000015866, intron 3 of 27)	15	60386596	60439807	53212	-	gene_ENSSSCG00000015867	176923
102110	15	60312946	60313278	332	*	24	9	38	1.84274	0.008324	7	9	12	49	32	35	Intron (transcript_ENSSSCT00000076394/gene_ENSSSCG00000015866, intron 8 of 27)	15	60386596	60439807	53212	-	gene_ENSSSCG00000015867	126861
102114	15	60323322	60323833	511	*	42	16	68	1.82595	0.000216675	12	19	19	85	64	56	Intron (transcript_ENSSSCT00000076394/gene_ENSSSCG00000015866, intron 10 of 27)	15	60386596	60439807	53212	-	gene_ENSSSCG00000015867	116485
102160	15	60911132	60911432	300	*	40	21	59	1.26543	0.0270077	15	25	24	69	59	50	Distal Intergenic	15	61140688	61142607	1920	-	gene_ENSSSCG00000052231	231475
102216	15	62288988	62290218	1230	*	73	40	106	1.18593	0.00478912	37	48	35	87	102	129	Intron (transcript_ENSSSCT00000076999/gene_ENSSSCG00000036078, intron 2 of 3)	15	62264069	62413566	149498	+	gene_ENSSSCG00000036078	26149
102217	15	62295079	62296373	1294	*	73	40	107	1.18686	0.00349246	44	45	32	96	102	123	Intron (transcript_ENSSSCT00000076999/gene_ENSSSCG00000036078, intron 2 of 3)	15	62264069	62413566	149498	+	gene_ENSSSCG00000036078	32304
102231	15	62345566	62346509	943	*	87	48	126	1.16073	0.000872673	49	43	54	132	112	134	Intron (transcript_ENSSSCT00000076999/gene_ENSSSCG00000036078, intron 2 of 3)	15	62264069	62413566	149498	+	gene_ENSSSCG00000036078	82440
102242	15	62380429	62381409	980	*	86	51	122	1.04766	0.00527539	47	52	54	114	109	144	Intron (transcript_ENSSSCT00000076999/gene_ENSSSCG00000036078, intron 2 of 3)	15	62264069	62413566	149498	+	gene_ENSSSCG00000036078	117340
102247	15	62404490	62404974	484	*	36	18	54	1.3505	0.0370712	17	18	20	43	40	80	Intron (transcript_ENSSSCT00000076999/gene_ENSSSCG00000036078, intron 2 of 3)	15	62264069	62413566	149498	+	gene_ENSSSCG00000036078	140905
102456	15	65237244	65239050	1806	*	52	30	75	1.08725	0.0396496	25	38	28	72	63	90	Intron (transcript_ENSSSCT00000077581/gene_ENSSSCG00000015876, intron 4 of 13)	15	65088795	65131788	42994	+	gene_ENSSSCG00000021938	150255
102498	15	65575966	65577200	1234	*	65	31	98	1.4254	0.000216675	30	28	37	109	94	92	Intron (transcript_ENSSSCT00000044282/gene_ENSSSCG00000015878, intron 2 of 19)	15	65431111	65680887	249777	+	gene_ENSSSCG00000015878	146089
102508	15	65630020	65630822	802	*	44	20	68	1.56547	0.00330251	16	18	26	47	90	68	Exon (transcript_ENSSSCT00000044282/gene_ENSSSCG00000015878, exon 8 of 20)	15	65796462	65820448	23987	+	gene_ENSSSCG00000015879	-166442
102548	15	65790188	65790927	739	*	72	41	104	1.13185	0.00440336	36	46	41	96	100	117	Distal Intergenic	15	65796462	65820448	23987	+	gene_ENSSSCG00000015879	-6274
102550	15	65798514	65799892	1378	*	86	43	129	1.35352	8.14813e-05	46	45	40	112	137	140	Intron (transcript_ENSSSCT00000017291/gene_ENSSSCG00000015879, intron 1 of 3)	15	65796462	65820448	23987	+	gene_ENSSSCG00000015879	3430
102646	15	66146093	66146372	279	*	20	8	33	1.77341	0.0236144	6	9	10	36	25	38	Intron (transcript_ENSSSCT00000040186/gene_ENSSSCG00000015880, intron 20 of 28)	15	66166450	66239190	72741	-	gene_ENSSSCG00000035702	93097
102733	15	66710431	66710721	290	*	23	9	38	1.8031	0.0141422	8	14	6	29	42	43	Intron (transcript_ENSSSCT00000036951/gene_ENSSSCG00000036050, intron 3 of 4)	15	66696775	66732605	35831	-	gene_ENSSSCG00000036050	22174
102968	15	68079616	68080698	1082	*	73	41	106	1.15767	0.0236771	24	63	36	97	100	123	Distal Intergenic	15	68160535	68162294	1760	+	gene_ENSSSCG00000061076	-80919
103132	15	70253034	70253722	688	*	50	20	80	1.77721	0.00065708	26	18	16	49	76	115	Distal Intergenic	15	70262091	70394095	132005	-	gene_ENSSSCG00000034262	141061
103158	15	70329000	70329947	947	*	43	24	63	1.16636	0.0332056	20	26	27	53	62	75	Intron (transcript_ENSSSCT00000057168/gene_ENSSSCG00000034262, intron 1 of 2)	15	70262091	70394095	132005	-	gene_ENSSSCG00000034262	65095
103224	15	71388493	71389151	658	*	39	20	59	1.30777	0.0336867	16	21	25	70	69	38	Intron (transcript_ENSSSCT00000030173/gene_ENSSSCG00000025598, intron 10 of 14)	15	71343751	71498205	154455	-	gene_ENSSSCG00000025598	109712
103314	15	72236853	72237539	686	*	68	38	99	1.17405	0.00737603	28	42	44	77	108	113	Distal Intergenic	15	72141621	72233832	92212	+	gene_ENSSSCG00000015906	95918
103524	15	75024597	75025421	824	*	56	22	89	1.76851	0.000357549	13	28	27	61	80	128	Intron (transcript_ENSSSCT00000058572/gene_ENSSSCG00000032715, intron 2 of 10)	15	74927130	75261554	334425	+	gene_ENSSSCG00000032715	98291
103525	15	75039466	75040326	860	*	50	26	75	1.2992	0.0108049	21	36	22	87	76	63	Intron (transcript_ENSSSCT00000058572/gene_ENSSSCG00000032715, intron 3 of 10)	15	74927130	75261554	334425	+	gene_ENSSSCG00000032715	113196
103712	15	76724138	76724837	699	*	100	60	140	1.01313	0.00623748	54	46	81	138	140	143	Intron (transcript_ENSSSCT00000042076/gene_ENSSSCG00000032177, intron 27 of 33)	15	76902387	76905022	2636	+	gene_ENSSSCG00000038355	-178249
103715	15	76733450	76733944	494	*	61	33	89	1.21247	0.00512401	29	40	31	93	95	81	Intron (transcript_ENSSSCT00000042076/gene_ENSSSCG00000032177, intron 28 of 33)	15	76902387	76905022	2636	+	gene_ENSSSCG00000038355	-168937
103716	15	76739760	76740775	1015	*	64	35	93	1.17968	0.00506761	36	36	34	82	88	109	Intron (transcript_ENSSSCT00000042076/gene_ENSSSCG00000032177, intron 29 of 33)	15	76902387	76905022	2636	+	gene_ENSSSCG00000038355	-162627
103750	15	77077579	77078082	503	*	39	19	60	1.40715	0.0148945	14	16	29	52	75	53	Intron (transcript_ENSSSCT00000080881/gene_ENSSSCG00000015943, intron 2 of 12)	15	77092855	77093224	370	+	gene_ENSSSCG00000033605	-15276
103873	15	78126465	78127521	1056	*	46	25	67	1.19112	0.0331186	25	23	29	76	80	47	Intron (transcript_ENSSSCT00000039058/gene_ENSSSCG00000015951, intron 1 of 9)	15	78098413	78182276	83864	+	gene_ENSSSCG00000015951	29108
104183	15	79992618	79994728	2110	*	60	35	86	1.08381	0.0155095	36	33	36	95	76	87	Intron (transcript_ENSSSCT00000072212/gene_ENSSSCG00000015962, intron 7 of 8)	15	79935994	80025850	89857	-	gene_ENSSSCG00000015962	33232
104319	15	80909735	80910163	428	*	95	53	137	1.14802	0.00548649	35	59	67	109	131	173	Intron (transcript_ENSSSCT00000040421/gene_ENSSSCG00000022345, intron 12 of 13)	15	80730716	80927746	197031	-	gene_ENSSSCG00000022345	18011
104320	15	80919204	80919662	458	*	60	35	85	1.0726	0.0242455	32	33	40	75	74	107	Intron (transcript_ENSSSCT00000040421/gene_ENSSSCG00000022345, intron 12 of 13)	15	80730716	80927746	197031	-	gene_ENSSSCG00000022345	8542
104352	15	81289901	81290573	672	*	83	46	121	1.19506	0.00716713	34	34	70	138	95	130	Distal Intergenic	15	81083960	81094289	10330	-	gene_ENSSSCG00000015973	-196284
104363	15	81413852	81414449	597	*	55	30	80	1.2027	0.0391421	22	30	39	90	103	48	Distal Intergenic	15	81083960	81094289	10330	-	gene_ENSSSCG00000015973	-320160
104379	15	81540255	81540546	291	*	45	19	71	1.6497	0.000437927	16	23	20	59	71	85	Distal Intergenic	15	81748693	81750095	1403	+	gene_ENSSSCG00000039002	-208438
104404	15	81623135	81623534	399	*	27	10	45	1.9121	0.00349246	13	10	8	41	33	62	Distal Intergenic	15	81748693	81750095	1403	+	gene_ENSSSCG00000039002	-125558
104406	15	81630674	81631773	1099	*	59	35	83	1.01908	0.0389492	36	41	29	73	92	85	Distal Intergenic	15	81748693	81750095	1403	+	gene_ENSSSCG00000039002	-118019
104488	15	81997940	81998232	292	*	26	10	42	1.82918	0.013604	10	9	12	26	34	68	Distal Intergenic	15	81987769	81990134	2366	+	gene_ENSSSCG00000015986	10463
104575	15	82555617	82556576	959	*	58	34	82	1.0472	0.0470298	21	37	46	92	74	82	Distal Intergenic	15	82958359	82968731	10373	+	gene_ENSSSCG00000015988	-402742
104586	15	82652458	82654023	1565	*	77	45	109	1.06137	0.0237206	30	39	68	96	108	125	Distal Intergenic	15	82958359	82968731	10373	+	gene_ENSSSCG00000015988	-305901
104607	15	82895081	82895870	789	*	78	47	110	1.01372	0.0278048	43	36	63	85	110	136	Distal Intergenic	15	82958359	82968731	10373	+	gene_ENSSSCG00000015988	-63278
105070	15	84704691	84705135	444	*	41	22	61	1.2541	0.029129	21	23	22	45	58	80	Intron (transcript_ENSSSCT00000017424/gene_ENSSSCG00000016002, intron 23 of 24)	15	84535922	84734182	198261	-	gene_ENSSSCG00000016002	29491
105193	15	85222603	85223344	741	*	69	41	98	1.03617	0.0237489	35	36	53	83	90	121	Intron (transcript_ENSSSCT00000067308/gene_ENSSSCG00000023181, intron 7 of 7)	15	85045799	85367021	321223	-	gene_ENSSSCG00000023181	144418
105255	15	85886661	85887706	1045	*	64	32	96	1.33447	0.0016192	38	37	23	103	90	95	Distal Intergenic	15	85542258	85605614	63357	-	gene_ENSSSCG00000016008	-282092
105259	15	85905524	85907080	1556	*	53	28	77	1.24237	0.016772	26	32	27	99	79	55	Distal Intergenic	15	85542258	85605614	63357	-	gene_ENSSSCG00000016008	-301466
105358	15	86638524	86639320	796	*	68	35	102	1.3099	0.00195449	37	43	26	118	98	90	Distal Intergenic	15	86471156	86561911	90756	+	gene_ENSSSCG00000033987	168164
105456	15	87536781	87537926	1145	*	54	31	77	1.10651	0.0257303	30	23	40	86	72	73	Exon (transcript_ENSSSCT00000098314/gene_ENSSSCG00000056781, exon 4 of 5)	15	87466718	87604041	137324	+	gene_ENSSSCG00000056781	71208
105580	15	88887867	88888839	972	*	61	28	94	1.52523	0.00441721	26	32	27	123	113	47	Distal Intergenic	15	88587785	88622022	34238	+	gene_ENSSSCG00000028949	301054
105581	15	88905215	88906829	1614	*	65	23	106	1.95555	9.08585e-07	18	29	24	125	108	86	Distal Intergenic	15	88587785	88622022	34238	+	gene_ENSSSCG00000028949	319044
106345	15	96014596	96015701	1105	*	45	22	68	1.39509	0.0084016	18	23	26	47	84	73	Intron (transcript_ENSSSCT00000054157/gene_ENSSSCG00000016061, intron 13 of 30)	15	95874412	96066990	192579	+	gene_ENSSSCG00000016061	141289
106496	15	98657513	98658253	740	*	61	27	95	1.57725	0.000135095	22	28	33	102	109	75	Distal Intergenic	15	99584872	99724611	139740	+	gene_ENSSSCG00000031954	-927359
106508	15	98800113	98800564	451	*	39	20	58	1.3053	0.0494114	9	23	29	43	62	69	Distal Intergenic	15	99584872	99724611	139740	+	gene_ENSSSCG00000031954	-784759
106524	15	99531905	99532563	658	*	83	43	124	1.32916	0.000463643	33	33	63	119	123	131	Distal Intergenic	15	99584872	99724611	139740	+	gene_ENSSSCG00000031954	-52967
106688	15	100878610	100879098	488	*	57	31	84	1.24048	0.00980244	20	28	45	93	76	84	Exon (transcript_ENSSSCT00000041974/gene_ENSSSCG00000016074, exon 26 of 29)	15	100733560	100820585	87026	-	gene_ENSSSCG00000016073	-58513
106757	15	101147212	101147965	753	*	33	45	20	-1.38222	0.0178973	54	41	42	26	18	17	Intron (transcript_ENSSSCT00000041974/gene_ENSSSCG00000016074, intron 28 of 28)	15	101190391	101200920	10530	-	gene_ENSSSCG00000051570	53708
106997	15	103482486	103483047	561	*	45	23	67	1.33992	0.0170569	22	25	22	83	42	78	Intron (transcript_ENSSSCT00000055271/gene_ENSSSCG00000016085, intron 2 of 7)	15	103542938	103560941	18004	+	gene_ENSSSCG00000016086	-60452
107175	15	104499833	104500754	921	*	48	26	71	1.2267	0.0243005	22	20	37	54	86	73	Distal Intergenic	15	104525451	104543783	18333	+	gene_ENSSSCG00000016094	-25618
107252	15	104947536	104948152	616	*	67	37	96	1.16754	0.0345333	23	33	56	81	74	135	3' UTR	15	104923953	104948468	24516	+	gene_ENSSSCG00000028157	24199
107383	15	105723316	105723835	519	*	39	20	59	1.33159	0.0186517	18	22	21	74	45	59	Intron (transcript_ENSSSCT00000048490/gene_ENSSSCG00000016110, intron 11 of 24)	15	105681300	105816856	135557	+	gene_ENSSSCG00000016110	42535
107449	15	106098807	106099312	505	*	40	21	60	1.32274	0.0187353	21	17	25	78	52	52	Intron (transcript_ENSSSCT00000076560/gene_ENSSSCG00000016113, intron 4 of 12)	15	106183205	106284313	101109	+	gene_ENSSSCG00000016114	-84398
107816	15	109323612	109324122	510	*	66	32	99	1.41853	0.00173306	16	36	45	109	88	102	Exon (transcript_ENSSSCT00000050436/gene_ENSSSCG00000016125, exon 8 of 11)	15	109307166	109376463	69298	-	gene_ENSSSCG00000016125	52851
108005	15	110524801	110525496	695	*	35	15	55	1.65854	0.0100435	11	18	16	29	67	69	Distal Intergenic	15	110286463	110379305	92843	-	gene_ENSSSCG00000029998	-146191
108102	15	111020545	111021819	1274	*	53	29	76	1.15619	0.0252303	23	37	29	92	75	63	Exon (transcript_ENSSSCT00000023180/gene_ENSSSCG00000016141, exon 7 of 8)	15	110914009	110921353	7345	-	gene_ENSSSCG00000016140	-100466
108111	15	111080381	111080756	375	*	51	26	76	1.32193	0.00439706	23	22	34	69	84	75	Intron (transcript_ENSSSCT00000023180/gene_ENSSSCG00000016141, intron 3 of 7)	15	110994410	111185324	190915	-	gene_ENSSSCG00000016141	104943
108115	15	111094457	111095382	925	*	76	41	111	1.20908	0.00691609	57	41	26	107	102	126	Exon (transcript_ENSSSCT00000023180/gene_ENSSSCG00000016141, exon 5 of 8)	15	110994410	111185324	190915	-	gene_ENSSSCG00000016141	90867
108265	15	113165172	113165820	648	*	50	20	80	1.79585	0.000297047	9	29	22	70	72	100	Intron (transcript_ENSSSCT00000099410/gene_ENSSSCG00000016159, intron 1 of 40)	15	113150157	113339078	188922	+	gene_ENSSSCG00000016159	15663
108268	15	113195873	113196912	1039	*	88	46	130	1.29249	0.000497234	32	43	63	117	127	146	Intron (transcript_ENSSSCT00000099410/gene_ENSSSCG00000016159, intron 1 of 40)	15	113150157	113339078	188922	+	gene_ENSSSCG00000016159	46755
108471	15	115656109	115657498	1389	*	62	31	92	1.33247	0.000947062	30	36	29	95	85	98	Intron (transcript_ENSSSCT00000045581/gene_ENSSSCG00000016164, intron 5 of 5)	15	115512179	115677374	165196	-	gene_ENSSSCG00000016164	21265
109093	15	120660132	120660324	192	*	19	6	32	2.15183	0.00636127	3	9	7	32	27	39	Intron (transcript_ENSSSCT00000017632/gene_ENSSSCG00000016192, intron 2 of 15)	15	120626938	120688112	61175	+	gene_ENSSSCG00000016192	33386
109094	15	120660937	120662013	1076	*	54	26	82	1.44813	0.00195577	21	36	21	88	68	92	Intron (transcript_ENSSSCT00000017632/gene_ENSSSCG00000016192, intron 2 of 15)	15	120626938	120688112	61175	+	gene_ENSSSCG00000016192	35075
109100	15	120672116	120672296	180	*	17	5	29	2.31716	0.00921565	7	5	3	19	39	29	Intron (transcript_ENSSSCT00000017632/gene_ENSSSCG00000016192, intron 6 of 15)	15	120707814	120711793	3980	+	gene_ENSSSCG00000035775	-35698
109464	15	124621492	124622750	1258	*	69	42	97	1.00878	0.0364906	28	45	53	80	109	104	Distal Intergenic	15	124568435	124607929	39495	+	gene_ENSSSCG00000046102	54315
109601	15	125922532	125923588	1056	*	60	24	97	1.769	0.000339439	23	24	27	96	141	54	Distal Intergenic	15	125748394	125816215	67822	-	gene_ENSSSCG00000016233	-107373
109739	15	127416702	127417568	866	*	98	48	149	1.43258	0.00015054	31	45	68	163	115	170	Distal Intergenic	15	127444114	127444815	702	-	gene_ENSSSCG00000016241	28113
109873	15	128180547	128181137	590	*	33	13	54	1.84028	0.00114812	12	12	15	43	47	72	Distal Intergenic	15	128245846	128307284	61439	-	gene_ENSSSCG00000025729	126737
109944	15	128429098	128429591	493	*	35	18	52	1.30217	0.0385832	22	15	18	65	52	40	Intron (transcript_ENSSSCT00000057948/gene_ENSSSCG00000016243, intron 7 of 7)	15	128346373	128469213	122841	+	gene_ENSSSCG00000016243	83218
110026	15	129388889	129389511	622	*	39	18	60	1.52863	0.00445481	12	24	18	54	58	69	Intron (transcript_ENSSSCT00000054594/gene_ENSSSCG00000016256, intron 9 of 11)	15	129308627	129460960	152334	-	gene_ENSSSCG00000016256	72071
110510	15	132830523	132831012	489	*	75	44	106	1.07271	0.0153085	37	35	60	122	87	111	Intron (transcript_ENSSSCT00000052834/gene_ENSSSCG00000022177, intron 14 of 21)	15	132910672	132923569	12898	+	gene_ENSSSCG00000057909	-80149
111102	15	136195351	136196836	1485	*	65	38	93	1.06383	0.0288469	42	32	41	91	68	120	Intron (transcript_ENSSSCT00000017774/gene_ENSSSCG00000016321, intron 5 of 18)	15	136049740	136116017	66278	-	gene_ENSSSCG00000016318	-80819
111151	15	136414767	136415718	951	*	51	25	77	1.39887	0.0151704	30	20	26	116	48	68	Distal Intergenic	15	136370530	136382553	12024	+	gene_ENSSSCG00000016322	45188
111565	15	137903996	137904934	938	*	53	24	82	1.55418	0.000676868	26	20	27	107	64	77	Intron (transcript_ENSSSCT00000023435/gene_ENSSSCG00000025228, intron 14 of 15)	15	137931774	137952046	20273	+	gene_ENSSSCG00000016340	-27778
112177	16	98659	99440	781	*	31	43	20	-1.32936	0.0448008	46	51	32	13	21	26	Distal Intergenic	16	149431	233791	84361	+	gene_ENSSSCG00000039609	-50772
112719	16	6716105	6717945	1840	*	38	18	57	1.44291	0.00623568	17	16	22	53	58	62	Promoter (2-3kb)	16	6718394	6719539	1146	+	gene_ENSSSCG00000016796	-2289
112789	16	13239183	13240025	842	*	48	25	70	1.25321	0.0360202	18	29	30	56	102	54	Distal Intergenic	16	13064013	13064904	892	-	gene_ENSSSCG00000045389	-175121
112792	16	13651342	13651601	259	*	25	11	40	1.65275	0.0215925	11	15	7	30	49	42	Distal Intergenic	16	13944245	14076030	131786	-	gene_ENSSSCG00000020845	424688
112816	16	15458759	15459346	587	*	73	28	118	1.82976	6.75069e-07	21	34	31	114	135	105	Distal Intergenic	16	15123172	15126036	2865	+	gene_ENSSSCG00000047519	336174
112961	16	18378666	18379455	789	*	44	23	65	1.27569	0.0222192	25	24	21	45	80	72	Intron (transcript_ENSSSCT00000054250/gene_ENSSSCG00000031705, intron 1 of 3)	16	18343716	18355535	11820	+	gene_ENSSSCG00000016810	35739
112978	16	18421947	18423302	1355	*	58	32	85	1.19841	0.00600927	34	34	28	91	80	85	Distal Intergenic	16	18367282	18416501	49220	-	gene_ENSSSCG00000031705	-6801
113038	16	18745318	18745796	478	*	26	12	40	1.47843	0.0382705	11	16	10	44	32	44	Distal Intergenic	16	18758962	18779419	20458	+	gene_ENSSSCG00000032650	-13644
113056	16	18848828	18850526	1698	*	67	37	97	1.19319	0.00872505	39	30	42	122	99	72	Intron (transcript_ENSSSCT00000083834/gene_ENSSSCG00000036201, intron 1 of 8)	16	18842039	18929805	87767	+	gene_ENSSSCG00000036201	8487
113092	16	19032544	19033945	1401	*	41	60	23	-1.57175	0.000795255	63	50	67	20	30	20	Distal Intergenic	16	19112707	19115934	3228	-	gene_ENSSSCG00000044320	83390
113106	16	19331589	19333317	1728	*	66	38	95	1.12315	0.00792264	29	39	46	93	103	91	Distal Intergenic	16	19455092	19486732	31641	+	gene_ENSSSCG00000016817	-123503
113109	16	19350622	19351196	574	*	51	24	78	1.51622	0.00430263	15	19	38	90	90	56	Distal Intergenic	16	19455092	19486732	31641	+	gene_ENSSSCG00000016817	-104470
113113	16	19379717	19381617	1900	*	80	42	118	1.29277	0.00282509	22	46	58	127	103	126	Distal Intergenic	16	19455092	19486732	31641	+	gene_ENSSSCG00000016817	-75375
113354	16	21227731	21228317	586	*	33	14	51	1.62512	0.0320711	7	12	25	69	59	27	Intron (transcript_ENSSSCT00000082925/gene_ENSSSCG00000016831, intron 30 of 35)	16	21300111	21329585	29475	+	gene_ENSSSCG00000016832	-72380
113388	16	21500458	21501314	856	*	41	23	59	1.16382	0.0381036	22	23	24	66	62	51	3' UTR	16	21463012	21509310	46299	+	gene_ENSSSCG00000016835	38302
113521	16	22273329	22274017	688	*	72	36	108	1.38447	0.00078776	20	43	45	112	102	112	Intron (transcript_ENSSSCT00000055899/gene_ENSSSCG00000016842, intron 9 of 45)	16	22152469	22363821	211353	+	gene_ENSSSCG00000016842	121548
113582	16	22845491	22846164	673	*	38	19	57	1.36558	0.0165969	22	16	20	50	73	50	Intron (transcript_ENSSSCT00000018344/gene_ENSSSCG00000016846, intron 12 of 18)	16	22936604	22966536	29933	-	gene_ENSSSCG00000038727	121045
113592	16	22883589	22884051	462	*	47	26	67	1.12379	0.0280114	25	27	28	73	64	65	Intron (transcript_ENSSSCT00000018344/gene_ENSSSCG00000016846, intron 17 of 18)	16	22936604	22966536	29933	-	gene_ENSSSCG00000038727	82947
113788	16	24070649	24071712	1063	*	84	50	118	1.01336	0.0345333	46	36	70	102	96	156	Intron (transcript_ENSSSCT00000089392/gene_ENSSSCG00000016851, intron 4 of 18)	16	24041567	24102177	60611	+	gene_ENSSSCG00000016851	30145
113822	16	24310307	24310639	332	*	23	10	37	1.6682	0.0393818	11	9	10	26	27	58	Promoter (<=1kb)	16	24109939	24311132	201194	-	gene_ENSSSCG00000016853	825
113825	16	24342235	24342789	554	*	34	15	54	1.56946	0.0221369	14	14	19	35	39	88	Intron (transcript_ENSSSCT00000035208/gene_ENSSSCG00000016855, intron 3 of 18)	16	24109939	24311132	201194	-	gene_ENSSSCG00000016853	-31657
114008	16	26504214	26504828	614	*	44	23	66	1.31947	0.022134	24	21	24	71	86	42	Promoter (2-3kb)	16	26505792	26506228	437	-	gene_ENSSSCG00000031448	2014
114075	16	26990526	26990939	413	*	36	49	24	-1.2087	0.0499824	61	46	40	32	20	22	Distal Intergenic	16	27126734	27421449	294716	+	gene_ENSSSCG00000016866	-136208
114085	16	27081047	27082000	953	*	28	44	13	-1.9115	0.00294915	67	38	27	16	13	12	Distal Intergenic	16	27126734	27421449	294716	+	gene_ENSSSCG00000016866	-45687
114288	16	27917747	27919194	1447	*	68	39	97	1.1051	0.0100997	45	36	36	113	91	88	Intron (transcript_ENSSSCT00000018377/gene_ENSSSCG00000016873, intron 4 of 5)	16	27936218	27957193	20976	-	gene_ENSSSCG00000016872	39446
114295	16	27950172	27950770	598	*	45	21	69	1.45888	0.00266834	26	18	21	74	74	59	Intron (transcript_ENSSSCT00000018376/gene_ENSSSCG00000016872, intron 9 of 10)	16	27936218	27957193	20976	-	gene_ENSSSCG00000016872	7021
114328	16	28207690	28208146	456	*	44	24	64	1.17387	0.0305277	22	24	28	64	76	53	Exon (transcript_ENSSSCT00000018381/gene_ENSSSCG00000016877, exon 14 of 24)	16	28157318	28250961	93644	+	gene_ENSSSCG00000016877	50828
114593	16	32907570	32907828	258	*	29	41	17	-1.44013	0.0165289	45	37	42	13	21	19	Intron (transcript_ENSSSCT00000022508/gene_ENSSSCG00000016893, intron 1 of 4)	16	32874450	32987828	113379	+	gene_ENSSSCG00000016893	33378
114666	16	33366044	33367159	1115	*	50	24	77	1.42592	0.00617266	17	30	27	53	75	103	Intron (transcript_ENSSSCT00000075351/gene_ENSSSCG00000016894, intron 1 of 3)	16	33205755	33212805	7051	-	gene_ENSSSCG00000041656	-154354
114822	16	34063489	34064013	524	*	44	17	71	1.86955	0.000129046	14	16	21	86	77	52	Distal Intergenic	16	34047346	34048181	836	-	gene_ENSSSCG00000056604	-15832
114967	16	34884894	34886061	1167	*	97	51	144	1.27903	0.000960038	35	72	46	158	132	142	Intron (transcript_ENSSSCT00000018419/gene_ENSSSCG00000016913, intron 2 of 22)	16	34768987	34858747	89761	-	gene_ENSSSCG00000030343	-27314
114976	16	35058772	35059331	559	*	33	14	52	1.62385	0.012256	16	16	12	29	63	66	Exon (transcript_ENSSSCT00000018421/gene_ENSSSCG00000016915, exon 12 of 15)	16	35012094	35071381	59288	+	gene_ENSSSCG00000016915	47237
114987	16	35107469	35107721	252	*	26	11	41	1.68328	0.027805	13	13	7	25	38	61	Intron (transcript_ENSSSCT00000018422/gene_ENSSSCG00000016916, intron 2 of 17)	16	35101306	35192220	90915	-	gene_ENSSSCG00000016916	84751
115127	16	35896426	35897385	959	*	72	43	101	1.02042	0.0168731	36	45	48	114	88	101	Intron (transcript_ENSSSCT00000059756/gene_ENSSSCG00000016918, intron 1 of 19)	16	35872131	35946987	74857	+	gene_ENSSSCG00000016918	25254
115206	16	36410963	36412120	1157	*	39	18	60	1.46947	0.00450517	18	20	18	52	65	63	Distal Intergenic	16	36470503	36471739	1237	-	gene_ENSSSCG00000016923	60776
115227	16	36780933	36782077	1144	*	85	47	122	1.15554	0.0368197	24	52	67	88	106	174	Distal Intergenic	16	36470503	36471739	1237	-	gene_ENSSSCG00000016923	-310338
115381	16	38027417	38028386	969	*	42	56	28	-1.2023	0.0292896	70	49	51	24	24	38	Promoter (<=1kb)	16	38028368	38034576	6209	+	gene_ENSSSCG00000058828	0
115388	16	38051870	38052702	832	*	62	32	92	1.29761	0.00270855	25	35	37	109	76	91	Intron (transcript_ENSSSCT00000066377/gene_ENSSSCG00000016929, intron 10 of 14)	16	38028368	38034576	6209	+	gene_ENSSSCG00000058828	24334
115536	16	38496755	38497655	900	*	73	44	103	1.02528	0.0242711	44	36	52	109	77	125	Intron (transcript_ENSSSCT00000038029/gene_ENSSSCG00000016929, intron 15 of 15)	16	38159616	38161586	1971	-	gene_ENSSSCG00000046737	-336069
115605	16	39598381	39598587	206	*	23	10	36	1.58439	0.0463045	12	11	8	50	28	30	Intron (transcript_ENSSSCT00000062000/gene_ENSSSCG00000035012, intron 2 of 8)	16	39466497	39557840	91344	-	gene_ENSSSCG00000057381	-40747
115706	16	40428793	40429781	988	*	77	42	113	1.20032	0.0166565	18	51	59	117	110	112	Distal Intergenic	16	40105227	40305197	199971	+	gene_ENSSSCG00000025194	324554
115709	16	40437651	40438537	886	*	41	17	64	1.65687	0.00195449	16	17	20	83	66	44	Distal Intergenic	16	40105227	40305197	199971	+	gene_ENSSSCG00000025194	333310
115714	16	40460982	40461715	733	*	73	40	107	1.19762	0.0406468	20	34	68	105	77	139	Distal Intergenic	16	40105227	40305197	199971	+	gene_ENSSSCG00000025194	356488
115845	16	43398016	43399074	1058	*	48	23	73	1.41611	0.0173374	31	17	23	71	104	44	Intron (transcript_ENSSSCT00000018450/gene_ENSSSCG00000016942, intron 11 of 14)	16	43297007	43346228	49222	-	gene_ENSSSCG00000041202	-52846
116195	16	45681484	45682736	1252	*	42	58	27	-1.28609	0.0232604	67	51	56	15	29	39	Distal Intergenic	16	45571173	45588066	16894	-	gene_ENSSSCG00000016957	-94670
116250	16	45930746	45931682	936	*	44	64	24	-1.58427	0.000478206	71	50	71	25	29	20	Distal Intergenic	16	46087276	46091932	4657	-	gene_ENSSSCG00000051805	161186
116362	16	46381054	46382804	1750	*	49	66	31	-1.29066	0.00715777	77	66	57	32	39	24	Distal Intergenic	16	46511521	46523609	12089	+	gene_ENSSSCG00000016958	-130467
116435	16	46680063	46680972	909	*	65	39	92	1.01692	0.0219889	45	36	37	94	97	86	Distal Intergenic	16	46813291	46818622	5332	-	gene_ENSSSCG00000050992	138559
116530	16	47152747	47153404	657	*	46	25	68	1.21602	0.0360703	25	24	27	88	72	44	Distal Intergenic	16	47284760	47322347	37588	+	gene_ENSSSCG00000022430	-132013
116547	16	47292579	47293049	470	*	54	30	78	1.1574	0.0479772	19	23	50	90	80	65	Intron (transcript_ENSSSCT00000063395/gene_ENSSSCG00000022430, intron 1 of 14)	16	47284760	47322347	37588	+	gene_ENSSSCG00000022430	8289
116756	16	48842706	48843299	593	*	66	33	99	1.38077	0.000868741	28	34	37	75	101	123	Distal Intergenic	16	48708610	48780941	72332	-	gene_ENSSSCG00000016976	-62358
116776	16	48910850	48911984	1134	*	72	43	102	1.01468	0.0198145	37	39	55	99	88	119	Distal Intergenic	16	49000909	49001277	369	+	gene_ENSSSCG00000016977	-90059
116780	16	48924206	48925011	805	*	35	18	52	1.32361	0.0255561	17	19	18	47	46	64	Distal Intergenic	16	49000909	49001277	369	+	gene_ENSSSCG00000016977	-76703
116801	16	49009220	49011047	1827	*	62	36	87	1.03917	0.0289546	32	45	33	90	75	98	Distal Intergenic	16	49000909	49001277	369	+	gene_ENSSSCG00000016977	10138
116873	16	49906503	49907143	640	*	48	21	75	1.62714	0.000947062	13	16	35	72	81	74	Distal Intergenic	16	49765910	49771789	5880	-	gene_ENSSSCG00000034500	-135354
116954	16	50590909	50591220	311	*	27	41	14	-1.7392	0.00437701	40	49	34	13	10	20	Distal Intergenic	16	50430348	50498938	68591	-	gene_ENSSSCG00000016981	-92282
116961	16	50605267	50606085	818	*	28	40	17	-1.44976	0.022741	52	32	36	18	18	15	Distal Intergenic	16	50430348	50498938	68591	-	gene_ENSSSCG00000016981	-107147
116962	16	50608356	50609262	906	*	42	17	68	1.73047	0.00151399	13	18	22	54	50	100	Distal Intergenic	16	50430348	50498938	68591	-	gene_ENSSSCG00000016981	-110324
117330	16	52228077	52228556	479	*	48	23	72	1.40801	0.00333049	27	16	28	65	70	83	Intron (transcript_ENSSSCT00000058532/gene_ENSSSCG00000023307, intron 1 of 12)	16	52212607	52337913	125307	+	gene_ENSSSCG00000023307	15949
117573	16	54450200	54451147	947	*	46	25	67	1.21969	0.0157261	21	23	31	64	64	74	Distal Intergenic	16	54553426	55220296	666871	+	gene_ENSSSCG00000017012	-103226
117814	16	63493913	63494531	618	*	56	26	86	1.47339	0.000868741	27	25	28	75	70	113	Intron (transcript_ENSSSCT00000098103/gene_ENSSSCG00000040528, intron 6 of 7)	16	63455734	63523354	67621	-	gene_ENSSSCG00000040528	29441
118200	16	65984681	65985429	748	*	62	34	91	1.21815	0.00663545	38	21	43	91	83	100	Intron (transcript_ENSSSCT00000037510/gene_ENSSSCG00000017054, intron 32 of 32)	16	65852588	66001559	148972	-	gene_ENSSSCG00000017054	16878
118235	16	66422702	66423692	990	*	64	32	96	1.36787	0.00348838	21	30	46	78	85	126	Distal Intergenic	16	66253604	66292961	39358	+	gene_ENSSSCG00000017062	170088
118264	16	66544087	66544307	220	*	23	10	36	1.55607	0.0438747	14	6	12	29	36	44	Intron (transcript_ENSSSCT00000104273/gene_ENSSSCG00000058577, intron 3 of 9)	16	66253604	66292961	39358	+	gene_ENSSSCG00000017062	290703
118271	16	66563179	66564134	955	*	36	15	57	1.65062	0.0290666	20	14	13	36	102	33	Intron (transcript_ENSSSCT00000104273/gene_ENSSSCG00000058577, intron 4 of 9)	16	66253604	66292961	39358	+	gene_ENSSSCG00000017062	310530
118373	16	66878788	66879500	712	*	31	15	48	1.40281	0.0456208	14	13	20	36	37	71	Promoter (2-3kb)	16	66880981	66883598	2618	+	gene_ENSSSCG00000041811	-2193
118385	16	66917875	66919101	1226	*	54	26	82	1.41685	0.00108897	22	32	26	89	73	86	Distal Intergenic	16	66452178	66887924	435747	-	gene_ENSSSCG00000058577	-31177
118443	16	68321562	68322607	1045	*	67	32	103	1.4765	7.25092e-05	29	35	32	104	97	109	Exon (transcript_ENSSSCT00000040991/gene_ENSSSCG00000017066, exon 25 of 28)	16	68329790	68350260	20471	-	gene_ENSSSCG00000017067	28698
118591	16	69988627	69990146	1519	*	56	28	84	1.38379	0.00567463	17	27	40	90	99	63	Distal Intergenic	16	69332587	69655380	322794	-	gene_ENSSSCG00000022569	-334766
118773	16	72191951	72192957	1006	*	45	24	67	1.28133	0.043608	13	24	35	45	66	91	Intron (transcript_ENSSSCT00000055010/gene_ENSSSCG00000039763, intron 3 of 6)	16	72170885	72204364	33480	+	gene_ENSSSCG00000039763	22072
118799	16	72371610	72372763	1153	*	53	24	83	1.58883	0.000213539	20	21	31	96	76	78	Distal Intergenic	16	72223534	72242064	18531	+	gene_ENSSSCG00000036387	149229
118803	16	72393883	72395443	1560	*	41	22	61	1.26658	0.0382736	19	20	27	73	71	39	Distal Intergenic	16	72223534	72242064	18531	+	gene_ENSSSCG00000036387	171909
119230	16	76343443	76344380	937	*	57	30	84	1.28869	0.00630188	29	24	37	105	63	86	Intron (transcript_ENSSSCT00000099285/gene_ENSSSCG00000017109, intron 5 of 23)	16	76195361	76254318	58958	-	gene_ENSSSCG00000031547	-90062
119665	17	1138594	1139807	1213	*	41	23	60	1.18324	0.04972	18	20	31	45	63	73	Distal Intergenic	17	1061257	1118483	57227	+	gene_ENSSSCG00000006969	78550
120240	17	10840185	10841011	826	*	41	20	63	1.39903	0.00820867	20	15	27	55	57	77	Intron (transcript_ENSSSCT00000065446/gene_ENSSSCG00000007022, intron 32 of 33)	17	10751645	10762546	10902	-	gene_ENSSSCG00000031608	-78465
120317	17	11206129	11207335	1206	*	64	38	90	1.00303	0.0462144	35	40	41	67	87	116	Exon (transcript_ENSSSCT00000007701/gene_ENSSSCG00000007032, exon 4 of 15)	17	11195602	11224032	28431	-	gene_ENSSSCG00000007032	17903
120423	17	11659270	11660301	1031	*	73	32	115	1.63691	7.02416e-06	32	30	34	132	94	120	Distal Intergenic	17	11687557	11722183	34627	+	gene_ENSSSCG00000026363	-28287
120568	17	12787274	12788208	934	*	66	38	94	1.08885	0.0391765	31	23	62	93	88	102	Intron (transcript_ENSSSCT00000088386/gene_ENSSSCG00000007034, intron 1 of 14)	17	12758536	13264174	505639	+	gene_ENSSSCG00000007034	29672
120582	17	12868265	12868919	654	*	50	20	80	1.75001	0.000302668	20	10	32	76	69	95	Intron (transcript_ENSSSCT00000088386/gene_ENSSSCG00000007034, intron 1 of 14)	17	12758536	13264174	505639	+	gene_ENSSSCG00000007034	110383
120826	17	14620084	14620572	488	*	29	41	18	-1.39784	0.0226317	43	36	44	23	17	14	Intron (transcript_ENSSSCT00000086580/gene_ENSSSCG00000039269, intron 2 of 2)	17	14610817	14707872	97056	+	gene_ENSSSCG00000039269	9755
120960	17	16946702	16947690	988	*	78	36	119	1.50273	0.000251491	24	32	54	134	130	94	Distal Intergenic	17	17007261	17745313	738053	+	gene_ENSSSCG00000007056	-60559
121233	17	19972147	19973182	1035	*	62	29	95	1.50089	0.000279551	20	27	41	104	93	90	Distal Intergenic	17	19591259	19629641	38383	-	gene_ENSSSCG00000007067	-343541
121316	17	21042928	21044043	1115	*	50	19	80	1.82596	2.61639e-05	14	21	24	74	85	83	Distal Intergenic	17	20979298	20981562	2265	+	gene_ENSSSCG00000060712	64745
121317	17	21065697	21066183	486	*	47	20	74	1.67941	0.000766335	23	21	16	80	92	51	Distal Intergenic	17	20979298	20981562	2265	+	gene_ENSSSCG00000060712	86885
121319	17	21087148	21087463	315	*	25	9	41	1.89459	0.0212721	4	12	13	57	48	19	Distal Intergenic	17	20979298	20981562	2265	+	gene_ENSSSCG00000060712	108165
121459	17	23383308	23384030	722	*	72	36	108	1.35755	0.0042325	25	46	39	140	114	72	Intron (transcript_ENSSSCT00000025218/gene_ENSSSCG00000030112, intron 5 of 19)	17	22940492	22954424	13933	-	gene_ENSSSCG00000007079	-429606
121930	17	28531971	28533268	1297	*	64	37	92	1.11197	0.0259862	43	27	41	116	93	68	Exon (transcript_ENSSSCT00000057736/gene_ENSSSCG00000026506, exon 24 of 40)	17	28408099	28679231	271133	-	gene_ENSSSCG00000026506	147260
122139	17	30364994	30365507	513	*	33	16	50	1.4478	0.0337878	22	9	17	43	38	71	Exon (transcript_ENSSSCT00000076240/gene_ENSSSCG00000031219, exon 6 of 9)	17	30351497	30359845	8349	+	gene_ENSSSCG00000007117	14010
122273	17	31115095	31116439	1344	*	53	27	78	1.29817	0.00833598	21	28	34	96	58	82	Exon (transcript_ENSSSCT00000007807/gene_ENSSSCG00000007135, exon 9 of 22)	17	31060650	31080314	19665	+	gene_ENSSSCG00000034913	55789
122321	17	31653203	31653656	453	*	40	18	62	1.53782	0.0045321	16	15	25	47	60	81	Distal Intergenic	17	31705434	31794885	89452	+	gene_ENSSSCG00000059435	-52231
122333	17	31712926	31713774	848	*	80	46	115	1.12105	0.04888	27	29	83	114	109	122	Intron (transcript_ENSSSCT00000102803/gene_ENSSSCG00000059435, intron 1 of 6)	17	31705434	31794885	89452	+	gene_ENSSSCG00000059435	8340
122800	17	34811533	34811842	309	*	25	10	41	1.72344	0.00958473	13	12	7	44	40	39	Intron (transcript_ENSSSCT00000040950/gene_ENSSSCG00000039862, intron 1 of 2)	17	34807582	34816451	8870	-	gene_ENSSSCG00000039862	4918
122825	17	35177083	35178100	1017	*	35	10	60	2.29516	8.26658e-05	10	9	13	67	79	35	Distal Intergenic	17	35185273	35191549	6277	+	gene_ENSSSCG00000056400	-8190
122966	17	35883059	35883899	840	*	75	44	106	1.06623	0.0120139	33	40	59	105	96	118	Distal Intergenic	17	35856575	35882964	26390	+	gene_ENSSSCG00000007244	27324
123221	17	37497556	37498655	1099	*	62	28	96	1.56768	7.25092e-05	23	32	29	85	95	109	Intron (transcript_ENSSSCT00000050590/gene_ENSSSCG00000007275, intron 2 of 9)	17	37545474	37718779	173306	+	gene_ENSSSCG00000053652	-47918
123360	17	38329065	38330306	1241	*	44	24	64	1.20207	0.0361839	21	31	20	49	68	76	Exon (transcript_ENSSSCT00000053407/gene_ENSSSCG00000007287, exon 5 of 15)	17	38312720	38342298	29579	-	gene_ENSSSCG00000007287	13233
123451	17	38743361	38743796	435	*	56	24	89	1.66878	0.000439544	26	25	21	71	66	130	Intron (transcript_ENSSSCT00000038145/gene_ENSSSCG00000038237, intron 7 of 10)	17	38658579	38775328	116750	-	gene_ENSSSCG00000038237	31967
123468	17	38850944	38851920	976	*	72	43	100	1.00622	0.0275209	50	30	50	109	85	108	Exon (transcript_ENSSSCT00000025637/gene_ENSSSCG00000021138, exon 26 of 35)	17	38874632	38876414	1783	-	gene_ENSSSCG00000049711	25470
123497	17	38988608	38989112	504	*	41	18	63	1.58551	0.00108897	16	17	22	63	60	68	Promoter (1-2kb)	17	38982619	38989656	7038	-	gene_ENSSSCG00000047420	1048
123500	17	39005571	39006490	919	*	50	27	73	1.20157	0.0118353	28	23	32	71	67	83	Exon (transcript_ENSSSCT00000007995/gene_ENSSSCG00000007307, exon 10 of 13)	17	38982619	38989656	7038	-	gene_ENSSSCG00000047420	-16834
123529	17	39187248	39188721	1473	*	84	47	121	1.1521	0.00555435	43	41	58	158	106	100	Intron (transcript_ENSSSCT00000008000/gene_ENSSSCG00000007311, intron 8 of 16)	17	39244460	39245633	1174	-	gene_ENSSSCG00000007312	58385
123551	17	39406403	39407051	648	*	49	23	74	1.44385	0.00164952	21	20	30	83	71	69	Intron (transcript_ENSSSCT00000048484/gene_ENSSSCG00000007314, intron 3 of 21)	17	39326627	39495055	168429	+	gene_ENSSSCG00000007314	80424
123660	17	39912034	39913308	1274	*	47	27	67	1.09836	0.0440934	21	31	29	58	76	67	Intron (transcript_ENSSSCT00000038533/gene_ENSSSCG00000007322, intron 3 of 12)	17	39875628	39902940	27313	-	gene_ENSSSCG00000055477	-10368
124332	17	43968634	43969086	452	*	29	11	47	1.8864	0.00294731	10	16	7	56	49	37	Distal Intergenic	17	43848352	43962992	114641	-	gene_ENSSSCG00000032566	-6094
124420	17	44378595	44378822	227	*	23	10	36	1.59167	0.0340247	10	9	12	31	46	31	Distal Intergenic	17	44048098	44265431	217334	-	gene_ENSSSCG00000007360	-113391
124611	17	47234795	47236103	1308	*	87	50	124	1.1043	0.00477352	42	42	67	143	119	112	Promoter (<=1kb)	17	47167305	47235386	68082	-	gene_ENSSSCG00000021453	0
124624	17	47376038	47376937	899	*	118	66	171	1.18066	0.00630826	52	38	108	169	182	162	Promoter (<=1kb)	17	47352160	47376503	24344	-	gene_ENSSSCG00000007383	0
125178	17	50982693	50983721	1028	*	45	23	68	1.3486	0.00706669	22	23	24	55	65	84	Distal Intergenic	17	50998086	51017384	19299	+	gene_ENSSSCG00000057412	-15393
125515	17	52110839	52111228	389	*	33	16	49	1.3684	0.0270077	16	13	21	60	45	44	Intron (transcript_ENSSSCT00000008175/gene_ENSSSCG00000007470, intron 20 of 21)	17	52088053	52162554	74502	-	gene_ENSSSCG00000007470	51715
125648	17	52835274	52836654	1380	*	50	27	72	1.17916	0.0215456	26	27	30	54	77	87	Intron (transcript_ENSSSCT00000008184/gene_ENSSSCG00000007477, intron 8 of 10)	17	52743568	52906821	163254	-	gene_ENSSSCG00000007477	71547
125833	17	54460420	54461276	856	*	42	23	60	1.15169	0.0499824	18	23	30	71	61	50	Distal Intergenic	17	54559216	54559440	225	+	gene_ENSSSCG00000062653	-98796
125967	17	55033345	55034080	735	*	57	32	82	1.14333	0.0190134	27	30	40	80	65	103	Intron (transcript_ENSSSCT00000045913/gene_ENSSSCG00000007485, intron 10 of 10)	17	54920712	55039346	118635	-	gene_ENSSSCG00000007485	6001
126589	17	59845539	59845939	400	*	47	26	69	1.19652	0.0374414	21	19	39	87	63	58	Intron (transcript_ENSSSCT00000036671/gene_ENSSSCG00000007528, intron 8 of 12)	17	59875993	59955209	79217	-	gene_ENSSSCG00000007529	109670
126870	17	61727245	61727638	393	*	28	39	18	-1.33413	0.0422961	41	42	34	22	13	19	Intron (transcript_ENSSSCT00000095696/gene_ENSSSCG00000032761, intron 67 of 77)	17	61697517	61747955	50439	-	gene_ENSSSCG00000032761	20710
127288	18	698419	699215	796	*	49	26	72	1.22469	0.0203531	29	30	21	73	55	90	Intron (transcript_ENSSSCT00000058610/gene_ENSSSCG00000028169, intron 23 of 30)	18	721131	1389607	668477	+	gene_ENSSSCG00000026661	-22712
127480	18	1874437	1874853	416	*	52	25	79	1.47068	0.00250936	18	21	36	95	82	62	Intron (transcript_ENSSSCT00000052669/gene_ENSSSCG00000016412, intron 5 of 16)	18	1795497	1934947	139451	+	gene_ENSSSCG00000016412	79356
127481	18	1881306	1881980	674	*	55	32	78	1.05622	0.0247879	34	29	35	81	78	77	Exon (transcript_ENSSSCT00000052669/gene_ENSSSCG00000016412, exon 9 of 17)	18	1795497	1934947	139451	+	gene_ENSSSCG00000016412	86483
127484	18	1904723	1905623	900	*	86	49	123	1.10956	0.00623568	58	36	54	141	128	100	Intron (transcript_ENSSSCT00000052669/gene_ENSSSCG00000016412, intron 12 of 16)	18	1958258	1969225	10968	-	gene_ENSSSCG00000016414	64502
127774	18	5237506	5238619	1113	*	59	33	85	1.16299	0.00763985	28	35	36	81	81	95	Exon (transcript_ENSSSCT00000043259/gene_ENSSSCG00000020663, exon 39 of 59)	18	5289917	5348058	58142	-	gene_ENSSSCG00000016430	110552
127841	18	5539431	5540847	1416	*	39	20	58	1.33405	0.0496812	17	16	27	44	88	42	Intron (transcript_ENSSSCT00000062215/gene_ENSSSCG00000016432, intron 1 of 15)	18	5567307	5568482	1176	-	gene_ENSSSCG00000016433	29051
127862	18	5614014	5614430	416	*	25	37	14	-1.64714	0.00885714	45	35	33	11	13	18	Intron (transcript_ENSSSCT00000062215/gene_ENSSSCG00000016432, intron 3 of 15)	18	5567307	5568482	1176	-	gene_ENSSSCG00000016433	-45948
127912	18	5793134	5793576	442	*	34	15	52	1.52993	0.0150102	15	11	21	40	44	73	Intron (transcript_ENSSSCT00000017895/gene_ENSSSCG00000016434, intron 1 of 7)	18	5779212	5822257	43046	+	gene_ENSSSCG00000016434	14364
127956	18	6011284	6012238	954	*	35	17	53	1.39092	0.0273138	13	16	24	55	67	38	Exon (transcript_ENSSSCT00000039929/gene_ENSSSCG00000016441, exon 7 of 16)	18	6019516	6022584	3069	+	gene_ENSSSCG00000049336	-8232
127980	18	6117603	6118363	760	*	52	25	79	1.44406	0.00254412	25	22	29	106	64	69	Intron (transcript_ENSSSCT00000031193/gene_ENSSSCG00000025610, intron 16 of 16)	18	6142023	6144894	2872	+	gene_ENSSSCG00000028266	-24420
128081	18	6627937	6628570	633	*	25	12	39	1.49481	0.0385361	9	16	11	40	32	46	Distal Intergenic	18	6632837	6719220	86384	+	gene_ENSSSCG00000032422	-4900
128134	18	6972294	6973904	1610	*	59	34	84	1.09552	0.0211075	38	38	26	82	78	94	Promoter (<=1kb)	18	6970891	6973394	2504	-	gene_ENSSSCG00000031799	0
128167	18	7788293	7788532	239	*	15	23	6	-2.03217	0.0186444	17	23	31	8	7	5	Intron (transcript_ENSSSCT00000017951/gene_ENSSSCG00000016487, intron 11 of 46)	18	7741220	7750757	9538	+	gene_ENSSSCG00000016486	47312
128170	18	7850821	7851679	858	*	66	38	94	1.07184	0.0194869	34	34	48	99	73	110	Intron (transcript_ENSSSCT00000017951/gene_ENSSSCG00000016487, intron 45 of 46)	18	7767698	7858337	90640	-	gene_ENSSSCG00000016487	7516
128311	18	9439082	9440581	1499	*	45	61	29	-1.29569	0.0115397	64	74	45	31	28	28	Intron (transcript_ENSSSCT00000076396/gene_ENSSSCG00000032266, intron 14 of 17)	18	9364451	9384083	19633	-	gene_ENSSSCG00000038693	-56498
128616	18	11147281	11147713	432	*	18	27	9	-1.72132	0.0302668	29	32	21	7	12	10	Intron (transcript_ENSSSCT00000017986/gene_ENSSSCG00000016518, intron 18 of 18)	18	11055213	11151404	96192	-	gene_ENSSSCG00000016518	4123
128740	18	12936079	12936294	215	*	17	26	9	-1.71317	0.0437698	34	23	22	14	7	7	Distal Intergenic	18	12455145	12600186	145042	-	gene_ENSSSCG00000032532	-336108
128903	18	13950215	13951743	1528	*	74	41	107	1.17157	0.00215705	39	35	50	101	105	117	Intron (transcript_ENSSSCT00000043394/gene_ENSSSCG00000021354, intron 10 of 11)	18	14006572	14054785	48214	+	gene_ENSSSCG00000027118	-56357
128991	18	14365812	14366956	1144	*	48	26	70	1.19712	0.04888	24	21	35	79	42	91	Intron (transcript_ENSSSCT00000027194/gene_ENSSSCG00000016535, intron 14 of 15)	18	14164658	14262611	97954	-	gene_ENSSSCG00000053763	-104345
129041	18	14582473	14583449	976	*	49	24	74	1.3862	0.00236033	24	24	26	85	71	68	Intron (transcript_ENSSSCT00000049393/gene_ENSSSCG00000039425, intron 2 of 2)	18	14556832	14593252	36421	-	gene_ENSSSCG00000039425	10779
129134	18	15214729	15215364	635	*	72	35	108	1.41326	0.000149789	34	27	45	114	100	112	Distal Intergenic	18	15287312	15293700	6389	+	gene_ENSSSCG00000041425	-72583
129171	18	15499935	15500927	992	*	74	42	105	1.10487	0.049064	23	40	65	82	94	141	Distal Intergenic	18	15287313	15292886	5574	-	gene_ENSSSCG00000043692	-208041
129220	18	15785846	15786191	345	*	49	19	79	1.85309	0.00019229	19	13	25	91	49	98	Intron (transcript_ENSSSCT00000073550/gene_ENSSSCG00000016543, intron 3 of 9)	18	15674679	15906707	232029	-	gene_ENSSSCG00000016543	120861
129225	18	15813157	15813834	677	*	52	28	77	1.22695	0.0122301	31	33	21	76	67	89	Intron (transcript_ENSSSCT00000073550/gene_ENSSSCG00000016543, intron 5 of 9)	18	15674679	15906707	232029	-	gene_ENSSSCG00000016543	93550
129231	18	15834383	15835429	1046	*	76	37	115	1.39496	8.48631e-05	39	37	37	113	104	128	Intron (transcript_ENSSSCT00000073550/gene_ENSSSCG00000016543, intron 6 of 9)	18	15674679	15906707	232029	-	gene_ENSSSCG00000016543	72324
129233	18	15840447	15840833	386	*	50	27	73	1.22355	0.037961	31	11	40	71	76	73	Intron (transcript_ENSSSCT00000073550/gene_ENSSSCG00000016543, intron 6 of 9)	18	15674679	15906707	232029	-	gene_ENSSSCG00000016543	66260
129319	18	16205905	16207028	1123	*	61	27	96	1.60853	0.000350453	21	19	42	80	85	123	Intron (transcript_ENSSSCT00000055240/gene_ENSSSCG00000016545, intron 4 of 7)	18	16193601	16199215	5615	-	gene_ENSSSCG00000051030	-7813
129926	18	19220815	19221474	659	*	57	31	82	1.17009	0.0123302	23	31	41	84	73	90	Intron (transcript_ENSSSCT00000018037/gene_ENSSSCG00000016567, intron 4 of 21)	18	19186026	19199624	13599	-	gene_ENSSSCG00000062966	-21850
129937	18	19275267	19276104	837	*	64	37	91	1.07208	0.0125299	37	36	39	81	96	96	Exon (transcript_ENSSSCT00000050415/gene_ENSSSCG00000016568, exon 13 of 18)	18	19209051	19255676	46626	-	gene_ENSSSCG00000016567	-20428
129967	18	19401087	19401955	868	*	62	33	91	1.25938	0.00542772	29	27	43	84	74	116	Intron (transcript_ENSSSCT00000063744/gene_ENSSSCG00000016568, intron 18 of 18)	18	19260228	19441883	181656	-	gene_ENSSSCG00000016568	40796
130005	18	19655395	19656094	699	*	40	19	62	1.4796	0.00487299	15	18	25	67	49	71	Intron (transcript_ENSSSCT00000018042/gene_ENSSSCG00000016572, intron 19 of 22)	18	19678687	19691243	12557	-	gene_ENSSSCG00000016573	35848
130182	18	20369964	20371171	1207	*	70	33	107	1.46439	0.000176756	32	28	41	130	87	105	Intron (transcript_ENSSSCT00000018062/gene_ENSSSCG00000016590, intron 9 of 24)	18	20319701	20322848	3148	+	gene_ENSSSCG00000016589	51470
130286	18	22982258	22982771	513	*	30	14	45	1.42678	0.0225698	12	15	17	44	43	50	Distal Intergenic	18	23019749	23038356	18608	+	gene_ENSSSCG00000016599	-37491
130421	18	25587605	25588434	829	*	54	31	77	1.07421	0.0335332	37	29	29	90	76	66	Intron (transcript_ENSSSCT00000062708/gene_ENSSSCG00000016616, intron 3 of 10)	18	25569536	25612458	42923	+	gene_ENSSSCG00000016616	18898
130634	18	29075127	29075707	580	*	60	27	92	1.5271	0.000114817	31	23	29	94	96	87	Intron (transcript_ENSSSCT00000065154/gene_ENSSSCG00000016629, intron 6 of 15)	18	28946326	28993961	47636	+	gene_ENSSSCG00000016628	129381
130669	18	29171733	29171956	223	*	21	33	9	-2.12644	0.00209834	28	47	26	10	8	9	Intron (transcript_ENSSSCT00000065154/gene_ENSSSCG00000016629, intron 15 of 15)	18	29027811	29285505	257695	-	gene_ENSSSCG00000016629	113772
130717	18	29335290	29335874	584	*	41	21	61	1.28322	0.0148945	18	21	26	57	63	63	Intron (transcript_ENSSSCT00000076398/gene_ENSSSCG00000028113, intron 8 of 10)	18	29310759	29365143	54385	-	gene_ENSSSCG00000028113	29853
130894	18	30888023	30888457	434	*	49	28	70	1.10323	0.0499824	24	23	38	59	62	90	Distal Intergenic	18	31027056	31125465	98410	-	gene_ENSSSCG00000021885	237442
131043	18	32129746	32130453	707	*	41	19	63	1.52702	0.00588815	17	20	20	48	52	91	Distal Intergenic	18	31997713	32039852	42140	+	gene_ENSSSCG00000016640	132740
131061	18	32297801	32299669	1868	*	53	27	79	1.34191	0.00407489	30	26	25	82	93	63	Distal Intergenic	18	31997713	32039852	42140	+	gene_ENSSSCG00000016640	301956
131109	18	32900827	32901562	735	*	49	25	74	1.34001	0.022174	31	18	27	85	94	43	Distal Intergenic	18	32927748	32957960	30213	+	gene_ENSSSCG00000016643	-26921
131412	18	36452625	36453062	437	*	20	29	10	-1.73727	0.0495044	49	14	26	10	10	11	Distal Intergenic	18	36579453	36584130	4678	-	gene_ENSSSCG00000016653	131505
131520	18	37358463	37359700	1237	*	71	42	100	1.05075	0.0204435	30	38	58	89	102	110	Distal Intergenic	18	37416966	37599710	182745	+	gene_ENSSSCG00000016657	-58503
131701	18	38386958	38387898	940	*	86	52	121	1.01925	0.011514	52	37	67	112	116	137	Distal Intergenic	18	38068303	38284645	216343	-	gene_ENSSSCG00000016661	-103253
131704	18	38398096	38399069	973	*	49	27	71	1.19619	0.0283858	31	16	34	86	64	64	Distal Intergenic	18	38068303	38284645	216343	-	gene_ENSSSCG00000016661	-114424
131802	18	39346283	39347035	752	*	71	42	100	1.01957	0.0147471	39	46	43	109	92	100	Distal Intergenic	18	39227363	39235094	7732	-	gene_ENSSSCG00000046959	-111941
131835	18	39502177	39502871	694	*	41	18	64	1.5939	0.001252	15	19	21	68	69	55	Intron (transcript_ENSSSCT00000023205/gene_ENSSSCG00000016665, intron 5 of 15)	18	39412838	39663592	250755	-	gene_ENSSSCG00000016665	161415
131873	18	39696864	39697464	600	*	37	19	56	1.35293	0.020049	12	25	20	52	54	63	Distal Intergenic	18	39412838	39663592	250755	-	gene_ENSSSCG00000016665	-33872
131917	18	39952670	39953133	463	*	25	34	15	-1.39183	0.0438747	40	32	32	15	18	13	Intron (transcript_ENSSSCT00000031056/gene_ENSSSCG00000024754, intron 2 of 22)	18	39412838	39663592	250755	-	gene_ENSSSCG00000016665	-289541
132006	18	40756623	40756857	234	*	22	8	37	1.88016	0.00681127	11	7	8	37	38	36	Distal Intergenic	18	40752461	40755906	3446	+	gene_ENSSSCG00000026064	4396
132064	18	41388449	41389215	766	*	53	28	78	1.23962	0.0176305	24	31	31	65	61	110	Intron (transcript_ENSSSCT00000039072/gene_ENSSSCG00000016668, intron 18 of 19)	18	41456829	41589002	132174	-	gene_ENSSSCG00000016671	200553
132177	18	42168901	42169628	727	*	47	27	68	1.12544	0.0272928	26	28	27	74	61	70	Intron (transcript_ENSSSCT00000018153/gene_ENSSSCG00000016674, intron 13 of 18)	18	42096353	42200694	104342	-	gene_ENSSSCG00000016674	31793
132253	18	42567657	42567912	255	*	30	12	49	1.75247	0.00507449	8	9	21	56	49	42	Intron (transcript_ENSSSCT00000048117/gene_ENSSSCG00000037116, intron 3 of 6)	18	42595357	42595685	329	+	gene_ENSSSCG00000054340	-27700
132578	18	44296704	44297767	1063	*	69	38	100	1.18726	0.00634864	27	42	45	119	95	86	Distal Intergenic	18	43844942	44261031	416090	-	gene_ENSSSCG00000016690	-36736
132579	18	44308851	44309564	713	*	37	18	56	1.4228	0.0174544	20	15	19	37	61	70	Distal Intergenic	18	43844942	44261031	416090	-	gene_ENSSSCG00000016690	-48533
132620	18	44549216	44550048	832	*	35	18	53	1.35677	0.0450883	14	14	26	75	42	42	Intron (transcript_ENSSSCT00000057513/gene_ENSSSCG00000016691, intron 1 of 4)	18	44488511	44827091	338581	+	gene_ENSSSCG00000016691	61537
132682	18	44789772	44790749	977	*	53	20	87	1.86371	6.51113e-06	22	17	23	94	89	78	Intron (transcript_ENSSSCT00000057513/gene_ENSSSCG00000016691, intron 3 of 4)	18	44827095	44910235	83141	-	gene_ENSSSCG00000016692	120463
132700	18	44845435	44846699	1264	*	61	29	93	1.44319	0.000717205	24	27	38	101	105	73	Intron (transcript_ENSSSCT00000036364/gene_ENSSSCG00000016692, intron 4 of 17)	18	44827095	44910235	83141	-	gene_ENSSSCG00000016692	64800
132704	18	44872601	44872859	258	*	22	9	34	1.68018	0.0243586	9	9	10	28	39	37	Intron (transcript_ENSSSCT00000036364/gene_ENSSSCG00000016692, intron 11 of 17)	18	44827095	44910235	83141	-	gene_ENSSSCG00000016692	37634
132840	18	45529534	45529895	361	*	40	66	15	-2.2946	1.62415e-06	85	55	58	11	14	22	Distal Intergenic	18	45477461	45480152	2692	+	gene_ENSSSCG00000016707	52434
132841	18	45530061	45530307	246	*	24	34	13	-1.5576	0.0219845	34	38	32	17	15	9	Distal Intergenic	18	45477461	45480152	2692	+	gene_ENSSSCG00000016707	52846
132990	18	46573373	46573863	490	*	26	39	13	-1.75143	0.00254384	43	37	39	14	14	13	Distal Intergenic	18	46217517	46250256	32740	-	gene_ENSSSCG00000026894	-323607
133229	18	48687398	48688482	1084	*	61	35	87	1.09705	0.0137837	29	34	43	92	88	82	Intron (transcript_ENSSSCT00000069445/gene_ENSSSCG00000032734, intron 3 of 3)	18	48607919	48693815	85897	-	gene_ENSSSCG00000032734	6417
133444	18	50113253	50114567	1314	*	63	34	92	1.2291	0.00767596	35	23	45	109	94	75	Intron (transcript_ENSSSCT00000018207/gene_ENSSSCG00000016726, intron 19 of 20)	18	50051364	50143628	92265	-	gene_ENSSSCG00000016726	30375
133643	18	50958103	50960014	1911	*	66	39	93	1.053	0.0239989	35	37	45	110	70	101	Distal Intergenic	18	50960113	50971384	11272	-	gene_ENSSSCG00000016750	13281
133784	18	52418629	52419527	898	*	53	26	79	1.38687	0.00154363	26	24	29	86	83	70	Intron (transcript_ENSSSCT00000018248/gene_ENSSSCG00000016763, intron 2 of 14)	18	52404072	52697900	293829	+	gene_ENSSSCG00000016763	15455
133992	18	54019482	54020375	893	*	67	23	111	2.05331	7.58927e-08	24	15	31	125	109	101	Intron (transcript_ENSSSCT00000090322/gene_ENSSSCG00000035581, intron 3 of 12)	18	53639872	54283251	643380	-	gene_ENSSSCG00000035581	263769
134037	18	54277092	54277866	774	*	83	43	124	1.3091	0.000269952	34	41	55	137	111	124	Intron (transcript_ENSSSCT00000090322/gene_ENSSSCG00000035581, intron 12 of 12)	18	53639872	54283251	643380	-	gene_ENSSSCG00000035581	6159
134165	18	55281910	55283090	1180	*	54	29	79	1.20961	0.0164977	24	36	29	98	60	81	Distal Intergenic	18	55301624	55466628	165005	+	gene_ENSSSCG00000016772	-19714
134176	18	55370716	55371284	568	*	47	23	71	1.39224	0.0155095	26	24	20	99	70	44	Intron (transcript_ENSSSCT00000058623/gene_ENSSSCG00000016772, intron 4 of 28)	18	55301624	55466628	165005	+	gene_ENSSSCG00000016772	69660
134860	2	2407929	2408154	225	*	54	31	78	1.11748	0.0262956	30	21	43	84	72	79	Distal Intergenic	2	2412310	2437672	25363	+	gene_ENSSSCG00000049374	-4381
135103	2	4013407	4014053	646	*	99	30	167	2.25775	0.00437732	26	15	51	215	113	174	Distal Intergenic	2	4069280	4105042	35763	-	gene_ENSSSCG00000012875	91635
135227	2	4469621	4470696	1075	*	51	30	72	1.05466	0.0444287	24	37	29	76	72	69	Intron (transcript_ENSSSCT00000014085/gene_ENSSSCG00000012884, intron 22 of 23)	2	4394675	4523411	128737	-	gene_ENSSSCG00000012884	53790
135251	2	4553205	4554417	1212	*	46	25	68	1.23365	0.0138191	20	25	30	73	62	69	Intron (transcript_ENSSSCT00000014086/gene_ENSSSCG00000012885, intron 7 of 22)	2	4394675	4523411	128737	-	gene_ENSSSCG00000012884	-31006
135527	2	5603558	5604207	649	*	56	24	89	1.64205	7.01437e-05	25	19	30	98	77	92	Intron (transcript_ENSSSCT00000038402/gene_ENSSSCG00000029902, intron 3 of 13)	2	5588546	5593142	4597	-	gene_ENSSSCG00000012927	-11065
135839	2	7042204	7043222	1018	*	92	45	139	1.38104	0.000255506	49	59	29	134	138	145	Intron (transcript_ENSSSCT00000045177/gene_ENSSSCG00000038112, intron 6 of 6)	2	7030733	7058967	28235	-	gene_ENSSSCG00000038112	16763
135868	2	7203615	7204124	509	*	32	17	48	1.30998	0.048175	20	11	20	60	45	41	Distal Intergenic	2	7209377	7244930	35554	+	gene_ENSSSCG00000040674	-5762
135925	2	7450752	7451472	720	*	69	40	99	1.1085	0.0344249	30	34	56	127	66	105	Distal Intergenic	2	7478750	7514943	36194	+	gene_ENSSSCG00000033229	-27998
136681	2	13012589	13013678	1089	*	89	48	131	1.25151	0.0147693	33	27	85	149	109	136	Distal Intergenic	2	13034863	13055716	20854	+	gene_ENSSSCG00000044923	-22274
136836	2	14913783	14914590	807	*	54	30	77	1.13427	0.0275781	34	36	21	67	84	82	Exon (transcript_ENSSSCT00000052525/gene_ENSSSCG00000030610, exon 11 of 17)	2	14896175	14932183	36009	+	gene_ENSSSCG00000030610	18415
137052	2	16103947	16104376	429	*	56	29	83	1.29098	0.00416625	25	26	37	84	69	96	Intron (transcript_ENSSSCT00000014486/gene_ENSSSCG00000013262, intron 15 of 17)	2	16122704	16130810	8107	+	gene_ENSSSCG00000013261	-18757
137459	2	18471991	18472491	500	*	59	26	91	1.5651	0.000520999	30	22	28	82	67	126	Intron (transcript_ENSSSCT00000031374/gene_ENSSSCG00000021739, intron 5 of 12)	2	18408987	18446056	37070	-	gene_ENSSSCG00000040937	-26435
137572	2	24089790	24090083	293	*	33	13	53	1.74546	0.00350669	10	12	19	45	42	72	Distal Intergenic	2	24195687	24204173	8487	-	gene_ENSSSCG00000044221	114383
137849	2	25520862	25521601	739	*	36	19	53	1.26807	0.0470298	18	13	27	64	41	56	Intron (transcript_ENSSSCT00000045158/gene_ENSSSCG00000028338, intron 1 of 9)	2	25514193	25591617	77425	+	gene_ENSSSCG00000028338	7408
137985	2	26021912	26022412	500	*	41	21	61	1.31882	0.0111122	17	24	23	64	60	61	Intron (transcript_ENSSSCT00000014524/gene_ENSSSCG00000013298, intron 2 of 11)	2	26009649	26011651	2003	-	gene_ENSSSCG00000045027	-10761
137989	2	26035154	26035831	677	*	62	36	89	1.05937	0.0472338	42	34	34	73	69	125	Intron (transcript_ENSSSCT00000014524/gene_ENSSSCG00000013298, intron 4 of 11)	2	26009649	26011651	2003	-	gene_ENSSSCG00000045027	-24180
138362	2	28523161	28523752	591	*	53	27	79	1.31528	0.0027486	25	25	33	76	76	87	Intron (transcript_ENSSSCT00000030193/gene_ENSSSCG00000024950, intron 1 of 3)	2	28497374	28706587	209214	+	gene_ENSSSCG00000024950	26378
138550	2	30236152	30236961	809	*	53	28	78	1.27192	0.0383695	24	29	31	82	111	41	Distal Intergenic	2	30226833	30229269	2437	+	gene_ENSSSCG00000059744	10128
138799	2	36779534	36780180	646	*	69	39	99	1.12225	0.00659453	36	44	38	112	95	91	Intron (transcript_ENSSSCT00000054569/gene_ENSSSCG00000031940, intron 3 of 8)	2	36703790	36714934	11145	+	gene_ENSSSCG00000063079	76390
138866	2	37242008	37242309	301	*	25	9	42	2.00375	0.00415502	8	10	9	28	37	61	Intron (transcript_ENSSSCT00000014572/gene_ENSSSCG00000013344, intron 20 of 21)	2	37171412	37255489	84078	-	gene_ENSSSCG00000013344	13481
138920	2	38899590	38899932	342	*	45	22	68	1.40427	0.00667812	14	23	30	62	60	83	Intron (transcript_ENSSSCT00000029445/gene_ENSSSCG00000013347, intron 2 of 16)	2	38767501	38826783	59283	-	gene_ENSSSCG00000037705	-73149
139004	2	39558638	39559579	941	*	57	32	83	1.17637	0.0110961	32	27	37	98	67	86	Intron (transcript_ENSSSCT00000014581/gene_ENSSSCG00000013351, intron 36 of 37)	2	39229356	39234969	5614	+	gene_ENSSSCG00000013350	330223
139121	2	40424239	40424924	685	*	29	14	45	1.47166	0.0259998	14	12	16	48	32	55	Distal Intergenic	2	40459049	40521461	62413	+	gene_ENSSSCG00000013358	-34810
139313	2	41593205	41594369	1164	*	42	23	60	1.14189	0.0499824	20	22	29	73	52	56	Promoter (<=1kb)	2	41593802	41647247	53446	+	gene_ENSSSCG00000013377	0
139805	2	44906099	44906791	692	*	55	30	80	1.18144	0.025079	27	23	42	63	71	107	Intron (transcript_ENSSSCT00000041686/gene_ENSSSCG00000033786, intron 1 of 5)	2	44890154	44960999	70846	+	gene_ENSSSCG00000033786	16637
139864	2	45228353	45229157	804	*	40	18	62	1.55591	0.0163926	11	23	21	35	59	94	Intron (transcript_ENSSSCT00000014630/gene_ENSSSCG00000013393, intron 14 of 15)	2	44967986	45299677	331692	-	gene_ENSSSCG00000013393	71324
139883	2	45512381	45513289	908	*	91	55	128	1.00883	0.00987759	51	41	74	134	120	131	Intron (transcript_ENSSSCT00000045981/gene_ENSSSCG00000021170, intron 1 of 12)	2	45462210	45605107	142898	-	gene_ENSSSCG00000021170	92726
139912	2	45874957	45875277	320	*	58	23	93	1.81555	3.31831e-05	11	29	29	94	86	101	Intron (transcript_ENSSSCT00000059939/gene_ENSSSCG00000013395, intron 3 of 9)	2	45793554	45894591	101038	+	gene_ENSSSCG00000013395	81723
139921	2	45932881	45933518	637	*	68	35	100	1.29242	0.00911152	32	23	52	135	76	90	Intron (transcript_ENSSSCT00000014634/gene_ENSSSCG00000013397, intron 13 of 16)	2	45895289	45988570	93282	-	gene_ENSSSCG00000013397	55689
140094	2	46609022	46610407	1385	*	27	13	42	1.44642	0.0307053	12	11	17	45	36	45	Intron (transcript_ENSSSCT00000054149/gene_ENSSSCG00000013399, intron 12 of 12)	2	46400066	46670472	270407	-	gene_ENSSSCG00000013399	61450
140111	2	46643634	46644011	377	*	25	12	39	1.45416	0.0405238	13	14	10	37	35	46	Intron (transcript_ENSSSCT00000054149/gene_ENSSSCG00000013399, intron 12 of 12)	2	46400066	46670472	270407	-	gene_ENSSSCG00000013399	26838
140315	2	47528025	47529597	1572	*	60	33	88	1.19512	0.0159889	32	36	31	78	65	121	Intron (transcript_ENSSSCT00000047661/gene_ENSSSCG00000013402, intron 26 of 28)	2	47449161	47582819	133659	-	gene_ENSSSCG00000013402	54794
140333	2	47598317	47599437	1120	*	65	38	92	1.07386	0.0221369	25	45	44	94	82	102	Distal Intergenic	2	47449161	47582819	133659	-	gene_ENSSSCG00000013402	-16618
140350	2	47840194	47841173	979	*	57	30	83	1.2228	0.0346349	27	34	31	47	82	121	Distal Intergenic	2	47862863	48231106	368244	+	gene_ENSSSCG00000013403	-22669
140419	2	48170752	48171958	1206	*	66	34	98	1.29731	0.000671601	34	32	38	100	96	100	Intron (transcript_ENSSSCT00000014643/gene_ENSSSCG00000013403, intron 8 of 10)	2	47862863	48231106	368244	+	gene_ENSSSCG00000013403	309095
140482	2	48609891	48610583	692	*	43	23	64	1.27624	0.014782	23	22	24	56	58	80	Distal Intergenic	2	48624862	48631342	6481	+	gene_ENSSSCG00000033411	-14971
140594	2	49215232	49216093	861	*	45	23	68	1.30669	0.0111566	26	21	24	60	57	87	Distal Intergenic	2	49229223	49231866	2644	-	gene_ENSSSCG00000013408	16634
140639	2	49478259	49479160	901	*	65	31	99	1.45001	0.00047894	26	30	38	74	118	105	Exon (transcript_ENSSSCT00000066259/gene_ENSSSCG00000013409, exon 5 of 40)	2	49263409	49263782	374	-	gene_ENSSSCG00000024330	-215378
140652	2	49547509	49548148	639	*	40	21	59	1.22967	0.0292246	25	20	20	67	48	62	Intron (transcript_ENSSSCT00000066259/gene_ENSSSCG00000013409, intron 16 of 39)	2	49749161	49755898	6738	+	gene_ENSSSCG00000043004	-201652
140653	2	49551263	49552490	1227	*	55	30	81	1.20805	0.0378808	21	35	35	48	86	110	Intron (transcript_ENSSSCT00000066259/gene_ENSSSCG00000013409, intron 16 of 39)	2	49749161	49755898	6738	+	gene_ENSSSCG00000043004	-197898
140739	2	49965238	49966372	1134	*	58	18	98	2.18689	1.09859e-06	14	23	19	122	108	65	Distal Intergenic	2	49958213	49959033	821	-	gene_ENSSSCG00000043165	-7339
140762	2	50946944	50948149	1205	*	59	33	85	1.14176	0.0232604	25	25	51	83	94	79	Intron (transcript_ENSSSCT00000054337/gene_ENSSSCG00000013984, intron 4 of 5)	2	50843257	50849418	6162	+	gene_ENSSSCG00000057198	104892
141017	2	58342742	58342946	204	*	26	11	42	1.73251	0.0228607	11	7	15	44	59	23	Intron (transcript_ENSSSCT00000025987/gene_ENSSSCG00000013933, intron 3 of 9)	2	58304081	58363915	59835	+	gene_ENSSSCG00000013933	38865
141247	2	59264849	59266395	1546	*	45	23	68	1.31296	0.0127976	19	21	31	64	54	86	Exon (transcript_ENSSSCT00000039332/gene_ENSSSCG00000013905, exon 8 of 9)	2	59277184	59359990	82807	+	gene_ENSSSCG00000040181	-12335
141909	2	65382103	65382887	784	*	42	20	64	1.42315	0.00478912	22	19	21	55	61	77	Distal Intergenic	2	65353578	65372085	18508	-	gene_ENSSSCG00000013755	-10802
142123	2	68949608	68950861	1253	*	92	55	128	1.00585	0.0260305	45	37	85	128	121	136	5' UTR	2	68942450	68948989	6540	+	gene_ENSSSCG00000013664	8411
142162	2	69135190	69136840	1650	*	53	23	84	1.62426	0.000370902	20	17	34	103	69	80	Exon (transcript_ENSSSCT00000014911/gene_ENSSSCG00000013650, exon 4 of 12)	2	69124765	69129537	4773	-	gene_ENSSSCG00000062738	-7303
143027	2	74420522	74421648	1126	*	39	20	58	1.29876	0.0225907	21	15	26	71	53	52	Intron (transcript_ENSSSCT00000014755/gene_ENSSSCG00000013508, intron 1 of 9)	2	74414466	74445447	30982	+	gene_ENSSSCG00000013508	7182
143072	2	74640813	74642143	1330	*	44	20	68	1.57257	0.00235819	18	17	25	92	53	61	Exon (transcript_ENSSSCT00000100923/gene_ENSSSCG00000027127, exon 5 of 10)	2	74626783	74651348	24566	+	gene_ENSSSCG00000027127	15360
143413	2	76326618	76327375	757	*	79	47	110	1.01643	0.012107	49	36	57	114	101	117	Distal Intergenic	2	76339470	76401965	62496	+	gene_ENSSSCG00000013457	-12852
143667	2	77411791	77412207	416	*	37	20	55	1.25697	0.0388536	17	14	29	60	56	49	Promoter (<=1kb)	2	77401368	77412136	10769	-	gene_ENSSSCG00000029635	0
143849	2	78350547	78351374	827	*	62	36	88	1.08781	0.0206164	32	34	42	71	84	111	Intron (transcript_ENSSSCT00000015303/gene_ENSSSCG00000014010, intron 2 of 9)	2	78338376	78399100	60725	+	gene_ENSSSCG00000014010	12998
144170	2	80438828	80439787	959	*	42	64	21	-1.81664	8.22373e-05	75	44	73	20	21	22	Promoter (<=1kb)	2	80439247	80445482	6236	+	gene_ENSSSCG00000063429	0
144216	2	80654615	80656095	1480	*	85	50	120	1.05423	0.00517748	44	43	64	125	115	122	Promoter (2-3kb)	2	80641845	80653670	11826	-	gene_ENSSSCG00000031182	-2425
144219	2	80701689	80702422	733	*	52	20	84	1.85042	1.30089e-05	21	15	25	90	89	75	Exon (transcript_ENSSSCT00000015341/gene_ENSSSCG00000014044, exon 12 of 24)	2	80641845	80653670	11826	-	gene_ENSSSCG00000031182	-48752
144261	2	80986559	80987028	469	*	35	11	59	2.20766	3.99625e-05	11	12	10	45	70	62	Intron (transcript_ENSSSCT00000029659/gene_ENSSSCG00000022508, intron 8 of 13)	2	81042755	81060826	18072	+	gene_ENSSSCG00000014048	-56196
144287	2	81142427	81143200	773	*	35	16	54	1.51245	0.00734013	14	16	19	54	43	65	Distal Intergenic	2	81060803	81126196	65394	-	gene_ENSSSCG00000014049	-17004
144474	2	83077874	83078653	779	*	61	30	92	1.39782	0.00557298	26	20	45	107	60	109	Intron (transcript_ENSSSCT00000044843/gene_ENSSSCG00000028317, intron 35 of 35)	2	82761521	83102121	340601	+	gene_ENSSSCG00000028317	317132
144475	2	83084124	83084608	484	*	52	19	86	1.96041	7.37389e-05	21	19	17	110	48	100	Intron (transcript_ENSSSCT00000044843/gene_ENSSSCG00000028317, intron 35 of 35)	2	82761521	83102121	340601	+	gene_ENSSSCG00000028317	323087
144532	2	83388552	83389636	1084	*	45	24	67	1.22331	0.0287568	26	24	24	52	57	92	Distal Intergenic	2	83678521	83691400	12880	-	gene_ENSSSCG00000014072	302848
144603	2	83703379	83704363	984	*	90	46	134	1.3178	0.000164569	40	44	56	135	110	159	Distal Intergenic	2	83678521	83691400	12880	-	gene_ENSSSCG00000014072	-12963
144712	2	84675479	84675869	390	*	46	22	70	1.43025	0.00533735	19	25	24	90	70	52	Intron (transcript_ENSSSCT00000091243/gene_ENSSSCG00000014083, intron 10 of 13)	2	84621148	84688222	67075	+	gene_ENSSSCG00000014083	54721
144719	2	84706626	84707762	1136	*	37	18	55	1.3624	0.0230054	24	16	16	54	69	44	Exon (transcript_ENSSSCT00000081434/gene_ENSSSCG00000014084, exon 9 of 13)	2	84689370	84730951	41582	-	gene_ENSSSCG00000014084	24325
144720	2	84713173	84714543	1370	*	72	35	109	1.41208	0.000803297	22	43	41	115	84	128	Exon (transcript_ENSSSCT00000081434/gene_ENSSSCG00000014084, exon 6 of 13)	2	84689370	84730951	41582	-	gene_ENSSSCG00000014084	17778
144730	2	84782988	84783774	786	*	23	11	36	1.46681	0.0470298	11	12	11	40	34	35	Distal Intergenic	2	84689370	84730951	41582	-	gene_ENSSSCG00000014084	-52823
145011	2	87584110	87584798	688	*	47	25	69	1.21685	0.017124	28	19	30	76	59	72	Distal Intergenic	2	87614963	87778447	163485	-	gene_ENSSSCG00000038535	194337
145265	2	88805574	88806240	666	*	51	24	78	1.4868	0.00863669	18	37	17	78	103	54	Distal Intergenic	2	88726687	88780751	54065	+	gene_ENSSSCG00000014117	79553
145268	2	88819890	88820583	693	*	79	48	111	1.0061	0.0436997	29	57	58	136	106	92	Distal Intergenic	2	88726687	88780751	54065	+	gene_ENSSSCG00000014117	93896
145417	2	90074588	90075327	739	*	59	30	87	1.29788	0.00485637	28	28	36	62	94	106	Intron (transcript_ENSSSCT00000039349/gene_ENSSSCG00000035757, intron 13 of 16)	2	89855162	89905111	49950	-	gene_ENSSSCG00000036095	-170216
145621	2	90950668	90951401	733	*	74	28	121	1.89791	7.47999e-06	37	28	19	148	133	83	Distal Intergenic	2	91049144	91052901	3758	+	gene_ENSSSCG00000047325	-98476
145667	2	91224558	91225515	957	*	72	40	103	1.13556	0.00437701	33	40	49	107	95	108	Distal Intergenic	2	91347153	91351386	4234	+	gene_ENSSSCG00000045510	-122595
146104	2	96856075	96856624	549	*	40	20	60	1.37249	0.0331186	26	18	16	34	73	74	Distal Intergenic	2	96124168	96296810	172643	-	gene_ENSSSCG00000014149	-559814
146576	2	102567394	102569022	1628	*	52	29	75	1.13761	0.0171932	24	33	32	75	72	80	Intron (transcript_ENSSSCT00000054141/gene_ENSSSCG00000014168, intron 6 of 7)	2	102518608	102591394	72787	-	gene_ENSSSCG00000014168	24000
146677	2	103323075	103323848	773	*	58	30	86	1.33109	0.0060378	23	19	48	85	82	93	Intron (transcript_ENSSSCT00000015481/gene_ENSSSCG00000014170, intron 5 of 31)	2	103255750	103378623	122874	+	gene_ENSSSCG00000014170	68098
146837	2	104621168	104621636	468	*	35	52	18	-1.72267	0.0110878	21	47	88	17	18	19	Distal Intergenic	2	105042532	105070409	27878	+	gene_ENSSSCG00000014176	-421364
146865	2	104903342	104904012	670	*	97	47	148	1.45476	0.000222324	23	50	68	140	150	155	Distal Intergenic	2	105042532	105070409	27878	+	gene_ENSSSCG00000014176	-139190
146866	2	104910066	104911023	957	*	69	20	118	2.32498	7.44984e-09	12	23	26	96	110	148	Distal Intergenic	2	105042532	105070409	27878	+	gene_ENSSSCG00000014176	-132466
146871	2	104957608	104958326	718	*	43	21	66	1.43373	0.0278881	20	21	22	31	69	98	Distal Intergenic	2	105042532	105070409	27878	+	gene_ENSSSCG00000014176	-84924
146875	2	105011621	105012257	636	*	49	23	75	1.4772	0.00518298	13	30	27	53	83	90	Distal Intergenic	2	105042532	105070409	27878	+	gene_ENSSSCG00000014176	-30911
146926	2	105340642	105341624	982	*	41	19	63	1.48693	0.00348838	20	22	16	56	70	63	Distal Intergenic	2	105113668	105203119	89452	-	gene_ENSSSCG00000014177	-138505
146927	2	105345573	105346277	704	*	68	36	101	1.28363	0.00247817	42	24	42	114	83	107	Distal Intergenic	2	105113668	105203119	89452	-	gene_ENSSSCG00000014177	-143158
146953	2	106264614	106265526	912	*	41	57	26	-1.3266	0.00751342	48	63	60	31	25	23	Distal Intergenic	2	106555289	106583694	28406	+	gene_ENSSSCG00000014179	-290675
147201	2	108872377	108873734	1357	*	56	32	80	1.10604	0.047643	31	36	30	77	109	56	Distal Intergenic	2	108799896	108804919	5024	+	gene_ENSSSCG00000049923	73838
147337	2	112851475	112852677	1202	*	89	46	132	1.2866	0.000214715	47	42	51	110	129	157	Distal Intergenic	2	112534949	112815827	280879	-	gene_ENSSSCG00000036520	-36850
147365	2	113014837	113015428	591	*	37	20	54	1.20562	0.0426742	19	20	22	45	62	56	Intron (transcript_ENSSSCT00000015504/gene_ENSSSCG00000014190, intron 2 of 9)	2	113081848	113084140	2293	-	gene_ENSSSCG00000046291	69303
147399	2	113120047	113120613	566	*	41	23	60	1.18815	0.0334351	27	17	25	54	67	61	Intron (transcript_ENSSSCT00000015504/gene_ENSSSCG00000014190, intron 2 of 9)	2	113081848	113084140	2293	-	gene_ENSSSCG00000046291	-36473
147433	2	113273609	113274753	1144	*	97	55	139	1.13111	0.00789387	53	37	75	116	118	183	Intron (transcript_ENSSSCT00000015504/gene_ENSSSCG00000014190, intron 3 of 9)	2	113434063	113439056	4994	+	gene_ENSSSCG00000044867	-160454
147759	2	115563109	115563286	177	*	19	30	9	-1.88185	0.0249491	22	23	45	16	4	8	Distal Intergenic	2	115568627	115568923	297	+	gene_ENSSSCG00000058815	-5518
147983	2	117189061	117189421	360	*	36	12	61	2.14659	0.000110256	9	12	15	49	86	49	Distal Intergenic	2	117235472	117502424	266953	+	gene_ENSSSCG00000029860	-46411
148107	2	117859390	117859902	512	*	45	24	65	1.20818	0.0359879	17	21	36	73	51	73	Intron (transcript_ENSSSCT00000097604/gene_ENSSSCG00000053658, intron 2 of 3)	2	117838660	117867801	29142	+	gene_ENSSSCG00000053658	21242
148139	2	118002501	118003050	549	*	53	20	86	1.86154	0.000458268	23	21	17	49	74	136	Intron (transcript_ENSSSCT00000015529/gene_ENSSSCG00000014211, intron 2 of 32)	2	117897260	118092175	194916	+	gene_ENSSSCG00000014211	105790
148153	2	118171621	118172267	646	*	61	32	90	1.26924	0.00349637	28	30	39	107	86	77	Distal Intergenic	2	118267133	118269463	2331	+	gene_ENSSSCG00000059928	-95512
148156	2	118232405	118233253	848	*	43	22	65	1.36844	0.0110598	16	23	27	82	50	65	Distal Intergenic	2	118267133	118269463	2331	+	gene_ENSSSCG00000059928	-34728
148173	2	118703591	118703932	341	*	31	45	17	-1.56836	0.0112565	36	54	45	10	16	27	Intron (transcript_ENSSSCT00000015531/gene_ENSSSCG00000014213, intron 2 of 10)	2	118548890	118549532	643	+	gene_ENSSSCG00000034179	155042
148208	2	119458793	119459369	576	*	45	19	71	1.66326	0.000709287	14	28	16	68	64	82	Intron (transcript_ENSSSCT00000023333/gene_ENSSSCG00000029866, intron 9 of 11)	2	119444091	119474800	30710	-	gene_ENSSSCG00000029866	16007
148216	2	119499220	119501052	1832	*	77	45	109	1.06643	0.00849157	38	48	49	99	98	131	Distal Intergenic	2	119444091	119474800	30710	-	gene_ENSSSCG00000029866	-26252
148244	2	119639937	119640711	774	*	71	33	108	1.49527	0.00321074	17	38	45	67	114	145	Distal Intergenic	2	119699598	119722806	23209	-	gene_ENSSSCG00000014217	82869
148336	2	120246019	120246674	655	*	65	18	112	2.39038	0.00512401	6	23	27	120	133	84	Intron (transcript_ENSSSCT00000058424/gene_ENSSSCG00000014223, intron 2 of 8)	2	120238614	120445021	206408	+	gene_ENSSSCG00000014223	8060
148338	2	120256512	120257319	807	*	63	25	101	1.78481	7.01437e-05	17	19	41	75	115	115	Intron (transcript_ENSSSCT00000058424/gene_ENSSSCG00000014223, intron 4 of 8)	2	120238614	120445021	206408	+	gene_ENSSSCG00000014223	18705
148398	2	120580868	120582093	1225	*	52	31	74	1.04331	0.0462839	28	33	32	88	71	63	Intron (transcript_ENSSSCT00000056685/gene_ENSSSCG00000014224, intron 1 of 18)	2	120560099	120687106	127008	-	gene_ENSSSCG00000014224	106238
148443	2	120785541	120786979	1438	*	72	32	113	1.61531	3.58782e-05	27	30	39	85	139	116	Distal Intergenic	2	120560099	120687106	127008	-	gene_ENSSSCG00000014224	-99873
148498	2	121571962	121573139	1177	*	66	31	102	1.50509	0.000307325	20	29	45	110	109	88	Distal Intergenic	2	122208650	122372324	163675	+	gene_ENSSSCG00000054584	-636688
148541	2	122626344	122627227	883	*	67	36	97	1.19398	0.0290825	21	47	42	62	109	121	Distal Intergenic	2	122829357	122832605	3249	-	gene_ENSSSCG00000049689	206261
148544	2	122638603	122639348	745	*	65	38	92	1.06552	0.0230579	31	42	41	85	76	116	Distal Intergenic	2	122829357	122832605	3249	-	gene_ENSSSCG00000049689	194002
148582	2	123157983	123158563	580	*	56	23	89	1.7208	6.9388e-05	18	28	24	69	92	107	Intron (transcript_ENSSSCT00000048900/gene_ENSSSCG00000040617, intron 1 of 1)	2	123152371	123287941	135571	+	gene_ENSSSCG00000040617	6192
148620	2	123353510	123354439	929	*	47	18	77	1.89743	0.0017131	12	22	20	86	112	34	Intron (transcript_ENSSSCT00000025027/gene_ENSSSCG00000028431, intron 12 of 23)	2	123313448	123402709	89262	+	gene_ENSSSCG00000028431	40991
148642	2	123913667	123914139	472	*	25	40	10	-2.18352	0.0010237	22	58	41	9	8	14	Distal Intergenic	2	124199508	124463885	264378	+	gene_ENSSSCG00000039760	-285841
148681	2	125643371	125643643	272	*	27	11	44	1.75707	0.016048	9	9	16	27	38	68	Distal Intergenic	2	125663864	125719672	55809	+	gene_ENSSSCG00000014233	-20493
148713	2	125890904	125891349	445	*	22	32	13	-1.43801	0.0492475	25	35	36	13	16	12	Intron (transcript_ENSSSCT00000047980/gene_ENSSSCG00000014235, intron 2 of 3)	2	125812261	125948644	136384	+	gene_ENSSSCG00000014235	79088
148863	2	127406370	127406799	429	*	58	29	86	1.32419	0.00466785	39	30	20	74	89	97	Distal Intergenic	2	127017026	127129543	112518	+	gene_ENSSSCG00000014240	389773
148942	2	127724318	127725553	1235	*	80	38	121	1.43494	7.17651e-05	47	38	31	112	123	130	Distal Intergenic	2	128053517	128156733	103217	-	gene_ENSSSCG00000014242	432415
148993	2	127998974	128000086	1112	*	72	43	102	1.04058	0.028117	44	31	54	129	84	93	Distal Intergenic	2	128053517	128156733	103217	-	gene_ENSSSCG00000014242	157759
149083	2	128391821	128392729	908	*	36	18	54	1.36793	0.025793	16	20	18	37	56	69	Distal Intergenic	2	128053517	128156733	103217	-	gene_ENSSSCG00000014242	-235996
149116	2	128620197	128621049	852	*	79	40	118	1.3352	0.00065708	30	51	40	101	111	143	Distal Intergenic	2	128053517	128156733	103217	-	gene_ENSSSCG00000014242	-464316
149316	2	130092865	130093716	851	*	72	39	105	1.21838	0.014855	31	27	60	137	81	97	Distal Intergenic	2	130050628	130072175	21548	-	gene_ENSSSCG00000014250	-21541
149393	2	130530147	130531259	1112	*	49	27	70	1.14405	0.0307422	22	26	35	55	80	77	Distal Intergenic	2	130596844	130606105	9262	+	gene_ENSSSCG00000036570	-66697
149837	2	134011328	134012399	1071	*	87	50	124	1.08472	0.00802961	42	56	53	94	123	155	Intron (transcript_ENSSSCT00000096911/gene_ENSSSCG00000014269, intron 12 of 17)	2	133708266	133951433	243168	-	gene_ENSSSCG00000014267	-60966
149871	2	134126468	134127341	873	*	116	68	165	1.07606	0.00165356	76	47	81	154	165	178	Intron (transcript_ENSSSCT00000015593/gene_ENSSSCG00000014271, intron 3 of 13)	2	133957553	134093413	135861	-	gene_ENSSSCG00000014269	-33928
149881	2	134208615	134209635	1020	*	83	37	128	1.56275	1.50999e-05	34	38	41	151	135	100	Promoter (2-3kb)	2	134104890	134207138	102249	-	gene_ENSSSCG00000014271	-2497
149929	2	134501264	134501533	269	*	32	15	50	1.50606	0.0142245	13	12	21	41	46	64	Distal Intergenic	2	134555666	134570348	14683	+	gene_ENSSSCG00000014274	-54402
150015	2	134823710	134824268	558	*	40	20	59	1.31873	0.0487919	17	19	26	65	80	33	Intron (transcript_ENSSSCT00000044716/gene_ENSSSCG00000014280, intron 3 of 26)	2	134832147	134835212	3066	-	gene_ENSSSCG00000014278	11502
150030	2	134944968	134946479	1511	*	73	36	111	1.38918	0.000128622	31	34	45	107	115	111	Intron (transcript_ENSSSCT00000061049/gene_ENSSSCG00000014283, intron 1 of 16)	2	134972623	134975093	2471	+	gene_ENSSSCG00000014281	-27655
150038	2	134990608	134990917	309	*	35	17	54	1.43693	0.0162287	16	19	17	62	63	38	Intron (transcript_ENSSSCT00000015605/gene_ENSSSCG00000014282, intron 2 of 3)	2	134986817	134994365	7549	+	gene_ENSSSCG00000014282	4100
150193	2	136004136	136005190	1054	*	47	21	73	1.54707	0.00164373	20	24	21	57	65	99	Intron (transcript_ENSSSCT00000015616/gene_ENSSSCG00000014293, intron 15 of 16)	2	135488563	136096787	608225	-	gene_ENSSSCG00000014293	92651
150313	2	136660155	136660860	705	*	65	35	96	1.25143	0.00247985	32	36	37	103	77	110	Intron (transcript_ENSSSCT00000063709/gene_ENSSSCG00000038953, intron 3 of 4)	2	136652785	136667949	15165	+	gene_ENSSSCG00000038953	8075
150392	2	137010657	137011818	1161	*	59	23	96	1.80717	4.80591e-06	21	25	25	83	107	98	Intron (transcript_ENSSSCT00000075469/gene_ENSSSCG00000026644, intron 16 of 22)	2	137037929	137049447	11519	+	gene_ENSSSCG00000034954	-27272
150581	2	138121113	138121650	537	*	72	42	101	1.05214	0.0192497	48	31	48	100	83	122	Intron (transcript_ENSSSCT00000070072/gene_ENSSSCG00000014315, intron 5 of 6)	2	138109351	138124464	15114	-	gene_ENSSSCG00000014315	3351
150677	2	138700691	138701241	550	*	26	12	40	1.5575	0.0351701	11	6	19	32	40	50	Distal Intergenic	2	138373189	138510728	137540	-	gene_ENSSSCG00000014318	-190513
150720	2	139698153	139698700	547	*	32	15	50	1.50048	0.020715	20	14	12	61	56	34	Exon (transcript_ENSSSCT00000040784/gene_ENSSSCG00000014321, exon 5 of 15)	2	139822355	139823468	1114	+	gene_ENSSSCG00000014323	-124202
151437	2	143680319	143681706	1387	*	58	34	81	1.02074	0.0430981	35	29	40	98	67	79	Intron (transcript_ENSSSCT00000050856/gene_ENSSSCG00000025295, intron 1 of 7)	2	143629783	143734520	104738	+	gene_ENSSSCG00000025295	51923
151464	2	143799514	143800517	1003	*	57	25	89	1.61293	0.000469005	17	21	38	106	92	69	Distal Intergenic	2	143875355	143892292	16938	-	gene_ENSSSCG00000036322	92778
151536	2	144139548	144139896	348	*	29	12	46	1.65015	0.0128758	12	9	17	36	38	64	Intron (transcript_ENSSSCT00000028925/gene_ENSSSCG00000024954, intron 1 of 4)	2	144133392	144241323	107932	-	gene_ENSSSCG00000024954	101775
151751	2	144984211	144985044	833	*	76	38	115	1.38207	0.000327736	41	28	46	139	105	102	Distal Intergenic	2	144822939	144956451	133513	-	gene_ENSSSCG00000014401	-28593
151776	2	145112745	145113365	620	*	56	29	83	1.31989	0.00555311	30	23	34	108	64	79	Distal Intergenic	2	144822939	144956451	133513	-	gene_ENSSSCG00000014401	-156914
151785	2	145152698	145153892	1194	*	83	50	117	1.0076	0.0279352	40	62	48	120	87	144	Distal Intergenic	2	144822939	144956451	133513	-	gene_ENSSSCG00000014401	-197441
151892	2	145972052	145972434	382	*	41	19	64	1.54283	0.0171026	27	15	15	38	56	100	Intron (transcript_ENSSSCT00000038293/gene_ENSSSCG00000032826, intron 1 of 1)	2	146047845	146050666	2822	+	gene_ENSSSCG00000043236	-75793
152044	2	148315538	148316184	646	*	49	26	72	1.25605	0.00786791	26	25	27	77	63	76	Intron (transcript_ENSSSCT00000040302/gene_ENSSSCG00000028976, intron 9 of 9)	2	147937442	148411731	474290	-	gene_ENSSSCG00000028976	96193
152228	2	150071824	150073013	1189	*	56	29	83	1.3179	0.00610672	16	31	40	87	86	77	Distal Intergenic	2	150033579	150040731	7153	+	gene_ENSSSCG00000052586	39434
152231	2	150092603	150092835	232	*	21	31	11	-1.66667	0.0251232	37	37	21	12	9	14	Distal Intergenic	2	150033579	150040731	7153	+	gene_ENSSSCG00000052586	59256
153585	3	4667438	4668921	1483	*	94	54	134	1.09354	0.014855	55	32	77	132	108	163	Promoter (2-3kb)	3	4666678	4700037	33360	+	gene_ENSSSCG00000037070	2243
153826	3	6314493	6315357	864	*	65	38	91	1.04818	0.041867	33	32	50	81	71	123	Exon (transcript_ENSSSCT00000008349/gene_ENSSSCG00000007609, exon 6 of 10)	3	6296278	6324524	28247	+	gene_ENSSSCG00000007609	19079
153867	3	6774391	6774620	229	*	14	22	6	-2.02679	0.0377645	20	33	13	5	6	8	Intron (transcript_ENSSSCT00000055550/gene_ENSSSCG00000052306, intron 12 of 12)	3	6790314	6819644	29331	+	gene_ENSSSCG00000038518	-15923
154906	3	12299173	12300102	929	*	54	30	79	1.19038	0.0185546	33	21	36	98	73	66	Distal Intergenic	3	11956300	12039978	83679	-	gene_ENSSSCG00000024045	-260124
154978	3	12898691	12899542	851	*	36	15	56	1.64981	0.0270603	15	15	17	93	54	23	Distal Intergenic	3	13565281	14794365	1229085	+	gene_ENSSSCG00000007727	-666590
155045	3	13371178	13371420	242	*	26	12	40	1.50248	0.0418178	15	14	8	36	53	33	Distal Intergenic	3	13565281	14794365	1229085	+	gene_ENSSSCG00000007727	-194103
155050	3	13414637	13415607	970	*	47	20	74	1.63866	0.000412484	24	12	26	74	70	79	Distal Intergenic	3	13565281	14794365	1229085	+	gene_ENSSSCG00000007727	-150644
155060	3	13489328	13490658	1330	*	83	38	128	1.5274	0.000144291	25	29	62	124	117	143	Distal Intergenic	3	13565281	14794365	1229085	+	gene_ENSSSCG00000007727	-75953
155076	3	13592713	13593762	1049	*	40	20	59	1.30883	0.0344249	17	20	25	37	62	79	Intron (transcript_ENSSSCT00000038741/gene_ENSSSCG00000007727, intron 1 of 18)	3	13565281	14794365	1229085	+	gene_ENSSSCG00000007727	28481
155151	3	13857100	13857770	670	*	45	21	69	1.47519	0.0102237	15	27	22	42	71	94	Intron (transcript_ENSSSCT00000038741/gene_ENSSSCG00000007727, intron 2 of 18)	3	14108800	14115070	6271	-	gene_ENSSSCG00000045291	257970
155171	3	14011183	14011481	298	*	48	15	82	2.25877	3.11108e-06	18	7	20	80	103	65	Intron (transcript_ENSSSCT00000038741/gene_ENSSSCG00000007727, intron 2 of 18)	3	14108800	14115070	6271	-	gene_ENSSSCG00000045291	103887
155209	3	14258557	14259500	943	*	70	36	105	1.3238	0.00108897	31	34	44	98	85	133	Intron (transcript_ENSSSCT00000038741/gene_ENSSSCG00000007727, intron 4 of 18)	3	14108800	14115070	6271	-	gene_ENSSSCG00000045291	-144430
155372	3	15148164	15149107	943	*	47	28	67	1.05647	0.0492987	32	28	24	69	68	66	Intron (transcript_ENSSSCT00000008473/gene_ENSSSCG00000026457, intron 1 of 12)	3	15026772	15450615	423844	+	gene_ENSSSCG00000026457	122335
155374	3	15153966	15154610	644	*	31	14	48	1.57199	0.0146238	20	10	12	59	37	49	Intron (transcript_ENSSSCT00000008473/gene_ENSSSCG00000026457, intron 1 of 12)	3	15026772	15450615	423844	+	gene_ENSSSCG00000026457	127838
155390	3	15266210	15267303	1093	*	43	20	66	1.47527	0.0496318	22	20	20	94	82	23	Intron (transcript_ENSSSCT00000008473/gene_ENSSSCG00000026457, intron 7 of 12)	3	15026772	15450615	423844	+	gene_ENSSSCG00000026457	240531
155429	3	15619043	15620032	989	*	41	19	64	1.49636	0.00689512	15	15	29	64	47	81	Intron (transcript_ENSSSCT00000008475/gene_ENSSSCG00000007733, intron 2 of 5)	3	15589114	15589338	225	+	gene_ENSSSCG00000037045	30918
155964	3	18818979	18820024	1045	*	79	35	123	1.60513	0.000118557	27	29	50	166	92	113	Exon (transcript_ENSSSCT00000008560/gene_ENSSSCG00000007812, exon 6 of 26)	3	18772096	18880067	107972	+	gene_ENSSSCG00000007812	47928
155994	3	19259052	19259878	826	*	57	24	91	1.68027	0.000222324	27	11	36	90	82	101	Exon (transcript_ENSSSCT00000057748/gene_ENSSSCG00000007814, exon 7 of 30)	3	19150371	19368223	217853	-	gene_ENSSSCG00000007814	109171
156111	3	22007321	22007562	241	*	16	4	27	2.36286	0.0209656	3	5	6	17	49	17	Intron (transcript_ENSSSCT00000064783/gene_ENSSSCG00000033674, intron 1 of 16)	3	21855855	21961187	105333	-	gene_ENSSSCG00000036255	-46375
156192	3	22867023	22867820	797	*	102	46	157	1.55214	3.5798e-07	48	45	46	165	140	168	Intron (transcript_ENSSSCT00000008585/gene_ENSSSCG00000028923, intron 11 of 11)	3	22832262	22902063	69802	-	gene_ENSSSCG00000028923	35040
156197	3	23012743	23013771	1028	*	73	42	105	1.11993	0.0247009	39	29	58	101	75	140	Promoter (<=1kb)	3	22977947	23013384	35438	-	gene_ENSSSCG00000007836	0
156338	3	24235401	24236247	846	*	100	56	144	1.14894	0.00144051	64	47	58	176	125	133	Distal Intergenic	3	24197747	24228832	31086	-	gene_ENSSSCG00000007845	-7415
156390	3	25135782	25136806	1024	*	63	38	88	1.00444	0.025079	38	36	40	96	81	88	Promoter (1-2kb)	3	25126270	25136889	10620	-	gene_ENSSSCG00000007853	1107
156477	3	25965225	25966984	1759	*	54	26	81	1.42305	0.008324	23	29	27	120	73	52	Intron (transcript_ENSSSCT00000045763/gene_ENSSSCG00000034720, intron 3 of 8)	3	25897555	26022064	124510	-	gene_ENSSSCG00000034720	56839
156489	3	26010872	26011573	701	*	39	16	62	1.68334	0.00132008	16	18	16	65	75	46	Intron (transcript_ENSSSCT00000045763/gene_ENSSSCG00000034720, intron 8 of 8)	3	25897555	26022064	124510	-	gene_ENSSSCG00000034720	11192
156530	3	26142014	26142739	725	*	44	20	68	1.56109	0.00478912	12	22	26	68	46	91	Exon (transcript_ENSSSCT00000095853/gene_ENSSSCG00000052142, exon 5 of 6)	3	26138046	26156986	18941	-	gene_ENSSSCG00000052142	14972
156956	3	29098290	29098896	606	*	66	31	100	1.4519	0.000806416	25	36	34	92	75	135	Intron (transcript_ENSSSCT00000061239/gene_ENSSSCG00000039171, intron 15 of 17)	3	28968215	29167637	199423	-	gene_ENSSSCG00000039171	69347
157170	3	31266136	31266554	418	*	61	25	98	1.76487	2.10428e-05	16	27	32	90	85	120	Exon (transcript_ENSSSCT00000064690/gene_ENSSSCG00000021118, exon 14 of 16)	3	31278852	31293246	14395	+	gene_ENSSSCG00000023984	-12716
157462	3	32527758	32528452	694	*	80	42	118	1.25993	0.0019125	59	33	36	132	116	108	Intron (transcript_ENSSSCT00000047580/gene_ENSSSCG00000020675, intron 2 of 10)	3	32523463	32598855	75393	-	gene_ENSSSCG00000020675	71097
157622	3	35087567	35088565	998	*	46	24	69	1.31009	0.0288386	18	30	24	50	55	103	Exon (transcript_ENSSSCT00000008677/gene_ENSSSCG00000007917, exon 3 of 14)	3	34083830	34096248	12419	+	gene_ENSSSCG00000007915	1004735
158165	3	39232267	39233499	1232	*	61	35	88	1.08815	0.0158629	41	33	33	99	81	84	Exon (transcript_ENSSSCT00000099445/gene_ENSSSCG00000028381, exon 6 of 9)	3	39225365	39242675	17311	-	gene_ENSSSCG00000028381	10408
158872	3	43255593	43256722	1129	*	60	31	88	1.29814	0.00430402	24	24	46	97	81	88	Distal Intergenic	3	43284464	43288281	3818	-	gene_ENSSSCG00000008081	32688
158916	3	43818237	43819289	1052	*	50	24	76	1.44938	0.00297305	15	23	35	74	66	90	Distal Intergenic	3	43779259	43789121	9863	-	gene_ENSSSCG00000008092	-30168
159170	3	45250779	45251856	1077	*	54	28	80	1.27064	0.00843262	24	30	32	103	69	68	Intron (transcript_ENSSSCT00000057327/gene_ENSSSCG00000037846, intron 2 of 17)	3	45160155	45201186	41032	-	gene_ENSSSCG00000060053	-50670
159179	3	45307033	45307839	806	*	75	44	106	1.06757	0.0121497	35	37	60	112	94	113	Intron (transcript_ENSSSCT00000057327/gene_ENSSSCG00000037846, intron 5 of 17)	3	45160155	45201186	41032	-	gene_ENSSSCG00000060053	-106653
159761	3	49313275	49313538	263	*	44	24	64	1.19635	0.0371915	26	25	21	71	45	76	Distal Intergenic	3	49363555	49465834	102280	+	gene_ENSSSCG00000008147	-50280
159776	3	49380366	49381311	945	*	81	45	117	1.14027	0.00521155	46	53	38	139	114	98	Intron (transcript_ENSSSCT00000046834/gene_ENSSSCG00000008147, intron 1 of 5)	3	49363555	49465834	102280	+	gene_ENSSSCG00000008147	17756
159796	3	49483633	49485224	1591	*	66	39	93	1.0404	0.0214556	40	34	43	88	78	113	5' UTR	3	49466903	49521875	54973	+	gene_ENSSSCG00000024636	18321
159947	3	51604547	51605761	1214	*	76	44	108	1.06432	0.010136	48	45	41	95	98	133	Intron (transcript_ENSSSCT00000008930/gene_ENSSSCG00000008153, intron 11 of 11)	3	51535798	51623057	87260	-	gene_ENSSSCG00000008153	18510
159951	3	51638656	51639834	1178	*	78	41	116	1.29294	0.000802875	41	34	48	90	118	141	Distal Intergenic	3	51535798	51623057	87260	-	gene_ENSSSCG00000008153	-16777
160450	3	55109567	55109922	355	*	15	23	6	-2.04996	0.0194989	32	22	17	5	8	7	Distal Intergenic	3	55137173	55147101	9929	+	gene_ENSSSCG00000037588	-27606
160585	3	56072940	56074155	1215	*	78	41	114	1.25449	0.000755994	38	33	54	114	121	109	Intron (transcript_ENSSSCT00000041868/gene_ENSSSCG00000033394, intron 15 of 27)	3	55950591	56171718	221128	-	gene_ENSSSCG00000033394	98778
160607	3	56154748	56155758	1010	*	80	47	112	1.02679	0.0193388	35	55	53	121	125	91	Intron (transcript_ENSSSCT00000041868/gene_ENSSSCG00000033394, intron 25 of 27)	3	55950591	56171718	221128	-	gene_ENSSSCG00000033394	16970
160657	3	56325183	56325518	335	*	54	24	83	1.56819	0.00275079	16	26	31	64	62	125	Intron (transcript_ENSSSCT00000058227/gene_ENSSSCG00000008192, intron 1 of 40)	3	56277143	56470257	193115	+	gene_ENSSSCG00000008192	48375
160779	3	56841324	56841723	399	*	34	9	58	2.398	0.000170263	4	8	17	33	63	80	Intron (transcript_ENSSSCT00000008983/gene_ENSSSCG00000008202, intron 6 of 6)	3	56814832	56858453	43622	-	gene_ENSSSCG00000008202	17129
160861	3	57455287	57455916	629	*	74	35	112	1.44051	0.0056123	20	43	44	69	102	166	Intron (transcript_ENSSSCT00000032709/gene_ENSSSCG00000008208, intron 2 of 16)	3	57423943	57506245	82303	+	gene_ENSSSCG00000008208	31973
160987	3	58303201	58304538	1337	*	64	33	95	1.29011	0.00200874	36	31	34	113	94	79	Exon (transcript_ENSSSCT00000041997/gene_ENSSSCG00000008221, exon 24 of 27)	3	58302949	58354945	51997	-	gene_ENSSSCG00000008221	51744
161011	3	58457255	58458401	1146	*	86	51	121	1.0265	0.0121092	41	48	66	117	102	146	Intron (transcript_ENSSSCT00000058685/gene_ENSSSCG00000023710, intron 1 of 11)	3	58436324	58558934	122611	+	gene_ENSSSCG00000023710	22077
161021	3	58493705	58494720	1015	*	82	43	122	1.27389	0.00125599	45	50	35	147	96	123	Intron (transcript_ENSSSCT00000058685/gene_ENSSSCG00000023710, intron 1 of 11)	3	58436324	58558934	122611	+	gene_ENSSSCG00000023710	58396
161438	3	67214233	67215455	1222	*	75	34	116	1.56044	8.71517e-05	22	48	32	104	115	131	Distal Intergenic	3	67286899	67290652	3754	-	gene_ENSSSCG00000043408	76419
161569	3	68658925	68660314	1389	*	47	23	72	1.43515	0.00314051	20	24	25	90	61	65	Intron (transcript_ENSSSCT00000054891/gene_ENSSSCG00000008274, intron 4 of 28)	3	68643247	68673604	30358	+	gene_ENSSSCG00000008274	17067
161986	3	71451739	71451972	233	*	18	31	6	-2.5225	0.00126629	32	45	16	6	7	6	Promoter (<=1kb)	3	71452538	71499500	46963	+	gene_ENSSSCG00000038394	-799
162691	3	76078624	76079837	1213	*	88	49	126	1.15528	0.00565195	43	40	65	159	95	126	Distal Intergenic	3	76235369	76236413	1045	+	gene_ENSSSCG00000044348	-156745
162867	3	77054797	77055664	867	*	65	30	100	1.52673	8.14813e-05	37	26	27	107	96	98	Distal Intergenic	3	76938107	76970508	32402	-	gene_ENSSSCG00000028282	-85156
162884	3	77131362	77132036	674	*	52	26	78	1.36817	0.00282406	24	32	22	80	83	71	Distal Intergenic	3	76938107	76970508	32402	-	gene_ENSSSCG00000028282	-161528
162926	3	77369770	77370881	1111	*	43	22	65	1.35584	0.0225799	23	25	18	69	86	41	Intron (transcript_ENSSSCT00000022299/gene_ENSSSCG00000008363, intron 4 of 10)	3	77351881	77422238	70358	-	gene_ENSSSCG00000008363	52468
163171	3	79057462	79058337	875	*	73	19	126	2.47811	3.618e-11	11	23	25	126	133	121	Intron (transcript_ENSSSCT00000054931/gene_ENSSSCG00000008372, intron 14 of 22)	3	78896675	78903122	6448	-	gene_ENSSSCG00000037564	-155215
163193	3	79198947	79199291	344	*	59	24	95	1.78302	3.99625e-05	13	26	33	78	108	100	Intron (transcript_ENSSSCT00000054931/gene_ENSSSCG00000008372, intron 21 of 22)	3	78907317	79257760	350444	-	gene_ENSSSCG00000008372	58813
163699	3	85940493	85941507	1014	*	54	30	79	1.16871	0.0125588	31	35	25	74	83	81	3' UTR	3	85947635	85989111	41477	+	gene_ENSSSCG00000008404	-7142
163958	3	87160910	87161551	641	*	44	21	67	1.45098	0.0434248	18	25	20	27	69	105	Distal Intergenic	3	86945647	87109139	163493	-	gene_ENSSSCG00000025224	-52412
163975	3	87219330	87220397	1067	*	80	37	124	1.5439	1.28229e-05	38	27	46	129	110	135	Distal Intergenic	3	87231755	87337703	105949	+	gene_ENSSSCG00000008412	-12425
164191	3	91511205	91512375	1170	*	51	26	76	1.35051	0.00493908	20	29	29	86	84	60	Distal Intergenic	3	91607305	91774683	167379	+	gene_ENSSSCG00000029084	-96100
164192	3	91519567	91520418	851	*	60	24	96	1.76258	8.48631e-05	17	18	39	99	113	76	Distal Intergenic	3	91607305	91774683	167379	+	gene_ENSSSCG00000029084	-87738
164200	3	91631626	91632772	1146	*	73	43	102	1.02768	0.0441352	27	42	62	83	99	126	Intron (transcript_ENSSSCT00000024756/gene_ENSSSCG00000029084, intron 1 of 9)	3	91607305	91774683	167379	+	gene_ENSSSCG00000029084	25467
164212	3	91746554	91747218	664	*	40	13	67	2.13972	0.000131109	9	14	17	82	83	38	Intron (transcript_ENSSSCT00000024756/gene_ENSSSCG00000029084, intron 4 of 9)	3	91607305	91774683	167379	+	gene_ENSSSCG00000029084	139913
164214	3	91752656	91753413	757	*	61	31	92	1.37671	0.00384548	18	28	47	75	97	106	Intron (transcript_ENSSSCT00000024756/gene_ENSSSCG00000029084, intron 6 of 9)	3	91607305	91774683	167379	+	gene_ENSSSCG00000029084	146108
164253	3	92163868	92165265	1397	*	94	53	136	1.13117	0.00203886	46	51	64	107	150	151	Exon (transcript_ENSSSCT00000009224/gene_ENSSSCG00000008423, exon 18 of 22)	3	92092635	92109713	17079	-	gene_ENSSSCG00000057606	-55552
164314	3	92428796	92429021	225	*	19	32	7	-2.41011	0.000369878	32	35	29	7	7	7	Distal Intergenic	3	92268787	92336857	68071	-	gene_ENSSSCG00000029593	-92164
164327	3	92484949	92486116	1167	*	63	32	95	1.34719	0.00829046	30	38	29	124	106	56	Distal Intergenic	3	92268787	92336857	68071	-	gene_ENSSSCG00000029593	-149259
164414	3	93271661	93272836	1175	*	38	21	56	1.20243	0.043633	24	19	20	65	57	46	Distal Intergenic	3	93168852	93185653	16802	-	gene_ENSSSCG00000008429	-87183
164437	3	93405866	93407112	1246	*	44	19	69	1.63385	0.000448193	21	20	17	78	64	67	Intron (transcript_ENSSSCT00000009233/gene_ENSSSCG00000063378, intron 3 of 6)	3	93419949	93420739	791	-	gene_ENSSSCG00000038396	14873
164511	3	93704088	93704769	681	*	35	16	55	1.56589	0.00404166	14	19	15	50	59	56	Distal Intergenic	3	93620936	93633015	12080	+	gene_ENSSSCG00000021325	83833
164526	3	93778521	93779538	1017	*	61	31	91	1.31865	0.00117786	30	34	31	100	81	94	Distal Intergenic	3	93783964	93925863	141900	-	gene_ENSSSCG00000008437	147342
164567	3	93965019	93965374	355	*	54	24	85	1.5985	0.00681127	15	24	34	56	59	141	3' UTR	3	93950735	93966513	15779	+	gene_ENSSSCG00000045356	14639
164805	3	94821923	94822718	795	*	61	33	88	1.17859	0.00563473	31	36	34	92	92	81	Intron (transcript_ENSSSCT00000009246/gene_ENSSSCG00000008444, intron 14 of 15)	3	94349889	94866306	516418	-	gene_ENSSSCG00000008444	44383
164910	3	95384277	95385340	1063	*	45	25	65	1.16268	0.0288469	25	25	26	75	68	54	Distal Intergenic	3	95459945	95463251	3307	+	gene_ENSSSCG00000008446	-75668
164958	3	95672211	95673154	943	*	69	41	97	1.03132	0.0266226	37	43	43	75	93	124	Distal Intergenic	3	95521334	95525436	4103	-	gene_ENSSSCG00000039283	-147718
164976	3	95846919	95847079	160	*	19	28	10	-1.72887	0.0434407	27	41	17	13	10	7	Intron (transcript_ENSSSCT00000009249/gene_ENSSSCG00000008447, intron 8 of 10)	3	95688405	96092078	403674	-	gene_ENSSSCG00000008447	245159
164977	3	95847311	95848102	791	*	48	67	28	-1.44637	0.0064298	65	77	60	41	31	14	Intron (transcript_ENSSSCT00000009249/gene_ENSSSCG00000008447, intron 8 of 10)	3	95688405	96092078	403674	-	gene_ENSSSCG00000008447	244767
164995	3	96114915	96115329	414	*	30	46	14	-1.86816	0.000509701	47	52	39	13	17	14	Intron (transcript_ENSSSCT00000009250/gene_ENSSSCG00000008448, intron 3 of 15)	3	96092334	96159525	67192	+	gene_ENSSSCG00000008448	22995
165019	3	96225981	96226537	556	*	38	52	24	-1.31203	0.0168647	65	42	49	23	21	29	Intron (transcript_ENSSSCT00000084914/gene_ENSSSCG00000008451, intron 2 of 7)	3	96157380	96215454	58075	-	gene_ENSSSCG00000008449	-11083
165029	3	96256895	96257367	472	*	39	17	61	1.64118	0.00226366	21	15	15	44	66	75	Intron (transcript_ENSSSCT00000084914/gene_ENSSSCG00000008451, intron 5 of 7)	3	96157380	96215454	58075	-	gene_ENSSSCG00000008449	-41913
165104	3	96603742	96604788	1046	*	71	41	101	1.09173	0.0154878	38	28	58	106	106	92	Exon (transcript_ENSSSCT00000009255/gene_ENSSSCG00000008453, exon 7 of 13)	3	96596531	96616229	19699	-	gene_ENSSSCG00000008453	12487
165469	3	98329790	98330906	1116	*	62	33	90	1.21625	0.0391421	21	57	22	82	93	97	Distal Intergenic	3	98258463	98268553	10091	-	gene_ENSSSCG00000008468	-62353
165503	3	98489487	98490439	952	*	47	64	30	-1.31879	0.0130898	85	48	60	26	23	41	Distal Intergenic	3	98258463	98268553	10091	-	gene_ENSSSCG00000008468	-221886
165536	3	99947604	99948220	616	*	36	16	55	1.55883	0.00404518	14	16	19	50	64	53	Intron (transcript_ENSSSCT00000064033/gene_ENSSSCG00000036418, intron 2 of 7)	3	99897162	100244759	347598	+	gene_ENSSSCG00000036418	51058
165565	3	100141412	100142483	1071	*	55	33	78	1.01554	0.0385361	27	34	39	75	76	83	Intron (transcript_ENSSSCT00000064033/gene_ENSSSCG00000036418, intron 2 of 7)	3	99897162	100244759	347598	+	gene_ENSSSCG00000036418	245321
165578	3	100237640	100238746	1106	*	60	34	87	1.15513	0.0210555	28	25	49	101	90	70	Intron (transcript_ENSSSCT00000064033/gene_ENSSSCG00000036418, intron 7 of 7)	3	100557016	100597671	40656	+	gene_ENSSSCG00000008470	-319376
165688	3	101003643	101004252	609	*	52	22	82	1.67633	7.02672e-05	25	19	23	84	88	76	Intron (transcript_ENSSSCT00000038995/gene_ENSSSCG00000008475, intron 4 of 33)	3	101089243	101151518	62276	+	gene_ENSSSCG00000061556	-85600
165698	3	101066068	101067339	1271	*	60	29	91	1.44204	0.00218079	31	30	26	122	89	63	Exon (transcript_ENSSSCT00000038995/gene_ENSSSCG00000008475, exon 27 of 34)	3	101089243	101151518	62276	+	gene_ENSSSCG00000061556	-23175
166041	3	102642754	102643931	1177	*	58	28	89	1.4581	0.00159519	34	28	22	107	96	65	Distal Intergenic	3	102538586	102567796	29211	+	gene_ENSSSCG00000021359	105345
166056	3	102772944	102773280	336	*	46	26	66	1.11878	0.0423287	25	25	29	53	63	83	Distal Intergenic	3	102792720	102823026	30307	-	gene_ENSSSCG00000008491	50082
166153	3	103535282	103536084	802	*	58	33	84	1.12272	0.0204117	35	26	39	64	92	96	Distal Intergenic	3	103566228	103615769	49542	+	gene_ENSSSCG00000008503	-30946
166161	3	103601244	103602073	829	*	63	31	95	1.40794	0.000389162	29	29	35	91	83	112	Intron (transcript_ENSSSCT00000039287/gene_ENSSSCG00000008503, intron 5 of 7)	3	103566228	103615769	49542	+	gene_ENSSSCG00000008503	35845
166173	3	103653236	103654339	1103	*	65	37	92	1.10441	0.0325205	30	30	52	70	84	124	Intron (transcript_ENSSSCT00000009306/gene_ENSSSCG00000008504, intron 6 of 16)	3	103566228	103615769	49542	+	gene_ENSSSCG00000008503	88111
166228	3	104066556	104067124	568	*	29	14	44	1.39621	0.0368616	9	18	17	48	46	40	Distal Intergenic	3	103612659	103815556	202898	-	gene_ENSSSCG00000008504	-251568
166229	3	104070005	104071055	1050	*	42	18	65	1.63263	0.00202829	12	18	25	75	47	75	Distal Intergenic	3	103612659	103815556	202898	-	gene_ENSSSCG00000008504	-255499
166498	3	107996006	107997389	1383	*	43	24	61	1.1089	0.0476053	27	23	24	68	62	55	Intron (transcript_ENSSSCT00000009326/gene_ENSSSCG00000008522, intron 2 of 35)	3	107987126	108053169	66044	+	gene_ENSSSCG00000008522	10263
166562	3	108723876	108724695	819	*	72	40	104	1.15498	0.00457013	31	40	51	111	91	112	Intron (transcript_ENSSSCT00000104026/gene_ENSSSCG00000025901, intron 2 of 6)	3	108690896	108882030	191135	-	gene_ENSSSCG00000025901	158154
166603	3	108875015	108875698	683	*	58	25	92	1.65466	0.000141584	20	19	37	80	82	114	Intron (transcript_ENSSSCT00000026214/gene_ENSSSCG00000025901, intron 6 of 6)	3	108690896	108882030	191135	-	gene_ENSSSCG00000025901	7015
166619	3	108950973	108951339	366	*	41	21	61	1.28801	0.0268681	26	20	19	65	75	44	Distal Intergenic	3	108690896	108882030	191135	-	gene_ENSSSCG00000025901	-69309
166662	3	109144389	109144998	609	*	43	22	64	1.34489	0.0204913	25	19	22	91	55	48	Distal Intergenic	3	109078286	109105529	27244	-	gene_ENSSSCG00000058057	-39469
166682	3	109315985	109316948	963	*	59	20	98	2.0646	7.1178e-08	20	21	20	98	97	101	Distal Intergenic	3	109213821	109214078	258	+	gene_ENSSSCG00000059894	103127
166715	3	109765288	109766354	1066	*	51	10	91	2.89548	7.44984e-09	8	12	12	124	92	59	Distal Intergenic	3	110014686	110018635	3950	+	gene_ENSSSCG00000052802	-249398
166955	3	110958853	110959705	852	*	51	25	78	1.42151	0.00334874	21	32	22	61	76	97	Intron (transcript_ENSSSCT00000059530/gene_ENSSSCG00000026465, intron 2 of 11)	3	110823666	110843068	19403	-	gene_ENSSSCG00000032527	-116637
167063	3	111320306	111321044	738	*	57	29	86	1.34823	0.00263452	37	28	22	75	87	96	Intron (transcript_ENSSSCT00000059530/gene_ENSSSCG00000026465, intron 10 of 11)	3	110897360	111328402	431043	-	gene_ENSSSCG00000026465	8096
167127	3	111648413	111648984	571	*	57	34	80	1.03614	0.0287157	31	33	38	88	81	73	Distal Intergenic	3	111649539	111676772	27234	-	gene_ENSSSCG00000028672	28359
167134	3	111703800	111704303	503	*	36	17	54	1.41766	0.0183665	22	14	17	71	48	45	Exon (transcript_ENSSSCT00000028161/gene_ENSSSCG00000026367, exon 22 of 50)	3	111718584	111720207	1624	-	gene_ENSSSCG00000040062	16407
167362	3	112756096	112756304	208	*	22	32	12	-1.61405	0.036249	24	45	28	9	10	18	Intron (transcript_ENSSSCT00000009377/gene_ENSSSCG00000008571, intron 1 of 19)	3	112704024	112753086	49063	-	gene_ENSSSCG00000008569	-3218
167643	3	114025223	114025939	716	*	63	32	94	1.32042	0.0134746	24	29	45	62	81	140	Intron (transcript_ENSSSCT00000039793/gene_ENSSSCG00000008581, intron 5 of 21)	3	113968902	113979148	10247	-	gene_ENSSSCG00000055702	-46791
167763	3	114629259	114630425	1166	*	54	29	79	1.21778	0.0091063	26	28	34	86	63	88	Intron (transcript_ENSSSCT00000046148/gene_ENSSSCG00000045531, intron 2 of 3)	3	114623532	114634628	11097	-	gene_ENSSSCG00000045531	5369
167797	3	114835480	114836042	562	*	29	12	45	1.63317	0.0110489	11	14	13	40	36	61	Exon (transcript_ENSSSCT00000066132/gene_ENSSSCG00000008591, exon 24 of 28)	3	114863305	114866440	3136	+	gene_ENSSSCG00000055154	-27825
167804	3	114839407	114839906	499	*	19	27	10	-1.63219	0.0321695	25	28	30	11	11	9	Intron (transcript_ENSSSCT00000066132/gene_ENSSSCG00000008591, intron 26 of 27)	3	114863305	114866440	3136	+	gene_ENSSSCG00000055154	-23898
167888	3	115127093	115128287	1194	*	42	23	60	1.1457	0.0448367	25	23	23	66	67	49	Intron (transcript_ENSSSCT00000044456/gene_ENSSSCG00000008593, intron 13 of 13)	3	114871164	115177466	306303	-	gene_ENSSSCG00000008593	50373
168356	3	119205694	119206720	1026	*	54	21	87	1.79338	0.000592259	14	24	27	46	102	113	Distal Intergenic	3	119084066	119087208	3143	-	gene_ENSSSCG00000054495	-119512
168358	3	119217098	119217391	293	*	22	6	39	2.41148	0.00348838	3	10	6	20	34	64	Distal Intergenic	3	119084066	119087208	3143	-	gene_ENSSSCG00000054495	-130183
168466	3	119968230	119968805	575	*	47	23	71	1.41296	0.0182302	30	19	20	107	55	51	Intron (transcript_ENSSSCT00000057519/gene_ENSSSCG00000031905, intron 2 of 3)	3	119951106	119989366	38261	-	gene_ENSSSCG00000031905	21136
168467	3	119977253	119978088	835	*	67	38	97	1.13223	0.00664942	33	38	44	99	82	111	5' UTR	3	119951106	119989366	38261	-	gene_ENSSSCG00000031905	12113
168622	3	121464255	121465410	1155	*	50	27	74	1.24093	0.0137959	22	20	40	79	73	71	Distal Intergenic	3	121542964	121544036	1073	+	gene_ENSSSCG00000033084	-78709
168777	3	122893300	122893976	676	*	38	19	57	1.39481	0.0155095	15	19	23	60	70	43	Distal Intergenic	3	122716040	122731791	15752	-	gene_ENSSSCG00000008664	-162185
168788	3	123178241	123179492	1251	*	78	46	110	1.06281	0.0197675	29	43	66	98	115	119	Distal Intergenic	3	123105282	123107854	2573	-	gene_ENSSSCG00000042932	-71638
170203	4	31758	32004	246	*	28	11	46	1.81236	0.00574746	14	10	10	30	46	63	Distal Intergenic	4	46026	61565	15540	-	gene_ENSSSCG00000005880	29807
170727	4	2523336	2524062	726	*	55	30	80	1.19875	0.00856393	35	28	27	83	72	85	Distal Intergenic	4	2472259	2518885	46627	+	gene_ENSSSCG00000005930	51803
170806	4	2764475	2765073	598	*	43	23	63	1.25333	0.0310245	14	24	31	70	48	72	Intron (transcript_ENSSSCT00000065316/gene_ENSSSCG00000038397, intron 4 of 30)	4	2656614	2896054	239441	+	gene_ENSSSCG00000038397	108459
170994	4	3546084	3546511	427	*	52	26	77	1.33767	0.0058525	29	16	35	88	75	70	Distal Intergenic	4	3561939	3641315	79377	+	gene_ENSSSCG00000033397	-15855
171015	4	3839028	3839791	763	*	61	31	91	1.34392	0.00109316	28	30	35	103	91	79	Distal Intergenic	4	4069076	4313195	244120	+	gene_ENSSSCG00000005938	-230048
171018	4	3895116	3895741	625	*	52	25	80	1.46131	0.00390532	20	34	21	105	71	64	Distal Intergenic	4	4069076	4313195	244120	+	gene_ENSSSCG00000005938	-173960
171808	4	11056427	11056997	570	*	76	42	109	1.14696	0.00555435	41	47	40	136	93	100	Distal Intergenic	4	10724754	10744226	19473	-	gene_ENSSSCG00000005962	-312771
171815	4	11117060	11118156	1096	*	82	49	116	1.04434	0.0196115	52	36	59	148	91	111	Distal Intergenic	4	10724754	10744226	19473	-	gene_ENSSSCG00000005962	-373930
171838	4	11220731	11221642	911	*	57	31	83	1.19684	0.037851	30	19	46	115	65	70	Distal Intergenic	4	10724754	10744226	19473	-	gene_ENSSSCG00000005962	-477416
171862	4	11372815	11373736	921	*	60	34	87	1.14506	0.0131166	29	31	42	87	70	104	Distal Intergenic	4	10724754	10744226	19473	-	gene_ENSSSCG00000005962	-629510
171877	4	11455288	11456090	802	*	40	17	63	1.62559	0.00118208	14	22	17	55	64	71	Distal Intergenic	4	10724754	10744226	19473	-	gene_ENSSSCG00000005962	-711864
171904	4	11544779	11546082	1303	*	56	33	79	1.04979	0.0303682	27	31	41	74	75	88	Distal Intergenic	4	10724754	10744226	19473	-	gene_ENSSSCG00000005962	-801856
172207	4	14084715	14085767	1052	*	46	23	69	1.35458	0.017124	17	21	32	59	51	97	Distal Intergenic	4	14157998	14161172	3175	+	gene_ENSSSCG00000052155	-73283
172292	4	14400262	14400705	443	*	43	20	66	1.46653	0.00666681	16	23	23	59	49	91	Intron (transcript_ENSSSCT00000065579/gene_ENSSSCG00000037755, intron 3 of 6)	4	14335841	14336916	1076	+	gene_ENSSSCG00000012120	64864
172338	4	14537904	14538206	302	*	31	13	48	1.66092	0.00840595	17	7	16	61	43	42	Intron (transcript_ENSSSCT00000065579/gene_ENSSSCG00000037755, intron 4 of 6)	4	14358651	14598077	239427	-	gene_ENSSSCG00000037755	60173
172487	4	15205897	15206543	646	*	33	51	14	-2.07618	0.000343867	45	74	36	20	9	14	Distal Intergenic	4	15154331	15197511	43181	-	gene_ENSSSCG00000024412	-9032
172643	4	15915803	15917069	1266	*	54	29	78	1.19665	0.0170195	24	24	41	94	67	74	Exon (transcript_ENSSSCT00000044541/gene_ENSSSCG00000005981, exon 5 of 10)	4	15895689	15930931	35243	+	gene_ENSSSCG00000005981	21380
172764	4	16436294	16437155	861	*	31	14	49	1.52838	0.0112242	15	12	17	52	38	57	Intron (transcript_ENSSSCT00000023226/gene_ENSSSCG00000021586, intron 2 of 2)	4	16374902	16553002	178101	-	gene_ENSSSCG00000021586	116708
172810	4	16607909	16609447	1538	*	101	61	141	1.00021	0.00648545	64	47	72	158	124	141	Distal Intergenic	4	16374902	16553002	178101	-	gene_ENSSSCG00000021586	-56445
172964	4	18260085	18261354	1269	*	68	35	100	1.29679	0.000836201	39	33	34	112	96	94	Distal Intergenic	4	18288843	18526215	237373	+	gene_ENSSSCG00000005994	-28758
173040	4	18478335	18478907	572	*	54	29	79	1.21783	0.00961627	32	21	36	76	90	73	Intron (transcript_ENSSSCT00000006577/gene_ENSSSCG00000005994, intron 4 of 7)	4	18565005	18568989	3985	+	gene_ENSSSCG00000051469	-86670
173082	4	18732320	18733296	976	*	93	55	132	1.06886	0.00952613	40	46	79	152	121	125	Intron (transcript_ENSSSCT00000006580/gene_ENSSSCG00000005997, intron 6 of 46)	4	18608883	18671517	62635	+	gene_ENSSSCG00000005996	124413
173083	4	18738640	18739629	989	*	74	44	104	1.03102	0.019258	37	34	62	109	98	106	Intron (transcript_ENSSSCT00000006580/gene_ENSSSCG00000005997, intron 8 of 46)	4	18608883	18671517	62635	+	gene_ENSSSCG00000005996	130746
173087	4	18774070	18775288	1218	*	47	27	67	1.10236	0.0446828	21	28	32	63	79	59	Intron (transcript_ENSSSCT00000006580/gene_ENSSSCG00000005997, intron 14 of 46)	4	18690198	18924971	234774	-	gene_ENSSSCG00000005997	150901
173431	4	20902049	20903321	1272	*	63	36	90	1.11979	0.0227984	27	32	49	91	69	111	Intron (transcript_ENSSSCT00000006593/gene_ENSSSCG00000006009, intron 3 of 10)	4	20668379	20669687	1309	-	gene_ENSSSCG00000006008	-233634
173483	4	21415278	21415761	483	*	59	29	90	1.41187	0.00106003	24	33	31	104	96	71	Distal Intergenic	4	21517486	21555746	38261	-	gene_ENSSSCG00000006011	140468
173540	4	21831533	21832811	1278	*	45	23	68	1.36215	0.0303956	20	20	29	87	82	35	Distal Intergenic	4	21772855	21802715	29861	+	gene_ENSSSCG00000006014	59956
173597	4	22173505	22174231	726	*	50	27	72	1.17387	0.0232982	25	30	28	91	63	63	Distal Intergenic	4	21954874	22058699	103826	+	gene_ENSSSCG00000006016	219357
173654	4	23017269	23018213	944	*	46	25	67	1.20129	0.0217088	22	30	24	76	56	71	Intron (transcript_ENSSSCT00000104576/gene_ENSSSCG00000006018, intron 4 of 5)	4	22905637	23159546	253910	+	gene_ENSSSCG00000006018	112576
173755	4	27416393	27417287	894	*	74	40	109	1.23778	0.00361749	29	45	46	126	117	84	Distal Intergenic	4	27641238	27650054	8817	+	gene_ENSSSCG00000006021	-224845
173851	4	28865264	28866141	877	*	88	49	128	1.15252	0.00349637	40	52	57	129	97	158	Distal Intergenic	4	28722273	28731093	8821	+	gene_ENSSSCG00000006031	143868
173888	4	29906209	29907019	810	*	81	45	118	1.18079	0.00404166	43	30	63	130	103	122	Distal Intergenic	4	29933135	30233960	300826	+	gene_ENSSSCG00000006035	-26926
173904	4	30042087	30042385	298	*	32	16	49	1.39192	0.0493726	16	12	21	69	48	31	Intron (transcript_ENSSSCT00000006624/gene_ENSSSCG00000006035, intron 1 of 8)	4	29933135	30233960	300826	+	gene_ENSSSCG00000006035	109250
174511	4	35418302	35418987	685	*	47	21	74	1.61521	0.000728746	24	16	23	88	79	56	Intron (transcript_ENSSSCT00000072827/gene_ENSSSCG00000006060, intron 5 of 15)	4	35319497	35326742	7246	+	gene_ENSSSCG00000050468	99490
174631	4	36412727	36413565	838	*	91	52	130	1.11068	0.0211075	34	43	80	123	100	167	Intron (transcript_ENSSSCT00000059187/gene_ENSSSCG00000006065, intron 1 of 4)	4	36400660	36444335	43676	+	gene_ENSSSCG00000006065	12905
174717	4	36988795	36989286	491	*	58	23	94	1.82596	0.0001425	20	23	26	138	58	87	Intron (transcript_ENSSSCT00000006660/gene_ENSSSCG00000006069, intron 14 of 26)	4	36917760	36918263	504	-	gene_ENSSSCG00000031418	-71023
174734	4	37135120	37136563	1443	*	72	43	102	1.03545	0.0194869	43	48	38	102	120	85	Exon (transcript_ENSSSCT00000006662/gene_ENSSSCG00000006071, exon 52 of 62)	4	37074649	37091849	17201	+	gene_ENSSSCG00000060790	61914
174919	4	38465150	38465465	315	*	44	22	65	1.32796	0.0337928	20	23	25	72	89	36	Distal Intergenic	4	38491285	38574255	82971	+	gene_ENSSSCG00000031267	-26135
175181	4	40354073	40354905	832	*	60	36	85	1.00975	0.0453892	33	27	50	88	92	75	Intron (transcript_ENSSSCT00000101729/gene_ENSSSCG00000006089, intron 12 of 13)	4	40297879	40376076	78198	-	gene_ENSSSCG00000006089	22003
175269	4	41599624	41600510	886	*	94	47	140	1.3651	4.97435e-05	46	36	60	148	142	132	Distal Intergenic	4	41621174	41655792	34619	-	gene_ENSSSCG00000006093	56168
175391	4	42833667	42834276	609	*	67	37	98	1.1917	0.0399457	42	19	51	105	61	129	Distal Intergenic	4	42764441	42777904	13464	-	gene_ENSSSCG00000006107	-56372
175443	4	43414591	43415092	501	*	39	18	60	1.50115	0.00369785	21	19	15	56	63	62	Distal Intergenic	4	43707907	43793407	85501	+	gene_ENSSSCG00000037733	-293316
175589	4	45800984	45801281	297	*	40	18	62	1.54208	0.0326577	20	17	18	36	39	112	Distal Intergenic	4	45772333	45793338	21006	-	gene_ENSSSCG00000006120	-7943
175604	4	46212520	46213949	1429	*	87	36	138	1.71345	5.92722e-06	41	34	34	175	141	98	Intron (transcript_ENSSSCT00000040864/gene_ENSSSCG00000031424, intron 10 of 11)	4	45982106	46239654	257549	-	gene_ENSSSCG00000031424	27134
175626	4	46956245	46956963	718	*	62	33	91	1.26806	0.0184609	23	27	49	71	73	131	Distal Intergenic	4	46886968	46912255	25288	-	gene_ENSSSCG00000021184	-44708
175631	4	47035717	47036039	322	*	35	12	58	2.07477	0.000129093	14	9	13	49	50	77	Intron (transcript_ENSSSCT00000034284/gene_ENSSSCG00000024096, intron 5 of 10)	4	47027098	47074704	47607	-	gene_ENSSSCG00000024096	38987
175658	4	49560598	49561544	946	*	59	30	88	1.33334	0.00948165	20	30	41	71	122	71	Intron (transcript_ENSSSCT00000046700/gene_ENSSSCG00000036161, intron 5 of 12)	4	49403429	49970329	566901	-	gene_ENSSSCG00000036161	409731
175665	4	50253183	50254308	1125	*	82	39	125	1.45131	0.000328178	20	48	51	131	115	130	Intron (transcript_ENSSSCT00000006727/gene_ENSSSCG00000006134, intron 15 of 17)	4	50344909	50389085	44177	+	gene_ENSSSCG00000006136	-91726
175670	4	50279861	50280259	398	*	55	28	82	1.33521	0.0168731	13	39	33	104	77	67	3' UTR	4	50344909	50389085	44177	+	gene_ENSSSCG00000006136	-65048
175674	4	50323995	50324449	454	*	45	23	67	1.32561	0.0057763	22	21	27	68	67	68	5' UTR	4	50344909	50389085	44177	+	gene_ENSSSCG00000006136	-20914
175695	4	50438498	50439462	964	*	37	16	59	1.67699	0.00243252	16	18	14	77	57	44	Intron (transcript_ENSSSCT00000080938/gene_ENSSSCG00000006137, intron 17 of 25)	4	50475274	50475975	702	+	gene_ENSSSCG00000046388	-36776
175920	4	55315112	55315838	726	*	89	41	138	1.53998	6.51113e-06	36	38	49	111	144	159	Distal Intergenic	4	55275205	55282908	7704	-	gene_ENSSSCG00000006153	-32930
176014	4	55956068	55957254	1186	*	60	35	86	1.07769	0.0225194	30	33	43	76	77	106	Intron (transcript_ENSSSCT00000023680/gene_ENSSSCG00000022989, intron 4 of 9)	4	55739149	56003068	263920	+	gene_ENSSSCG00000022989	218105
176037	4	56090724	56091173	449	*	48	19	76	1.73309	0.00102775	16	26	17	55	61	113	Distal Intergenic	4	56136033	56175296	39264	-	gene_ENSSSCG00000006155	84572
176038	4	56121276	56122147	871	*	53	20	87	1.9155	0.0001425	14	15	31	56	83	122	Distal Intergenic	4	56136033	56175296	39264	-	gene_ENSSSCG00000006155	54020
176385	4	60090489	60091074	585	*	33	15	51	1.5433	0.0454445	11	20	15	65	68	22	Distal Intergenic	4	60161946	60164344	2399	-	gene_ENSSSCG00000051708	73855
176520	4	61846194	61846612	418	*	36	49	23	-1.31175	0.0243362	53	43	52	17	33	19	Distal Intergenic	4	61926064	61950697	24634	-	gene_ENSSSCG00000006175	104503
176576	4	62180976	62182101	1125	*	58	31	85	1.23806	0.00549984	23	36	35	88	75	94	Intron (transcript_ENSSSCT00000064078/gene_ENSSSCG00000006179, intron 3 of 12)	4	62139464	62455499	316036	+	gene_ENSSSCG00000006179	42637
176720	4	64194262	64194862	600	*	55	32	78	1.06404	0.0293269	34	27	36	68	75	92	Intron (transcript_ENSSSCT00000054976/gene_ENSSSCG00000040728, intron 5 of 17)	4	63970807	64328105	357299	+	gene_ENSSSCG00000040728	224055
176919	4	65493686	65494138	452	*	31	15	46	1.36353	0.0404052	11	16	20	43	38	59	Intron (transcript_ENSSSCT00000006791/gene_ENSSSCG00000006196, intron 3 of 10)	4	65439237	65583213	143977	+	gene_ENSSSCG00000006196	54901
177132	4	67712006	67713284	1278	*	81	48	114	1.03172	0.0230748	67	41	36	117	105	121	Intron (transcript_ENSSSCT00000045141/gene_ENSSSCG00000006202, intron 27 of 29)	4	67613660	67738877	125218	-	gene_ENSSSCG00000006202	26871
177220	4	68304969	68305931	962	*	42	19	65	1.5444	0.0278048	17	20	21	90	80	25	Distal Intergenic	4	68285803	68288195	2393	-	gene_ENSSSCG00000006214	-17736
177410	4	69681919	69682865	946	*	35	48	22	-1.32795	0.0401097	42	70	34	19	27	22	Intron (transcript_ENSSSCT00000006817/gene_ENSSSCG00000022092, intron 1 of 5)	4	69616049	69806496	190448	+	gene_ENSSSCG00000022092	66816
177434	4	69814946	69816172	1226	*	73	30	117	1.75374	3.18972e-06	23	38	29	131	121	100	Distal Intergenic	4	69802200	69803309	1110	-	gene_ENSSSCG00000059145	-12863
177451	4	70534558	70536201	1643	*	57	27	88	1.49667	0.000232948	30	25	26	96	88	81	Distal Intergenic	4	70887105	70928807	41703	-	gene_ENSSSCG00000033144	394249
177530	4	71547788	71548323	535	*	47	21	72	1.52999	0.00296263	11	32	22	70	72	76	Intron (transcript_ENSSSCT00000103370/gene_ENSSSCG00000059747, intron 5 of 5)	4	71069144	71608429	539286	-	gene_ENSSSCG00000059747	60641
177537	4	71622291	71622909	618	*	73	42	104	1.08497	0.0080551	45	44	38	91	118	104	Distal Intergenic	4	71069144	71608429	539286	-	gene_ENSSSCG00000059747	-14480
177817	4	73689639	73690697	1058	*	96	55	137	1.09728	0.00397008	37	60	70	126	137	150	Distal Intergenic	4	73810290	74115151	304862	+	gene_ENSSSCG00000006235	-120651
178062	4	75543862	75544513	651	*	54	30	78	1.14646	0.0122055	30	29	33	82	71	83	Distal Intergenic	4	75548205	75579557	31353	+	gene_ENSSSCG00000036133	-4343
178163	4	76382774	76383496	722	*	47	24	70	1.33384	0.00894314	25	14	34	73	66	73	Promoter (<=1kb)	4	76062430	76382818	320389	-	gene_ENSSSCG00000031813	0
178234	4	77267029	77268254	1225	*	49	25	74	1.35492	0.0114582	24	36	15	87	70	67	Intron (transcript_ENSSSCT00000077903/gene_ENSSSCG00000006263, intron 12 of 12)	4	77211493	77302162	90670	+	gene_ENSSSCG00000006263	56761
178235	4	77276574	77277350	776	*	40	21	59	1.23522	0.0299536	17	29	19	59	56	63	Intron (transcript_ENSSSCT00000006862/gene_ENSSSCG00000006263, intron 14 of 14)	4	77211493	77302162	90670	+	gene_ENSSSCG00000006263	65857
178592	4	80036257	80036859	602	*	39	21	57	1.18274	0.0441066	27	17	21	62	57	52	Intron (transcript_ENSSSCT00000049182/gene_ENSSSCG00000006277, intron 12 of 19)	4	79874831	80190655	315825	-	gene_ENSSSCG00000006277	154398
178756	4	80833524	80834057	533	*	45	25	66	1.19585	0.0234068	24	23	28	75	52	72	Distal Intergenic	4	80857344	80877566	20223	-	gene_ENSSSCG00000006281	44042
178764	4	80863479	80864795	1316	*	71	42	101	1.03316	0.0158629	44	33	51	90	98	115	Exon (transcript_ENSSSCT00000048773/gene_ENSSSCG00000006281, exon 3 of 5)	4	80857344	80877566	20223	-	gene_ENSSSCG00000006281	14087
178901	4	81843662	81844600	938	*	92	52	133	1.141	0.00262423	36	53	68	122	127	151	Intron (transcript_ENSSSCT00000006898/gene_ENSSSCG00000006294, intron 10 of 11)	4	81911561	81991840	80280	-	gene_ENSSSCG00000006296	148178
178984	4	82127984	82128189	205	*	14	22	6	-1.98743	0.0277881	19	29	20	5	5	10	Distal Intergenic	4	81911561	81991840	80280	-	gene_ENSSSCG00000006296	-136349
178992	4	82149390	82150611	1221	*	70	36	104	1.3313	0.000635326	29	33	46	111	90	113	Distal Intergenic	4	82287730	82319366	31637	+	gene_ENSSSCG00000035937	-138340
179008	4	82211110	82212122	1012	*	44	24	65	1.22467	0.0263325	27	28	17	76	58	62	Distal Intergenic	4	82287730	82319366	31637	+	gene_ENSSSCG00000035937	-76620
179012	4	82221509	82222812	1303	*	50	68	33	-1.25866	0.0138358	92	64	49	33	32	35	Distal Intergenic	4	82287730	82319366	31637	+	gene_ENSSSCG00000035937	-66221
179086	4	82561294	82562188	894	*	40	20	60	1.32551	0.0142371	25	16	21	67	56	57	Distal Intergenic	4	82536899	82539527	2629	-	gene_ENSSSCG00000044238	-22661
179108	4	82704602	82705613	1011	*	72	34	109	1.45097	0.000836201	17	41	46	123	104	101	Distal Intergenic	4	82663581	82697813	34233	-	gene_ENSSSCG00000006299	-7800
179183	4	83048691	83049696	1005	*	52	31	74	1.02735	0.0476031	33	26	35	65	70	87	Intron (transcript_ENSSSCT00000037338/gene_ENSSSCG00000006303, intron 20 of 20)	4	82911577	83069699	158123	-	gene_ENSSSCG00000006303	21008
179385	4	83895658	83895988	330	*	25	10	40	1.78631	0.00817537	10	11	9	49	38	33	Intron (transcript_ENSSSCT00000006918/gene_ENSSSCG00000006311, intron 4 of 5)	4	83871436	83902292	30857	-	gene_ENSSSCG00000006311	6634
179558	4	85560179	85561321	1142	*	44	23	65	1.25758	0.016797	20	22	29	76	65	55	Intron (transcript_ENSSSCT00000044636/gene_ENSSSCG00000006329, intron 5 of 8)	4	85406223	85571443	165221	+	gene_ENSSSCG00000006329	155098
179823	4	87864445	87865312	867	*	57	31	83	1.20388	0.0113103	32	30	31	74	67	108	Intron (transcript_ENSSSCT00000045092/gene_ENSSSCG00000006338, intron 16 of 17)	4	87756168	87911296	155129	-	gene_ENSSSCG00000006338	46851
180010	4	89212238	89213105	867	*	74	42	106	1.14095	0.0213202	40	25	61	85	98	137	Promoter (<=1kb)	4	89186447	89213114	26668	-	gene_ENSSSCG00000031579	876
180243	4	90805962	90806943	981	*	55	24	87	1.61962	0.00078184	26	30	17	115	83	63	Distal Intergenic	4	90793350	90805218	11869	+	gene_ENSSSCG00000006403	13593
181586	4	100096359	100097603	1244	*	65	37	93	1.12987	0.00664216	33	35	43	102	86	93	Distal Intergenic	4	99970394	100058164	87771	-	gene_ENSSSCG00000006698	-39439
181889	4	102109042	102109682	640	*	55	31	79	1.09658	0.0405176	34	40	21	72	90	75	Distal Intergenic	4	101922251	102032277	110027	+	gene_ENSSSCG00000006725	187431
182076	4	103218085	103219070	985	*	57	32	82	1.13092	0.0154546	28	28	42	73	81	94	3' UTR	4	103131830	103154070	22241	-	gene_ENSSSCG00000006729	-65000
182457	4	105770872	105771635	763	*	80	47	113	1.04089	0.0246119	53	32	58	130	123	86	Distal Intergenic	4	105779814	105789389	9576	+	gene_ENSSSCG00000006751	-8942
182588	4	106679744	106680598	854	*	58	30	86	1.27055	0.0470534	22	52	17	81	66	111	Exon (transcript_ENSSSCT00000106224/gene_ENSSSCG00000038970, exon 3 of 5)	4	106674728	106681014	6287	+	gene_ENSSSCG00000038970	5870
182657	4	107222667	107223105	438	*	39	19	60	1.46034	0.0148102	22	14	21	77	66	38	Distal Intergenic	4	106882435	107120035	237601	-	gene_ENSSSCG00000006767	-103070
182882	4	108744406	108744870	464	*	24	11	37	1.51937	0.0308415	11	11	12	34	38	41	Promoter (1-2kb)	4	108676685	108743368	66684	-	gene_ENSSSCG00000006785	-1502
182967	4	109327429	109327790	361	*	25	11	40	1.56114	0.0271893	11	12	12	31	36	53	Intron (transcript_ENSSSCT00000007448/gene_ENSSSCG00000006800, intron 8 of 8)	4	109306555	109335802	29248	-	gene_ENSSSCG00000006800	8373
182984	4	109494986	109496112	1126	*	61	33	89	1.21794	0.019258	29	18	53	88	79	100	Promoter (<=1kb)	4	109495350	109497116	1767	+	gene_ENSSSCG00000006802	0
183031	4	109769258	109770080	822	*	100	56	145	1.16484	0.000276902	51	54	63	152	138	146	3' UTR	4	109768311	109786383	18073	-	gene_ENSSSCG00000006809	17125
183080	4	110023432	110024576	1144	*	70	33	108	1.46719	0.000322723	40	31	30	139	93	92	Distal Intergenic	4	110004891	110005658	768	-	gene_ENSSSCG00000028425	-18918
183110	4	110156599	110157424	825	*	49	23	74	1.4442	0.00147283	25	21	25	78	63	83	Distal Intergenic	4	110092907	110132646	39740	-	gene_ENSSSCG00000006816	-24778
183159	4	110394255	110394647	392	*	27	9	45	2.11814	0.00217932	11	5	11	52	57	26	Intron (transcript_ENSSSCT00000086895/gene_ENSSSCG00000053482, intron 1 of 7)	4	110378022	110413486	35465	-	gene_ENSSSCG00000053482	19231
183171	4	110424811	110425433	622	*	35	18	52	1.30907	0.0378522	15	15	25	66	47	44	Intron (transcript_ENSSSCT00000067633/gene_ENSSSCG00000037808, intron 3 of 7)	4	110378022	110413486	35465	-	gene_ENSSSCG00000053482	-11947
183400	4	111933842	111934928	1086	*	47	23	72	1.38782	0.00832439	18	33	20	90	64	62	Distal Intergenic	4	111825162	111825416	255	+	gene_ENSSSCG00000062382	109766
183432	4	112037537	112039142	1605	*	62	29	95	1.50142	0.000149029	28	33	26	106	92	88	Distal Intergenic	4	112075073	112201596	126524	+	gene_ENSSSCG00000062186	-37536
183486	4	112303277	112304032	755	*	68	34	102	1.37284	0.000868741	34	29	40	129	97	82	Intron (transcript_ENSSSCT00000007505/gene_ENSSSCG00000006852, intron 1 of 6)	4	112075073	112201596	126524	+	gene_ENSSSCG00000062186	228959
183635	4	117001573	117002492	919	*	44	21	67	1.43847	0.00266127	22	20	22	63	73	65	Distal Intergenic	4	117064755	117069650	4896	-	gene_ENSSSCG00000029849	68077
183726	4	117375680	117376112	432	*	28	12	44	1.69414	0.0204435	8	11	17	34	68	32	Exon (transcript_ENSSSCT00000048059/gene_ENSSSCG00000006860, exon 5 of 12)	4	117314845	117396495	81651	-	gene_ENSSSCG00000006860	20815
184228	4	121187380	121188081	701	*	64	37	90	1.06864	0.0184609	43	28	41	96	79	97	Distal Intergenic	4	120961381	121041802	80422	-	gene_ENSSSCG00000006879	-146279
185055	4	126683603	126684482	879	*	67	36	99	1.23103	0.0104059	49	36	24	110	110	78	Exon (transcript_ENSSSCT00000077501/gene_ENSSSCG00000038253, exon 9 of 11)	4	126679581	126717815	38235	-	gene_ENSSSCG00000038253	34212
185206	4	127199663	127201581	1918	*	58	17	100	2.31954	1.07255e-08	16	16	20	101	117	82	3' UTR	4	127223771	127262995	39225	+	gene_ENSSSCG00000030801	-24108
185227	4	127365515	127366695	1180	*	37	18	57	1.44475	0.0285719	17	20	17	29	71	71	Intron (transcript_ENSSSCT00000034721/gene_ENSSSCG00000058709, intron 4 of 11)	4	127356796	127376855	20060	+	gene_ENSSSCG00000058709	9899
185828	4	130895623	130895824	201	*	25	11	39	1.61211	0.0281304	16	7	10	48	31	38	Distal Intergenic	4	130838291	130865904	27614	+	gene_ENSSSCG00000023745	57533
186919	5	6044629	6045590	961	*	43	20	66	1.46031	0.0057763	22	20	20	83	46	69	Intron (transcript_ENSSSCT00000073891/gene_ENSSSCG00000000037, intron 13 of 14)	5	6083444	6105924	22481	+	gene_ENSSSCG00000026962	-38815
187092	5	6859390	6860031	641	*	46	24	68	1.28058	0.0117893	25	19	29	80	57	68	Intron (transcript_ENSSSCT00000053183/gene_ENSSSCG00000034405, intron 22 of 29)	5	6800961	6871625	70665	-	gene_ENSSSCG00000034405	12235
187263	5	7662882	7663566	684	*	45	22	68	1.39438	0.00392733	23	20	24	76	60	68	Exon (transcript_ENSSSCT00000000078/gene_ENSSSCG00000000072, exon 7 of 8)	5	7673983	7675196	1214	+	gene_ENSSSCG00000061921	-11101
188005	5	10854181	10854687	506	*	29	12	47	1.76552	0.00900788	10	11	15	63	51	27	Distal Intergenic	5	10816376	10840618	24243	-	gene_ENSSSCG00000000136	-14069
188015	5	10895899	10897201	1302	*	52	28	77	1.25706	0.00563473	25	24	35	78	74	80	Intron (transcript_ENSSSCT00000075411/gene_ENSSSCG00000000137, intron 10 of 10)	5	10816376	10840618	24243	-	gene_ENSSSCG00000000136	-56583
188026	5	10938419	10938932	513	*	29	12	46	1.72529	0.0200342	10	5	22	32	64	44	Intron (transcript_ENSSSCT00000081184/gene_ENSSSCG00000000137, intron 10 of 11)	5	10955491	10973289	17799	+	gene_ENSSSCG00000000138	-17072
188027	5	10945630	10946098	468	*	28	14	42	1.3743	0.0417876	14	12	16	46	38	42	Intron (transcript_ENSSSCT00000089031/gene_ENSSSCG00000000137, intron 10 of 11)	5	10955491	10973289	17799	+	gene_ENSSSCG00000000138	-9861
188390	5	12712635	12713474	839	*	34	14	53	1.64859	0.00731121	16	16	12	54	71	35	Intron (transcript_ENSSSCT00000000170/gene_ENSSSCG00000000161, intron 7 of 15)	5	12701589	12730849	29261	-	gene_ENSSSCG00000000161	18214
188399	5	12774766	12775581	815	*	33	16	50	1.37827	0.0249792	21	16	13	52	56	43	Exon (transcript_ENSSSCT00000000171/gene_ENSSSCG00000000162, exon 13 of 17)	5	12701589	12730849	29261	-	gene_ENSSSCG00000000161	-44732
188406	5	12845933	12846836	903	*	41	22	61	1.23504	0.0465526	21	20	26	45	50	88	Intron (transcript_ENSSSCT00000000171/gene_ENSSSCG00000000162, intron 14 of 16)	5	12701589	12730849	29261	-	gene_ENSSSCG00000000161	-115987
188476	5	13517436	13518247	811	*	75	41	108	1.16545	0.0243928	34	45	46	69	95	162	Intron (transcript_ENSSSCT00000072039/gene_ENSSSCG00000000167, intron 3 of 7)	5	13468937	13580164	111228	-	gene_ENSSSCG00000000167	62728
189070	5	17180630	17182049	1419	*	53	28	78	1.27685	0.029607	24	13	48	73	70	93	Promoter (2-3kb)	5	17180773	17182743	1971	-	gene_ENSSSCG00000062762	2113
189190	5	17644253	17644822	569	*	41	21	62	1.30443	0.0160858	22	19	24	70	47	69	Promoter (1-2kb)	5	17635567	17643284	7718	-	gene_ENSSSCG00000000239	-1538
189627	5	21088954	21089770	816	*	58	31	86	1.26358	0.00596147	26	29	38	106	68	84	Distal Intergenic	5	21085504	21086442	939	+	gene_ENSSSCG00000052193	4266
189661	5	21224093	21224542	449	*	36	16	56	1.55756	0.00404083	16	13	21	65	50	55	Intron (transcript_ENSSSCT00000096509/gene_ENSSSCG00000000364, intron 3 of 11)	5	21191251	21201804	10554	+	gene_ENSSSCG00000000363	33291
190125	5	24273019	24273887	868	*	49	24	74	1.40022	0.00804776	18	26	29	48	94	81	Distal Intergenic	5	24066623	24117970	51348	-	gene_ENSSSCG00000000455	-155917
190217	5	27323161	27324191	1030	*	46	26	66	1.10891	0.0380564	23	30	27	65	75	60	Intron (transcript_ENSSSCT00000029741/gene_ENSSSCG00000036751, intron 2 of 9)	5	27126121	27242399	116279	+	gene_ENSSSCG00000000458	198070
190365	5	29002395	29002612	217	*	19	5	33	2.45214	0.00982099	1	5	10	40	46	14	Distal Intergenic	5	29025549	29113890	88342	+	gene_ENSSSCG00000039060	-23154
190396	5	29122078	29123573	1495	*	67	40	94	1.02069	0.0223027	34	40	47	81	108	95	Distal Intergenic	5	29128760	29190230	61471	-	gene_ENSSSCG00000023715	68152
190569	5	30752524	30752875	351	*	32	15	49	1.44192	0.0163047	11	19	17	48	50	50	Intron (transcript_ENSSSCT00000033391/gene_ENSSSCG00000000478, intron 9 of 23)	5	30645656	30697232	51577	+	gene_ENSSSCG00000000477	107219
190976	5	34295150	34296086	936	*	67	37	96	1.15003	0.0367656	30	38	45	136	94	59	Distal Intergenic	5	34426394	34549310	122917	+	gene_ENSSSCG00000000502	-131244
191092	5	35471580	35472248	668	*	65	37	93	1.12921	0.0241354	22	34	55	96	101	82	Intron (transcript_ENSSSCT00000049328/gene_ENSSSCG00000030511, intron 1 of 17)	5	35463279	35595930	132652	+	gene_ENSSSCG00000030511	8969
191103	5	35567153	35568820	1667	*	41	22	59	1.18574	0.0443098	17	24	27	46	70	63	Exon (transcript_ENSSSCT00000049328/gene_ENSSSCG00000030511, exon 6 of 18)	5	35617266	35671149	53884	-	gene_ENSSSCG00000000509	103996
191315	5	41489551	41489754	203	*	18	7	30	1.82529	0.0258416	7	5	10	30	30	30	Intron (transcript_ENSSSCT00000000570/gene_ENSSSCG00000000528, intron 7 of 13)	5	41424845	41508868	84024	+	gene_ENSSSCG00000000528	64909
191506	5	44355409	44356169	760	*	81	34	128	1.69783	0.000387844	23	32	48	67	138	181	Intron (transcript_ENSSSCT00000077439/gene_ENSSSCG00000000536, intron 4 of 13)	5	44334230	44387933	53704	+	gene_ENSSSCG00000000536	21939
191552	5	44898172	44899312	1140	*	40	58	22	-1.63129	0.00186137	65	58	53	13	34	19	Distal Intergenic	5	45173527	45177218	3692	+	gene_ENSSSCG00000045661	-275355
191555	5	44904109	44904872	763	*	36	51	21	-1.49259	0.00440336	47	58	50	15	26	23	Distal Intergenic	5	45173527	45177218	3692	+	gene_ENSSSCG00000045661	-269418
191591	5	45271048	45272423	1375	*	56	27	86	1.45194	0.00176647	36	23	22	65	90	103	Intron (transcript_ENSSSCT00000052045/gene_ENSSSCG00000024232, intron 6 of 15)	5	45173527	45177218	3692	+	gene_ENSSSCG00000045661	98896
191665	5	46143467	46144624	1157	*	35	48	22	-1.36977	0.022134	43	65	38	21	18	27	Intron (transcript_ENSSSCT00000103469/gene_ENSSSCG00000000549, intron 25 of 26)	5	46031401	46222887	191487	-	gene_ENSSSCG00000000549	79420
191830	5	47077247	47077667	420	*	45	22	68	1.3974	0.0293295	19	21	27	50	43	112	Intron (transcript_ENSSSCT00000023164/gene_ENSSSCG00000000555, intron 10 of 56)	5	46935932	47464125	528194	+	gene_ENSSSCG00000000555	141735
191879	5	47301026	47301485	459	*	31	16	47	1.33828	0.0354078	18	17	13	50	49	42	Intron (transcript_ENSSSCT00000023164/gene_ENSSSCG00000000555, intron 39 of 56)	5	47548314	47609304	60991	-	gene_ENSSSCG00000025531	308278
191916	5	47450878	47452989	2111	*	75	45	105	1.02362	0.0206164	35	37	63	113	101	102	Intron (transcript_ENSSSCT00000023164/gene_ENSSSCG00000000555, intron 55 of 56)	5	47548314	47609304	60991	-	gene_ENSSSCG00000025531	158426
191928	5	47499399	47499920	521	*	50	22	78	1.57719	0.00167148	18	21	29	54	72	109	Distal Intergenic	5	47548314	47609304	60991	-	gene_ENSSSCG00000025531	109905
191943	5	47557600	47558642	1042	*	56	33	80	1.04297	0.0358486	29	28	44	90	76	74	Intron (transcript_ENSSSCT00000079074/gene_ENSSSCG00000025531, intron 1 of 2)	5	47548314	47609304	60991	-	gene_ENSSSCG00000025531	51704
192155	5	49926551	49927356	805	*	76	40	112	1.27299	0.00926249	21	43	57	126	128	82	Intron (transcript_ENSSSCT00000072220/gene_ENSSSCG00000000567, intron 5 of 6)	5	50267819	50272857	5039	+	gene_ENSSSCG00000051791	-341268
192390	5	52885421	52886578	1157	*	89	52	126	1.05859	0.00789387	39	47	72	123	139	117	Distal Intergenic	5	52409882	52738406	328525	-	gene_ENSSSCG00000028662	-148172
192740	5	57963364	57963748	384	*	63	23	103	1.95768	6.09121e-06	11	31	27	100	121	89	Intron (transcript_ENSSSCT00000049910/gene_ENSSSCG00000057970, intron 2 of 10)	5	57948779	58022058	73280	+	gene_ENSSSCG00000057970	14969
192983	5	59805740	59806763	1023	*	67	40	95	1.04069	0.0240759	38	41	41	120	82	84	Promoter (<=1kb)	5	59805338	59806494	1157	-	gene_ENSSSCG00000044330	0
193135	5	60470255	60470971	716	*	57	32	82	1.12323	0.0345401	18	33	47	73	84	89	Distal Intergenic	5	60443978	60448396	4419	-	gene_ENSSSCG00000059349	-22575
193438	5	63145621	63145829	208	*	11	2	20	2.74758	0.0208919	2	1	5	17	15	30	Distal Intergenic	5	63157123	63184274	27152	+	gene_ENSSSCG00000060315	-11502
193446	5	63341726	63342526	800	*	42	22	63	1.2835	0.0270077	31	16	20	68	72	49	Distal Intergenic	5	63300231	63334498	34268	+	gene_ENSSSCG00000033146	42295
193453	5	63478131	63479451	1320	*	62	21	104	2.08157	9.15193e-06	13	24	27	120	130	62	Distal Intergenic	5	63488688	63514531	25844	-	gene_ENSSSCG00000034914	36400
193528	5	63851370	63852454	1084	*	52	27	78	1.32655	0.0108049	24	21	36	106	61	67	Exon (transcript_ENSSSCT00000000745/gene_ENSSSCG00000000684, exon 7 of 18)	5	63843745	63858716	14972	-	gene_ENSSSCG00000000684	7346
193634	5	64362075	64362493	418	*	23	9	38	1.7651	0.00961627	8	9	12	39	36	39	Distal Intergenic	5	64332066	64350710	18645	-	gene_ENSSSCG00000000709	-11783
193843	5	65426312	65426759	447	*	36	55	17	-1.8553	0.0020888	69	24	74	16	22	15	Distal Intergenic	5	65439336	65442207	2872	-	gene_ENSSSCG00000056277	15895
194280	5	67872240	67873097	857	*	29	13	45	1.50271	0.0273425	20	11	10	55	42	38	Distal Intergenic	5	67772426	67860989	88564	+	gene_ENSSSCG00000033412	100671
194827	5	70376667	70377072	405	*	36	12	61	2.11047	8.48631e-05	8	9	20	66	50	68	Distal Intergenic	5	70358070	70359334	1265	-	gene_ENSSSCG00000000777	-17738
194868	5	71119431	71119874	443	*	51	27	75	1.27612	0.0143677	17	34	30	91	74	62	Distal Intergenic	5	71122325	71180723	58399	-	gene_ENSSSCG00000000781	61292
195088	5	74325951	74326714	763	*	61	36	86	1.03648	0.0359879	24	38	47	89	90	79	Distal Intergenic	5	74503116	74672733	169618	-	gene_ENSSSCG00000000795	346782
195171	5	74951605	74952812	1207	*	78	45	112	1.11808	0.00463755	40	36	59	103	122	113	Intron (transcript_ENSSSCT00000000868/gene_ENSSSCG00000000801, intron 2 of 6)	5	74917463	75406367	488905	+	gene_ENSSSCG00000000801	35349
195307	5	76338656	76339532	876	*	68	34	102	1.38142	0.000655677	26	37	39	81	106	121	Distal Intergenic	5	76113236	76337069	223834	+	gene_ENSSSCG00000000804	226296
195322	5	76545169	76545504	335	*	31	15	48	1.44309	0.0383987	7	20	19	44	38	63	Distal Intergenic	5	76636967	76797043	160077	+	gene_ENSSSCG00000030685	-91798
195328	5	76590796	76591793	997	*	62	32	92	1.2835	0.0137013	16	39	43	82	76	118	Distal Intergenic	5	76636967	76797043	160077	+	gene_ENSSSCG00000030685	-46171
195436	5	77179823	77181284	1461	*	47	26	68	1.17303	0.0238034	32	20	26	65	64	75	Distal Intergenic	5	77113494	77127650	14157	-	gene_ENSSSCG00000000808	-53634
195612	5	77935360	77936752	1392	*	70	34	106	1.43451	0.001045	27	26	49	99	81	138	Distal Intergenic	5	78032748	78066224	33477	-	gene_ENSSSCG00000021166	130864
195802	5	79544451	79545416	965	*	45	24	67	1.24669	0.0273138	25	32	16	81	60	61	Intron (transcript_ENSSSCT00000000913/gene_ENSSSCG00000000839, intron 19 of 24)	5	79570732	79572456	1725	-	gene_ENSSSCG00000046998	28005
195917	5	80391962	80393246	1284	*	76	38	114	1.33997	0.000389162	40	45	31	119	99	124	Intron (transcript_ENSSSCT00000000923/gene_ENSSSCG00000000846, intron 9 of 15)	5	80368240	80409775	41536	-	gene_ENSSSCG00000000846	17813
196171	5	82386709	82387014	305	*	27	11	43	1.72305	0.00596147	12	9	13	40	41	49	Intron (transcript_ENSSSCT00000074016/gene_ENSSSCG00000000862, intron 2 of 11)	5	82361872	82460814	98943	+	gene_ENSSSCG00000000862	25142
196191	5	82541208	82541767	559	*	19	29	9	-1.87037	0.0128758	40	24	24	9	10	9	Intron (transcript_ENSSSCT00000054575/gene_ENSSSCG00000000864, intron 8 of 8)	5	82497648	82544264	46617	-	gene_ENSSSCG00000000864	3056
196305	5	83966079	83966358	279	*	30	13	48	1.60183	0.0248495	8	14	19	28	47	69	Intron (transcript_ENSSSCT00000062521/gene_ENSSSCG00000026697, intron 1 of 20)	5	83935703	84042202	106500	+	gene_ENSSSCG00000026697	30655
196470	5	85770246	85771252	1006	*	58	27	88	1.4576	0.000755994	24	36	23	97	90	78	Distal Intergenic	5	85434574	85435657	1084	-	gene_ENSSSCG00000036349	-335595
196482	5	85845886	85846557	671	*	61	34	88	1.13891	0.0240943	23	32	49	68	98	98	Distal Intergenic	5	85434574	85435657	1084	-	gene_ENSSSCG00000036349	-410900
197137	5	90030722	90031779	1057	*	43	59	28	-1.29586	0.0221842	77	48	52	20	24	40	Distal Intergenic	5	90168242	90257241	89000	+	gene_ENSSSCG00000044340	-137520
197151	5	90098098	90098879	781	*	62	27	97	1.60951	0.00015054	27	28	27	71	91	129	Distal Intergenic	5	90168242	90257241	89000	+	gene_ENSSSCG00000044340	-70144
197505	5	92281944	92282342	398	*	49	23	75	1.44858	0.0111541	39	16	16	84	56	86	Distal Intergenic	5	92191324	92192898	1575	-	gene_ENSSSCG00000062710	-89444
197780	5	93524762	93525531	769	*	63	33	94	1.27451	0.00708354	49	27	24	82	94	106	Distal Intergenic	5	93302975	93307504	4530	+	gene_ENSSSCG00000037910	222556
198069	5	98773815	98774300	485	*	27	43	12	-2.07879	0.00585853	63	51	15	15	8	13	Intron (transcript_ENSSSCT00000076068/gene_ENSSSCG00000024065, intron 3 of 13)	5	98697035	99229550	532516	-	gene_ENSSSCG00000024065	455735
198234	5	100668825	100670613	1788	*	73	44	103	1.00081	0.0279451	43	56	34	109	105	96	Intron (transcript_ENSSSCT00000058095/gene_ENSSSCG00000040348, intron 4 of 5)	5	100734129	100739832	5704	-	gene_ENSSSCG00000042719	71007
198464	5	102011459	102011996	537	*	32	16	49	1.42068	0.0172852	13	19	16	49	54	46	Intron (transcript_ENSSSCT00000001037/gene_ENSSSCG00000000948, intron 5 of 8)	5	101871314	102215581	344268	-	gene_ENSSSCG00000000948	204122
198639	5	104265057	104265682	625	*	43	21	65	1.37859	0.00606646	23	19	23	54	66	76	Distal Intergenic	5	104273168	104295141	21974	+	gene_ENSSSCG00000000951	-8111
198739	6	319248	320362	1114	*	61	35	87	1.11698	0.031809	30	24	51	103	67	92	Exon (transcript_ENSSSCT00000052316/gene_ENSSSCG00000022310, exon 7 of 16)	6	313783	324022	10240	+	gene_ENSSSCG00000022310	6579
199451	6	3205933	3206772	839	*	54	20	88	1.91803	5.71435e-06	14	19	28	97	82	87	Intron (transcript_ENSSSCT00000077133/gene_ENSSSCG00000059578, intron 4 of 5)	6	3218702	3243899	25198	+	gene_ENSSSCG00000056302	-12769
199939	6	5236823	5237356	533	*	30	14	46	1.44892	0.0308644	18	14	12	38	38	64	Intron (transcript_ENSSSCT00000002977/gene_ENSSSCG00000002684, intron 10 of 14)	6	4788313	4798191	9879	-	gene_ENSSSCG00000057749	-439165
199989	6	5443774	5444040	266	*	35	48	22	-1.36606	0.0160858	55	51	40	16	25	25	Intron (transcript_ENSSSCT00000002977/gene_ENSSSCG00000002684, intron 12 of 14)	6	4808255	5832415	1024161	-	gene_ENSSSCG00000002684	388641
200672	6	9203871	9204458	587	*	43	18	69	1.67422	0.000369878	23	14	19	74	68	65	Intron (transcript_ENSSSCT00000080887/gene_ENSSSCG00000027415, intron 1 of 8)	6	8605614	8608936	3323	+	gene_ENSSSCG00000058620	598844
200925	6	12125695	12126374	679	*	45	25	65	1.16925	0.0444284	18	25	32	74	47	74	3' UTR	6	12107422	12132991	25570	-	gene_ENSSSCG00000002707	7296
200965	6	12331490	12332296	806	*	38	20	56	1.28143	0.0232982	16	21	23	53	51	65	Intron (transcript_ENSSSCT00000038268/gene_ENSSSCG00000033842, intron 5 of 7)	6	12367758	12404818	37061	+	gene_ENSSSCG00000028878	-36268
201069	6	12838677	12839543	866	*	69	20	119	2.374	5.46858e-08	21	14	25	145	141	72	Distal Intergenic	6	12855421	12910818	55398	+	gene_ENSSSCG00000002718	-16744
201324	6	14758066	14758997	931	*	42	56	28	-1.21669	0.0259388	69	46	53	29	21	34	Exon (transcript_ENSSSCT00000003036/gene_ENSSSCG00000002740, exon 7 of 24)	6	14633751	14715965	82215	-	gene_ENSSSCG00000002739	-43032
201344	6	14862186	14863226	1040	*	49	25	73	1.31977	0.00717351	25	21	30	84	78	57	Intron (transcript_ENSSSCT00000003039/gene_ENSSSCG00000002743, intron 2 of 10)	6	14850252	14869793	19542	-	gene_ENSSSCG00000002741	7607
201743	6	18541136	18542366	1230	*	75	41	109	1.19058	0.0077948	28	38	59	128	112	88	Distal Intergenic	6	18542386	18575514	33129	-	gene_ENSSSCG00000025417	34378
201855	6	19178585	19180079	1494	*	63	37	90	1.09097	0.0283858	36	25	50	108	91	73	Exon (transcript_ENSSSCT00000075186/gene_ENSSSCG00000002820, exon 6 of 16)	6	19154417	19204826	50410	+	gene_ENSSSCG00000002820	25662
201952	6	19636156	19637062	906	*	55	29	82	1.2522	0.0225907	29	25	35	62	61	123	Exon (transcript_ENSSSCT00000064806/gene_ENSSSCG00000002813, exon 3 of 19)	6	19630447	19659043	28597	+	gene_ENSSSCG00000002813	6615
202039	6	20016836	20017762	926	*	109	60	158	1.20283	0.00616412	59	29	92	162	144	169	Promoter (<=1kb)	6	19976930	20016923	39994	-	gene_ENSSSCG00000002804	0
202129	6	25147767	25148291	524	*	38	21	56	1.19209	0.0399097	18	19	27	50	59	60	Distal Intergenic	6	25783597	25933634	150038	-	gene_ENSSSCG00000002795	785867
202132	6	25192321	25192624	303	*	13	20	6	-1.95415	0.0436629	24	19	17	6	7	5	Distal Intergenic	6	25783597	25933634	150038	-	gene_ENSSSCG00000002795	741313
202497	6	28380666	28381449	783	*	38	19	57	1.38246	0.0243362	15	22	20	80	48	44	Intron (transcript_ENSSSCT00000027979/gene_ENSSSCG00000021803, intron 12 of 14)	6	28293967	28348161	54195	-	gene_ENSSSCG00000024750	-33288
202795	6	30494233	30494948	715	*	58	31	86	1.27666	0.00512401	24	27	42	96	70	94	Distal Intergenic	6	30511894	30514808	2915	-	gene_ENSSSCG00000032145	20575
203068	6	32510698	32510963	265	*	24	11	37	1.52069	0.0434208	14	9	11	49	32	32	Intron (transcript_ENSSSCT00000003136/gene_ENSSSCG00000002835, intron 1 of 6)	6	32494236	32609926	115691	+	gene_ENSSSCG00000002835	16727
203071	6	32632340	32632490	150	*	13	4	23	2.32551	0.0259831	5	5	2	33	18	19	Distal Intergenic	6	32494236	32609926	115691	+	gene_ENSSSCG00000002835	138254
203073	6	32638517	32639247	730	*	57	28	87	1.42552	0.00172961	16	33	35	92	75	94	Distal Intergenic	6	32494236	32609926	115691	+	gene_ENSSSCG00000002835	145011
203074	6	32639717	32640190	473	*	23	9	38	1.8579	0.0300946	11	9	7	15	54	45	Distal Intergenic	6	32494236	32609926	115691	+	gene_ENSSSCG00000002835	145954
203084	6	33627941	33628472	531	*	26	11	41	1.71235	0.0157094	11	9	13	28	58	39	Distal Intergenic	6	33732025	33748704	16680	+	gene_ENSSSCG00000002836	-104084
203212	6	34611312	34611577	265	*	36	16	57	1.56467	0.0180316	14	12	24	39	43	89	Intron (transcript_ENSSSCT00000053666/gene_ENSSSCG00000062607, intron 6 of 11)	6	34519180	34585779	66600	-	gene_ENSSSCG00000039408	-25798
203861	6	41450146	41451080	934	*	48	25	71	1.26354	0.0481324	16	21	40	50	61	102	Distal Intergenic	6	41345470	41423700	78231	-	gene_ENSSSCG00000025214	-27380
203972	6	42827053	42827840	787	*	38	17	59	1.54252	0.00288143	18	16	19	50	61	68	Intron (transcript_ENSSSCT00000030848/gene_ENSSSCG00000022312, intron 1 of 14)	6	42815528	42819623	4096	+	gene_ENSSSCG00000040905	12312
205092	6	50766031	50766804	773	*	66	28	104	1.67491	0.000868741	21	20	45	138	114	62	Distal Intergenic	6	50746659	50759572	12914	+	gene_ENSSSCG00000003070	20145
205104	6	50958620	50959473	853	*	31	12	50	1.82311	0.0114582	7	15	15	82	38	31	Intron (transcript_ENSSSCT00000003414/gene_ENSSSCG00000003077, intron 3 of 4)	6	50915431	50968600	53170	-	gene_ENSSSCG00000003077	9980
205217	6	51606558	51607529	971	*	62	37	88	1.05026	0.0290302	42	29	40	74	108	84	Promoter (<=1kb)	6	51607143	51621609	14467	+	gene_ENSSSCG00000035706	0
205714	6	53728452	53728711	259	*	60	32	89	1.24105	0.0118661	31	23	44	111	64	92	Distal Intergenic	6	53718935	53726017	7083	+	gene_ENSSSCG00000020988	9776
206153	6	56226343	56226892	549	*	40	22	58	1.20254	0.0308415	25	19	22	65	57	54	Exon (transcript_ENSSSCT00000105815/gene_ENSSSCG00000003256, exon 3 of 16)	6	56213480	56234210	20731	-	gene_ENSSSCG00000003256	7867
206235	6	58272381	58273593	1212	*	97	56	139	1.11824	0.012711	42	36	90	137	128	153	Distal Intergenic	6	58280884	58283604	2721	+	gene_ENSSSCG00000003240	-8503
206466	6	61273802	61274105	303	*	28	13	43	1.47701	0.0492653	8	12	21	55	47	29	Distal Intergenic	6	61285456	61292885	7430	-	gene_ENSSSCG00000003326	19083
207627	6	69441900	69442250	350	*	49	25	73	1.34318	0.008324	25	23	27	97	67	56	Distal Intergenic	6	69447439	69468821	21383	+	gene_ENSSSCG00000003391	-5539
207767	6	69931828	69932627	799	*	21	32	11	-1.67462	0.0155095	36	32	28	11	10	14	Distal Intergenic	6	69934834	69969084	34251	+	gene_ENSSSCG00000038006	-3006
208156	6	71852604	71853628	1024	*	78	39	117	1.39342	0.00172375	35	23	59	141	89	123	Distal Intergenic	6	71825303	71837548	12246	+	gene_ENSSSCG00000022401	28325
208295	6	72524830	72525645	815	*	33	44	21	-1.24764	0.033675	50	40	43	21	22	22	Distal Intergenic	6	72556236	72598815	42580	-	gene_ENSSSCG00000003439	73985
208629	6	74815927	74816413	486	*	53	30	76	1.12603	0.0318269	26	23	42	85	60	84	Intron (transcript_ENSSSCT00000082945/gene_ENSSSCG00000003461, intron 1 of 7)	6	74809350	74855423	46074	+	gene_ENSSSCG00000003461	7063
208901	6	75858042	75858732	690	*	37	16	57	1.60101	0.00885714	24	14	11	43	78	52	Intron (transcript_ENSSSCT00000033697/gene_ENSSSCG00000003481, intron 11 of 15)	6	75874229	75909509	35281	+	gene_ENSSSCG00000003482	-16187
209068	6	77401748	77402025	277	*	16	25	8	-1.87398	0.0277881	33	18	25	11	8	5	Promoter (2-3kb)	6	77374002	77404036	30035	-	gene_ENSSSCG00000024752	2288
209128	6	77619880	77621121	1241	*	57	31	82	1.18171	0.0158491	23	27	45	94	81	73	Exon (transcript_ENSSSCT00000003874/gene_ENSSSCG00000003488, exon 67 of 108)	6	77568415	77708109	139695	-	gene_ENSSSCG00000003488	88229
209545	6	79690512	79691631	1119	*	93	55	131	1.03738	0.0303682	43	37	87	151	107	135	5' UTR	6	79664485	79735361	70877	-	gene_ENSSSCG00000022029	44849
209648	6	80107417	80108324	907	*	42	22	61	1.23072	0.0220561	25	19	24	53	63	69	Distal Intergenic	6	80112277	80137952	25676	-	gene_ENSSSCG00000003521	30535
209896	6	81575693	81576528	835	*	36	18	54	1.32384	0.0268069	12	19	25	48	52	62	Exon (transcript_ENSSSCT00000027579/gene_ENSSSCG00000025440, exon 6 of 11)	6	81566801	81582048	15248	+	gene_ENSSSCG00000025440	9727
210578	6	84904920	84905845	925	*	51	24	78	1.50185	0.0016192	25	23	24	101	77	58	Intron (transcript_ENSSSCT00000030027/gene_ENSSSCG00000027894, intron 7 of 8)	6	84918678	84960720	42043	+	gene_ENSSSCG00000024927	-13758
211022	6	88109094	88110026	932	*	45	23	67	1.29616	0.0160858	21	27	23	83	69	50	3' UTR	6	88095672	88112761	17090	+	gene_ENSSSCG00000003600	14354
211321	6	89605162	89605973	811	*	43	20	65	1.47996	0.0042325	23	18	20	81	65	51	Exon (transcript_ENSSSCT00000024539/gene_ENSSSCG00000025344, exon 8 of 15)	6	89558423	89562490	4068	-	gene_ENSSSCG00000032224	-43483
211449	6	91602427	91603612	1185	*	62	27	98	1.65277	3.58782e-05	27	25	29	79	118	98	Intron (transcript_ENSSSCT00000061991/gene_ENSSSCG00000003627, intron 26 of 29)	6	91716801	91717013	213	+	gene_ENSSSCG00000062913	-114374
211739	6	94135861	94136576	715	*	42	23	61	1.18285	0.0419803	22	24	24	55	79	50	Distal Intergenic	6	94026675	94028030	1356	-	gene_ENSSSCG00000003646	-108546
211740	6	94153348	94154075	727	*	86	48	124	1.16712	0.0261493	46	28	71	175	103	95	Distal Intergenic	6	94026675	94028030	1356	-	gene_ENSSSCG00000003646	-126045
211822	6	95144051	95145288	1237	*	62	31	94	1.39288	0.000635326	24	36	33	106	87	90	Distal Intergenic	6	95153005	95301618	148614	+	gene_ENSSSCG00000003654	-8954
212297	6	97548972	97549270	298	*	40	20	60	1.35143	0.0243362	10	27	24	62	67	51	Distal Intergenic	6	97643978	97944456	300479	+	gene_ENSSSCG00000034765	-95006
212300	6	97579494	97580514	1020	*	49	23	74	1.44786	0.00260477	17	19	35	70	79	74	Distal Intergenic	6	97643978	97944456	300479	+	gene_ENSSSCG00000034765	-64484
212419	6	98319969	98321481	1512	*	69	36	102	1.28418	0.0161829	20	31	59	81	89	138	Exon (transcript_ENSSSCT00000090061/gene_ENSSSCG00000037264, exon 5 of 8)	6	98271209	98273972	2764	-	gene_ENSSSCG00000062616	-47509
212627	6	99260694	99261248	554	*	54	25	83	1.51136	0.00505593	30	34	11	66	83	102	Distal Intergenic	6	99216228	99244868	28641	-	gene_ENSSSCG00000038026	-16380
212669	6	99543900	99544184	284	*	28	11	45	1.78164	0.0215925	11	10	13	24	34	78	Intron (transcript_ENSSSCT00000046096/gene_ENSSSCG00000028805, intron 16 of 29)	6	99216228	99244868	28641	-	gene_ENSSSCG00000038026	-299316
212911	6	100769903	100770169	266	*	27	10	44	1.93404	0.00159519	8	12	10	42	45	46	Distal Intergenic	6	100494652	100655708	161057	-	gene_ENSSSCG00000021612	-114461
213868	6	110252144	110252868	724	*	32	45	19	-1.43963	0.01839	47	52	36	13	26	19	Distal Intergenic	6	109833614	110124798	291185	-	gene_ENSSSCG00000003715	-128070
213869	6	110253134	110253400	266	*	11	18	4	-2.33358	0.0270077	18	25	13	5	2	6	Distal Intergenic	6	109833614	110124798	291185	-	gene_ENSSSCG00000003715	-128602
213888	6	110398848	110398999	151	*	21	31	11	-1.63081	0.034762	25	32	37	16	14	5	Distal Intergenic	6	109833614	110124798	291185	-	gene_ENSSSCG00000003715	-274201
213900	6	110518788	110519146	358	*	29	40	18	-1.38562	0.0355839	41	50	30	22	17	15	Distal Intergenic	6	110710569	110790379	79811	-	gene_ENSSSCG00000003716	271591
213921	6	110640820	110641996	1176	*	36	50	22	-1.36506	0.0292102	63	26	63	24	21	23	Distal Intergenic	6	110710569	110790379	79811	-	gene_ENSSSCG00000003716	149559
213961	6	111078201	111078636	435	*	49	28	69	1.08525	0.0438544	27	26	32	54	72	83	Intron (transcript_ENSSSCT00000031750/gene_ENSSSCG00000003719, intron 3 of 4)	6	111048202	111148703	100502	-	gene_ENSSSCG00000003719	70502
214022	6	111519381	111520254	873	*	46	20	73	1.64663	0.00202829	19	17	25	100	75	45	Intron (transcript_ENSSSCT00000004121/gene_ENSSSCG00000003721, intron 2 of 4)	6	111407639	111422109	14471	-	gene_ENSSSCG00000035965	-98145
214070	6	111977957	111978768	811	*	41	19	62	1.45135	0.0144858	21	16	22	36	75	76	Distal Intergenic	6	111773746	111777969	4224	+	gene_ENSSSCG00000045209	205022
214115	6	112393830	112394293	463	*	24	10	38	1.69177	0.0303682	10	6	15	46	46	23	Distal Intergenic	6	112396721	112628432	231712	-	gene_ENSSSCG00000003722	234602
214239	6	116242366	116243890	1524	*	48	24	72	1.35785	0.00605838	26	20	27	59	65	93	Intron (transcript_ENSSSCT00000004131/gene_ENSSSCG00000003731, intron 4 of 6)	6	116100372	116325133	224762	-	gene_ENSSSCG00000003731	82767
214286	6	117238458	117239543	1085	*	80	45	116	1.17034	0.0282648	21	50	64	140	84	126	Distal Intergenic	6	116764203	117202212	438010	-	gene_ENSSSCG00000038703	-37331
214292	6	117347140	117347767	627	*	57	75	40	-1.10485	0.019258	79	83	63	34	37	51	Intron (transcript_ENSSSCT00000004136/gene_ENSSSCG00000003736, intron 1 of 12)	6	117334259	117518026	183768	+	gene_ENSSSCG00000003736	13508
214410	6	118710627	118711933	1306	*	44	21	67	1.47219	0.0120032	22	20	21	81	84	37	Exon (transcript_ENSSSCT00000054766/gene_ENSSSCG00000028047, exon 16 of 20)	6	118879018	118881170	2153	+	gene_ENSSSCG00000053348	-168391
214602	6	120049876	120050151	275	*	20	7	33	2.00657	0.0211748	6	13	2	36	24	39	Intron (transcript_ENSSSCT00000038204/gene_ENSSSCG00000027935, intron 1 of 23)	6	120036845	120586816	549972	+	gene_ENSSSCG00000027935	13306
214710	6	120401950	120402887	937	*	54	30	79	1.18768	0.0161829	26	33	31	88	58	92	Intron (transcript_ENSSSCT00000038204/gene_ENSSSCG00000027935, intron 10 of 23)	6	120472260	120473140	881	+	gene_ENSSSCG00000003746	-70310
214876	6	126125318	126126032	714	*	67	34	100	1.3502	0.00166086	20	36	46	109	91	100	Distal Intergenic	6	126083480	126083698	219	-	gene_ENSSSCG00000037233	-42334
215032	6	129078646	129079625	979	*	55	26	84	1.44296	0.000795255	32	26	22	74	87	92	Intron (transcript_ENSSSCT00000004159/gene_ENSSSCG00000003757, intron 3 of 15)	6	129069364	129072551	3188	+	gene_ENSSSCG00000044786	10261
215085	6	129626948	129627589	641	*	65	34	95	1.24619	0.0266076	31	35	38	56	81	150	Intron (transcript_ENSSSCT00000065913/gene_ENSSSCG00000040920, intron 10 of 10)	6	129520376	129635733	115358	-	gene_ENSSSCG00000040920	8785
215410	6	134993530	134994203	673	*	44	21	67	1.42684	0.0040681	20	23	22	59	60	84	Distal Intergenic	6	134727343	134777072	49730	-	gene_ENSSSCG00000039548	-217131
215526	6	135634364	135634857	493	*	63	30	96	1.45276	0.00260477	26	25	40	59	101	128	Intron (transcript_ENSSSCT00000061129/gene_ENSSSCG00000003772, intron 1 of 12)	6	135606192	135741487	135296	+	gene_ENSSSCG00000003772	28665
215590	6	136065817	136066706	889	*	56	27	85	1.4492	0.00065708	27	23	31	70	95	91	Intron (transcript_ENSSSCT00000077930/gene_ENSSSCG00000038329, intron 3 of 10)	6	136057985	136180637	122653	+	gene_ENSSSCG00000038329	8721
215740	6	140051161	140052051	890	*	30	13	48	1.68792	0.00430402	12	10	17	50	52	43	Distal Intergenic	6	140780723	141647820	867098	+	gene_ENSSSCG00000025085	-729562
216062	6	145087379	145087913	534	*	49	22	75	1.52129	0.000795255	19	29	20	73	72	82	Distal Intergenic	6	145186736	145203915	17180	+	gene_ENSSSCG00000003798	-99357
216263	6	146375210	146375878	668	*	22	32	12	-1.67252	0.030633	39	41	18	15	11	10	Intron (transcript_ENSSSCT00000047592/gene_ENSSSCG00000003805, intron 14 of 14)	6	146168770	146169675	906	-	gene_ENSSSCG00000040903	-206203
216439	6	147567270	147567679	409	*	32	15	49	1.45426	0.0341776	18	15	13	42	33	72	3' UTR	6	147429056	147567182	138127	+	gene_ENSSSCG00000003809	138623
216449	6	147767092	147767629	537	*	18	27	9	-1.8137	0.0425534	20	44	17	10	8	9	Distal Intergenic	6	147567182	147722407	155226	-	gene_ENSSSCG00000025672	-45222
216573	6	148708250	148709372	1122	*	51	26	77	1.3512	0.00349637	27	24	27	68	68	95	Intron (transcript_ENSSSCT00000004218/gene_ENSSSCG00000003811, intron 8 of 8)	6	148315286	148761524	446239	-	gene_ENSSSCG00000003811	53274
216655	6	149174008	149174446	438	*	24	37	12	-1.87396	0.00455327	46	42	25	10	16	10	Distal Intergenic	6	149154033	149155478	1446	-	gene_ENSSSCG00000032215	-18968
216664	6	149372098	149372291	193	*	14	22	7	-1.8214	0.042338	25	20	22	9	5	8	Distal Intergenic	6	149154033	149155478	1446	-	gene_ENSSSCG00000032215	-216813
216672	6	149444662	149446027	1365	*	72	41	104	1.12974	0.0051461	45	37	41	120	92	100	Distal Intergenic	6	149608220	149692153	83934	-	gene_ENSSSCG00000003816	247491
216795	6	150597908	150598910	1002	*	92	55	130	1.03078	0.0042325	55	53	57	112	137	142	Intron (transcript_ENSSSCT00000051916/gene_ENSSSCG00000039793, intron 43 of 43)	6	150245497	150605544	360048	-	gene_ENSSSCG00000039793	7636
216877	6	150947320	150948261	941	*	72	40	103	1.16598	0.0280195	22	32	67	116	88	107	Exon (transcript_ENSSSCT00000074107/gene_ENSSSCG00000023243, exon 4 of 10)	6	150972107	150974628	2522	+	gene_ENSSSCG00000059647	-24787
216950	6	151138849	151139594	745	*	77	45	109	1.05254	0.0197336	35	46	56	108	83	138	Intron (transcript_ENSSSCT00000074107/gene_ENSSSCG00000023243, intron 8 of 9)	6	151189548	151189697	150	+	gene_ENSSSCG00000057014	-50699
217001	6	151264931	151265892	961	*	61	30	91	1.39554	0.00263452	29	18	44	100	100	75	Intron (transcript_ENSSSCT00000073789/gene_ENSSSCG00000023243, intron 11 of 11)	6	151236883	151237202	320	+	gene_ENSSSCG00000033042	29009
217055	6	151738798	151739706	908	*	40	22	58	1.18078	0.0448367	17	18	32	56	60	59	Distal Intergenic	6	150835494	151426749	591256	-	gene_ENSSSCG00000023243	-312957
217059	6	151815321	151815616	295	*	25	11	39	1.5565	0.0273492	8	11	16	37	34	48	Distal Intergenic	6	152174440	152256958	82519	+	gene_ENSSSCG00000003823	-359119
217141	6	152935917	152936807	890	*	64	36	91	1.1146	0.0442936	26	27	57	71	84	119	Intron (transcript_ENSSSCT00000004236/gene_ENSSSCG00000003828, intron 7 of 11)	6	152754924	153213127	458204	-	gene_ENSSSCG00000003828	277210
217192	6	153108832	153109246	414	*	49	24	74	1.39364	0.00402561	23	20	30	71	59	92	Intron (transcript_ENSSSCT00000004236/gene_ENSSSCG00000003828, intron 10 of 11)	6	152754924	153213127	458204	-	gene_ENSSSCG00000003828	104295
217407	6	155616366	155617298	932	*	49	20	79	1.72988	0.000325499	18	15	29	57	100	80	Intron (transcript_ENSSSCT00000044846/gene_ENSSSCG00000038041, intron 4 of 19)	6	155567231	155679156	111926	+	gene_ENSSSCG00000038041	50067
217454	6	155766335	155766861	526	*	30	13	47	1.65376	0.00580643	15	9	15	42	50	50	Distal Intergenic	6	155681784	155754278	72495	-	gene_ENSSSCG00000036145	-12583
217520	6	155994371	155995148	777	*	47	27	67	1.07952	0.0401306	25	30	27	70	67	64	Distal Intergenic	6	155800678	155894912	94235	+	gene_ENSSSCG00000003839	194470
217525	6	156021551	156022952	1401	*	60	31	88	1.28115	0.0137618	28	29	38	107	106	53	Distal Intergenic	6	155800678	155894912	94235	+	gene_ENSSSCG00000003839	222274
217620	6	156800857	156802027	1170	*	67	39	95	1.068	0.0353104	29	39	50	101	116	68	Distal Intergenic	6	157220403	157385055	164653	+	gene_ENSSSCG00000029633	-419546
218255	6	159798934	159799667	733	*	44	22	67	1.40475	0.0106507	17	17	32	55	87	59	3' UTR	6	159797626	159819052	21427	-	gene_ENSSSCG00000028288	20118
218491	6	161457808	161458142	334	*	27	12	42	1.53025	0.0387793	14	12	12	42	59	26	Intron (transcript_ENSSSCT00000004289/gene_ENSSSCG00000003877, intron 7 of 17)	6	161445649	161449667	4019	+	gene_ENSSSCG00000049732	12493
218528	6	162934238	162934644	406	*	55	31	80	1.14411	0.0230635	39	24	31	62	91	88	Distal Intergenic	6	162964216	163011583	47368	+	gene_ENSSSCG00000063412	-29978
218741	6	164227148	164227860	712	*	69	33	105	1.4749	0.000633445	20	28	51	103	118	95	Intron (transcript_ENSSSCT00000042703/gene_ENSSSCG00000003888, intron 10 of 17)	6	164197600	164265818	68219	+	gene_ENSSSCG00000003888	30260
219115	6	166965680	166965984	304	*	47	19	75	1.72554	0.000172982	17	15	27	87	66	72	Intron (transcript_ENSSSCT00000037476/gene_ENSSSCG00000036909, intron 2 of 6)	6	166957316	167082631	125316	+	gene_ENSSSCG00000036909	8668
219407	6	168803002	168803213	211	*	31	10	51	2.11585	0.00019579	9	7	15	46	56	53	Intron (transcript_ENSSSCT00000054287/gene_ENSSSCG00000003965, intron 6 of 16)	6	168742005	168760286	18282	-	gene_ENSSSCG00000003964	-42927
219436	6	169012185	169012524	339	*	28	13	43	1.46659	0.030633	14	9	18	40	36	55	Intron (transcript_ENSSSCT00000031628/gene_ENSSSCG00000023266, intron 1 of 11)	6	168994494	169135040	140547	+	gene_ENSSSCG00000023266	18030
219735	6	170429064	170430056	992	*	38	21	56	1.21488	0.0387189	20	18	25	68	49	52	Intron (transcript_ENSSSCT00000040036/gene_ENSSSCG00000003976, intron 5 of 8)	6	170346141	170401718	55578	-	gene_ENSSSCG00000003975	-28338
220011	7	1004874	1005869	995	*	41	22	61	1.24247	0.0485855	16	19	32	43	59	81	Intron (transcript_ENSSSCT00000091101/gene_ENSSSCG00000000994, intron 3 of 8)	7	837171	838805	1635	+	gene_ENSSSCG00000039756	168698
220066	7	1227734	1228786	1052	*	66	36	96	1.18032	0.0038209	30	41	39	92	98	99	Intron (transcript_ENSSSCT00000001084/gene_ENSSSCG00000000994, intron 10 of 10)	7	752592	1285550	532959	-	gene_ENSSSCG00000000994	57816
220529	7	3401789	3402261	472	*	66	38	93	1.06921	0.0450883	28	32	56	117	69	94	Intron (transcript_ENSSSCT00000038701/gene_ENSSSCG00000038717, intron 5 of 6)	7	3262396	3557407	295012	+	gene_ENSSSCG00000038717	139865
220895	7	5684329	5685370	1041	*	78	34	122	1.61623	1.22273e-05	25	43	35	128	132	106	Distal Intergenic	7	5579152	5606531	27380	-	gene_ENSSSCG00000001033	-78839
220968	7	7483018	7483924	906	*	76	34	118	1.54656	0.000684243	52	36	16	116	113	127	3' UTR	7	7462242	7473800	11559	+	gene_ENSSSCG00000001038	21682
220969	7	7488511	7489664	1153	*	54	32	77	1.0586	0.0330251	37	30	29	81	83	68	Intron (transcript_ENSSSCT00000001136/gene_ENSSSCG00000001042, intron 2 of 13)	7	7462242	7473800	11559	+	gene_ENSSSCG00000001038	27422
220986	7	7731809	7732439	630	*	53	26	80	1.39568	0.00789387	27	14	39	100	61	81	5' UTR	7	7651601	7774018	122418	-	gene_ENSSSCG00000001045	42209
221195	7	8648067	8648423	356	*	33	16	51	1.47562	0.013807	11	16	21	59	52	43	Intron (transcript_ENSSSCT00000056911/gene_ENSSSCG00000001049, intron 7 of 9)	7	8751695	8758348	6654	+	gene_ENSSSCG00000035598	-103628
221375	7	10007017	10007523	506	*	34	17	51	1.34249	0.0243362	18	18	16	47	59	47	Intron (transcript_ENSSSCT00000001150/gene_ENSSSCG00000001056, intron 10 of 15)	7	9971209	9983827	12619	+	gene_ENSSSCG00000040816	36314
221390	7	10077393	10078665	1272	*	55	71	38	-1.10128	0.0332094	59	68	88	32	29	55	Distal Intergenic	7	9976096	10057669	81574	-	gene_ENSSSCG00000001056	-20996
221493	7	10650951	10651371	420	*	31	14	48	1.56466	0.0163092	10	15	17	50	32	62	Distal Intergenic	7	10592596	10619801	27206	-	gene_ENSSSCG00000046603	-31570
221718	7	11615911	11616854	943	*	45	23	67	1.32787	0.00913251	27	20	22	77	54	70	Intron (transcript_ENSSSCT00000089435/gene_ENSSSCG00000001062, intron 4 of 10)	7	11600795	11720318	119524	-	gene_ENSSSCG00000001062	104407
221749	7	11724704	11725338	634	*	30	13	47	1.65884	0.0220561	11	12	16	76	33	33	Distal Intergenic	7	11600795	11720318	119524	-	gene_ENSSSCG00000001062	-5020
221796	7	12049319	12050660	1341	*	58	35	81	1.00001	0.0473561	32	32	42	70	98	77	Distal Intergenic	7	12117240	12137925	20686	+	gene_ENSSSCG00000001063	-67921
221806	7	12135534	12136128	594	*	56	30	82	1.23071	0.0286213	26	24	41	61	64	122	Intron (transcript_ENSSSCT00000001158/gene_ENSSSCG00000001063, intron 6 of 6)	7	12117240	12137925	20686	+	gene_ENSSSCG00000001063	18888
221832	7	12230023	12231212	1189	*	79	28	131	1.99329	0.0272934	44	28	12	107	122	165	Distal Intergenic	7	12254388	12299531	45144	+	gene_ENSSSCG00000001064	-24365
221924	7	12591208	12591806	598	*	34	16	52	1.45054	0.0113103	16	14	20	61	45	52	Distal Intergenic	7	12301013	12457450	156438	-	gene_ENSSSCG00000001065	-134356
221953	7	12672194	12672617	423	*	38	19	57	1.35811	0.0235314	14	19	25	40	61	71	Distal Intergenic	7	12301013	12457450	156438	-	gene_ENSSSCG00000001065	-215167
222053	7	13284523	13284949	426	*	21	31	12	-1.55886	0.0287568	36	28	30	13	14	10	Intron (transcript_ENSSSCT00000001163/gene_ENSSSCG00000001068, intron 5 of 13)	7	13211574	13350961	139388	+	gene_ENSSSCG00000001068	73375
222064	7	13315718	13316650	932	*	50	28	71	1.10757	0.0438544	28	26	32	55	65	95	Intron (transcript_ENSSSCT00000001163/gene_ENSSSCG00000001068, intron 7 of 13)	7	13378139	13390889	12751	+	gene_ENSSSCG00000001070	-62421
222276	7	14187197	14188078	881	*	67	38	96	1.1088	0.00641898	41	35	40	101	89	100	Distal Intergenic	7	13946658	14119091	172434	+	gene_ENSSSCG00000001076	241420
222291	7	14362167	14363240	1073	*	61	33	90	1.22015	0.00522085	24	38	38	84	84	102	Distal Intergenic	7	13946658	14119091	172434	+	gene_ENSSSCG00000001076	416582
222303	7	14664326	14665237	911	*	46	26	67	1.16855	0.0453595	16	26	36	58	83	61	Distal Intergenic	7	15281757	15282839	1083	+	gene_ENSSSCG00000024312	-617431
222373	7	15425326	15425850	524	*	41	18	65	1.65147	0.014886	26	15	13	109	47	41	Distal Intergenic	7	15281757	15282839	1083	+	gene_ENSSSCG00000024312	144093
222424	7	15823635	15825092	1457	*	56	30	81	1.20905	0.016048	28	25	39	96	90	59	Intron (transcript_ENSSSCT00000043429/gene_ENSSSCG00000040178, intron 1 of 6)	7	15794178	15870204	76027	+	gene_ENSSSCG00000040178	30914
222445	7	15883620	15883992	372	*	33	16	51	1.48935	0.0241632	14	12	22	46	73	36	Distal Intergenic	7	15910666	16626276	715611	+	gene_ENSSSCG00000001080	-27046
222485	7	16045959	16047340	1381	*	73	43	102	1.03866	0.0233488	42	36	52	115	116	77	Intron (transcript_ENSSSCT00000063418/gene_ENSSSCG00000001080, intron 5 of 14)	7	15910666	16626276	715611	+	gene_ENSSSCG00000001080	136674
222521	7	16225376	16226760	1384	*	67	33	101	1.36855	0.00126548	37	31	33	71	109	123	Intron (transcript_ENSSSCT00000063418/gene_ENSSSCG00000001080, intron 9 of 14)	7	16334344	16335232	889	-	gene_ENSSSCG00000055482	109856
222538	7	16313488	16314382	894	*	56	25	87	1.5613	0.000664584	27	25	25	92	111	60	Intron (transcript_ENSSSCT00000063418/gene_ENSSSCG00000001080, intron 10 of 14)	7	16334344	16335232	889	-	gene_ENSSSCG00000055482	21744
222558	7	16384295	16384930	635	*	40	21	59	1.28518	0.0422961	18	19	26	45	46	87	Intron (transcript_ENSSSCT00000063418/gene_ENSSSCG00000001080, intron 11 of 14)	7	16334344	16335232	889	-	gene_ENSSSCG00000055482	-49698
222561	7	16421881	16422691	810	*	47	24	70	1.35045	0.00450517	20	21	31	70	72	70	Intron (transcript_ENSSSCT00000063418/gene_ENSSSCG00000001080, intron 12 of 14)	7	16334344	16335232	889	-	gene_ENSSSCG00000055482	-87459
222564	7	16431648	16432476	828	*	47	25	68	1.23274	0.0235314	20	23	33	88	57	61	Intron (transcript_ENSSSCT00000063418/gene_ENSSSCG00000001080, intron 12 of 14)	7	16334344	16335232	889	-	gene_ENSSSCG00000055482	-97244
222577	7	16477690	16478443	753	*	50	20	80	1.73801	6.38777e-05	19	24	19	88	79	73	Intron (transcript_ENSSSCT00000063418/gene_ENSSSCG00000001080, intron 13 of 14)	7	16334344	16335232	889	-	gene_ENSSSCG00000055482	-143211
222582	7	16503169	16504352	1183	*	78	35	122	1.56182	5.92722e-06	37	33	37	135	113	118	Intron (transcript_ENSSSCT00000063418/gene_ENSSSCG00000001080, intron 13 of 14)	7	16334344	16335232	889	-	gene_ENSSSCG00000055482	-169120
222640	7	16978968	16979288	320	*	43	23	64	1.25453	0.0179845	16	25	29	69	63	61	Intron (transcript_ENSSSCT00000070535/gene_ENSSSCG00000049691, intron 2 of 5)	7	16945438	17345983	400546	+	gene_ENSSSCG00000049691	33850
222662	7	17120645	17122023	1378	*	65	36	95	1.18591	0.00344488	35	36	37	98	85	102	Intron (transcript_ENSSSCT00000070535/gene_ENSSSCG00000049691, intron 4 of 5)	7	16945438	17345983	400546	+	gene_ENSSSCG00000049691	176585
222667	7	17146054	17147293	1239	*	55	28	82	1.30679	0.0119329	22	26	38	54	84	108	Intron (transcript_ENSSSCT00000070535/gene_ENSSSCG00000049691, intron 4 of 5)	7	16945438	17345983	400546	+	gene_ENSSSCG00000049691	201855
222759	7	17853119	17854523	1404	*	117	69	166	1.06061	0.0110668	41	66	101	180	142	177	Distal Intergenic	7	17695258	17696497	1240	+	gene_ENSSSCG00000001083	159265
222792	7	18320759	18321189	430	*	39	20	58	1.31785	0.0290662	11	24	26	47	58	71	Distal Intergenic	7	17695258	17696497	1240	+	gene_ENSSSCG00000001083	625931
223261	7	23288410	23289403	993	*	43	22	64	1.2952	0.0111541	18	22	28	59	65	69	Distal Intergenic	7	23265564	23266827	1264	-	gene_ENSSSCG00000027607	-22576
223389	7	23932659	23934071	1412	*	75	99	50	-1.2091	0.0083478	125	91	83	35	44	72	Distal Intergenic	7	23914891	23928175	13285	+	gene_ENSSSCG00000029160	19180
223424	7	24082876	24084942	2066	*	38	52	24	-1.29495	0.0152841	60	52	44	23	25	26	3' UTR	7	24086218	24089370	3153	+	gene_ENSSSCG00000001428	-3342
223666	7	26602531	26603241	710	*	87	51	122	1.05632	0.0238482	44	32	78	116	108	144	Intron (transcript_ENSSSCT00000058001/gene_ENSSSCG00000001485, intron 2 of 12)	7	26446306	26522965	76660	-	gene_ENSSSCG00000001484	-80276
223922	7	28690684	28691833	1149	*	45	24	66	1.23528	0.0438747	22	16	36	89	61	50	Intron (transcript_ENSSSCT00000001669/gene_ENSSSCG00000001497, intron 1 of 14)	7	28659753	28680491	20739	-	gene_ENSSSCG00000033526	-11342
223924	7	28697419	28698180	761	*	49	22	76	1.59365	0.00353987	15	20	31	111	63	55	Intron (transcript_ENSSSCT00000001669/gene_ENSSSCG00000001497, intron 2 of 14)	7	28659753	28680491	20739	-	gene_ENSSSCG00000033526	-17689
224017	7	29094619	29095340	721	*	35	17	53	1.39714	0.0383247	16	16	20	32	49	78	Intron (transcript_ENSSSCT00000041384/gene_ENSSSCG00000001499, intron 9 of 102)	7	28812252	29300152	487901	+	gene_ENSSSCG00000001499	283088
224389	7	30722591	30722996	405	*	42	22	62	1.25133	0.0251232	19	19	30	48	67	72	Exon (transcript_ENSSSCT00000001706/gene_ENSSSCG00000001531, exon 6 of 7)	7	30731461	30802735	71275	+	gene_ENSSSCG00000001532	-8870
224774	7	32471807	32473049	1242	*	44	24	65	1.24516	0.0226936	20	19	33	68	52	77	Intron (transcript_ENSSSCT00000060514/gene_ENSSSCG00000001567, intron 19 of 21)	7	32409688	32508380	98693	-	gene_ENSSSCG00000001567	36573
224844	7	32760935	32761265	330	*	16	25	8	-1.86555	0.0280508	25	16	35	6	9	9	Distal Intergenic	7	32788291	32793878	5588	+	gene_ENSSSCG00000001573	-27356
224939	7	33395035	33395238	203	*	27	13	41	1.46633	0.0387449	11	16	12	54	37	34	Intron (transcript_ENSSSCT00000040605/gene_ENSSSCG00000039952, intron 2 of 6)	7	33378286	33718030	339745	+	gene_ENSSSCG00000039952	16952
225313	7	35816700	35817952	1252	*	46	25	67	1.17988	0.020425	24	25	28	76	61	65	Intron (transcript_ENSSSCT00000001777/gene_ENSSSCG00000001597, intron 2 of 2)	7	35723797	35914467	190671	-	gene_ENSSSCG00000001597	97767
225463	7	36839670	36840497	827	*	37	19	55	1.29092	0.0273772	18	22	18	56	44	65	Intron (transcript_ENSSSCT00000037770/gene_ENSSSCG00000001620, intron 2 of 3)	7	36830394	36846993	16600	+	gene_ENSSSCG00000001620	10103
225503	7	36993344	36994827	1483	*	89	53	124	1.00716	0.019258	53	35	73	118	112	143	5' UTR	7	36959468	36969478	10011	-	gene_ENSSSCG00000001624	-25349
226028	7	39445255	39446205	950	*	65	34	97	1.3019	0.00441721	22	36	44	83	83	125	Distal Intergenic	7	39384556	39431248	46693	+	gene_ENSSSCG00000001708	61649
226036	7	39488037	39489361	1324	*	78	45	110	1.05847	0.0105708	40	58	39	114	108	110	Distal Intergenic	7	39384556	39431248	46693	+	gene_ENSSSCG00000001708	104805
226091	7	39853537	39854093	556	*	35	15	56	1.69809	0.00164952	10	18	17	57	61	51	Intron (transcript_ENSSSCT00000070511/gene_ENSSSCG00000001709, intron 7 of 12)	7	40106532	40460687	354156	+	gene_ENSSSCG00000001710	-252995
226224	7	40880834	40882550	1716	*	68	39	98	1.11195	0.0337928	35	51	31	65	119	111	Distal Intergenic	7	40896470	40912426	15957	+	gene_ENSSSCG00000025788	-15636
226956	7	49022432	49023125	693	*	52	20	84	1.83855	3.417e-05	18	24	19	105	78	70	Intron (transcript_ENSSSCT00000043845/gene_ENSSSCG00000001779, intron 6 of 7)	7	49047902	49087783	39882	+	gene_ENSSSCG00000001780	-25470
227030	7	49499890	49500619	729	*	35	18	52	1.31128	0.0246119	15	19	21	47	58	53	Distal Intergenic	7	49540879	49599319	58441	+	gene_ENSSSCG00000001782	-40989
227171	7	50717614	50718206	592	*	86	49	123	1.11871	0.00301914	49	37	62	134	111	126	Distal Intergenic	7	50747841	50751777	3937	-	gene_ENSSSCG00000038491	34163
227508	7	52705078	52705327	249	*	13	21	6	-1.97271	0.0334083	21	26	17	5	8	6	Intron (transcript_ENSSSCT00000050612/gene_ENSSSCG00000041322, intron 11 of 13)	7	52667362	52718757	51396	-	gene_ENSSSCG00000041322	13679
227532	7	52770631	52771446	815	*	41	21	60	1.30278	0.0285719	16	16	32	49	56	77	Intron (transcript_ENSSSCT00000050308/gene_ENSSSCG00000034070, intron 8 of 10)	7	52731224	52793927	62704	-	gene_ENSSSCG00000034070	23296
227606	7	53098877	53100558	1681	*	51	28	74	1.16177	0.0151704	26	30	30	82	68	73	Exon (transcript_ENSSSCT00000002033/gene_ENSSSCG00000001814, exon 20 of 39)	7	53146404	53255977	109574	+	gene_ENSSSCG00000034090	-47527
227658	7	53359304	53360377	1073	*	82	38	126	1.494	3.71677e-05	28	45	43	117	113	149	Intron (transcript_ENSSSCT00000002035/gene_ENSSSCG00000001816, intron 8 of 22)	7	53317540	53412645	95106	+	gene_ENSSSCG00000001816	42837
227660	7	53367013	53367914	901	*	39	18	60	1.48386	0.0186444	17	20	19	74	75	32	Exon (transcript_ENSSSCT00000002035/gene_ENSSSCG00000001816, exon 13 of 23)	7	53317540	53412645	95106	+	gene_ENSSSCG00000001816	50374
227861	7	54592058	54593433	1375	*	99	55	144	1.18568	0.0173449	39	36	91	110	132	191	Distal Intergenic	7	54539970	54571747	31778	-	gene_ENSSSCG00000001834	-21686
227921	7	54790273	54791075	802	*	62	32	91	1.2744	0.0222506	31	29	38	48	97	130	Exon (transcript_ENSSSCT00000049467/gene_ENSSSCG00000001836, exon 5 of 9)	7	54811027	54889998	78972	+	gene_ENSSSCG00000001837	-20754
228022	7	55540248	55541084	836	*	48	26	71	1.22339	0.0247879	32	16	31	87	61	65	Distal Intergenic	7	55575336	55652928	77593	+	gene_ENSSSCG00000021361	-35088
228108	7	56016708	56016923	215	*	20	5	35	2.5344	0.00173306	5	5	6	54	32	21	Distal Intergenic	7	56084072	56144916	60845	+	gene_ENSSSCG00000027457	-67364
228109	7	56017339	56018075	736	*	43	15	71	2.00997	0.000709287	9	16	21	59	112	42	Distal Intergenic	7	56084072	56144916	60845	+	gene_ENSSSCG00000027457	-66733
228217	7	56943409	56944232	823	*	51	28	74	1.179	0.0320857	24	34	27	85	87	51	Intron (transcript_ENSSSCT00000040228/gene_ENSSSCG00000001865, intron 27 of 31)	7	56583160	57011914	428755	-	gene_ENSSSCG00000001865	68505
228356	7	57630671	57631847	1176	*	50	24	77	1.45558	0.00210858	18	23	32	94	66	71	Distal Intergenic	7	57504465	57570023	65559	+	gene_ENSSSCG00000001871	127382
228619	7	59079169	59079573	404	*	36	16	56	1.58178	0.00488188	18	12	19	48	48	74	Exon (transcript_ENSSSCT00000002136/gene_ENSSSCG00000001907, exon 7 of 11)	7	59070728	59084112	13385	+	gene_ENSSSCG00000001907	8845
228718	7	59548201	59548772	571	*	52	29	76	1.13562	0.0337864	33	36	20	89	68	71	Promoter (<=1kb)	7	59535593	59548888	13296	-	gene_ENSSSCG00000001915	687
228833	7	60166904	60168065	1161	*	45	24	67	1.22731	0.0179181	21	27	26	72	54	75	Intron (transcript_ENSSSCT00000061626/gene_ENSSSCG00000001921, intron 24 of 28)	7	60064994	60300562	235569	-	gene_ENSSSCG00000001921	133658
228836	7	60188457	60189697	1240	*	82	38	126	1.52104	7.01437e-05	39	39	36	138	150	91	Intron (transcript_ENSSSCT00000061626/gene_ENSSSCG00000001921, intron 24 of 28)	7	60064994	60300562	235569	-	gene_ENSSSCG00000001921	112105
228844	7	60236693	60237698	1005	*	96	47	144	1.39605	0.000149789	46	33	64	174	139	120	Intron (transcript_ENSSSCT00000061626/gene_ENSSSCG00000001921, intron 28 of 28)	7	60064994	60300562	235569	-	gene_ENSSSCG00000001921	63869
228859	7	60323872	60324547	675	*	68	33	102	1.40901	0.000202539	29	35	36	95	95	118	Distal Intergenic	7	60064994	60300562	235569	-	gene_ENSSSCG00000001921	-23985
228871	7	60378278	60379459	1181	*	96	58	134	1.00221	0.0104081	63	43	68	148	110	145	Distal Intergenic	7	60064994	60300562	235569	-	gene_ENSSSCG00000001921	-78897
228884	7	60429420	60430006	586	*	67	22	113	2.13062	5.46858e-08	22	21	24	138	83	119	Distal Intergenic	7	60481783	60670799	189017	+	gene_ENSSSCG00000061065	-52363
228895	7	60499210	60501023	1813	*	59	32	85	1.18111	0.00596074	29	30	39	86	83	88	Intron (transcript_ENSSSCT00000090421/gene_ENSSSCG00000061065, intron 1 of 1)	7	60481783	60670799	189017	+	gene_ENSSSCG00000061065	19240
228896	7	60501195	60502186	991	*	42	23	62	1.17188	0.0339994	24	25	22	54	57	75	Intron (transcript_ENSSSCT00000090421/gene_ENSSSCG00000061065, intron 1 of 1)	7	60481783	60670799	189017	+	gene_ENSSSCG00000061065	20403
229228	7	64613755	64614980	1225	*	54	30	79	1.1681	0.0148945	30	35	26	82	66	90	Promoter (2-3kb)	7	64578243	64616491	38249	-	gene_ENSSSCG00000054516	2736
229258	7	64751232	64752896	1664	*	76	40	112	1.25619	0.00155822	31	45	46	101	98	139	Intron (transcript_ENSSSCT00000040635/gene_ENSSSCG00000001950, intron 4 of 5)	7	64620517	64762428	141912	-	gene_ENSSSCG00000001950	11196
229525	7	66606972	66607714	742	*	61	31	92	1.32902	0.0246885	22	32	41	44	114	118	Intron (transcript_ENSSSCT00000002197/gene_ENSSSCG00000001964, intron 12 of 12)	7	65928075	66800991	872917	-	gene_ENSSSCG00000001964	194019
229899	7	69607469	69608099	630	*	56	30	82	1.21318	0.0104059	30	24	38	95	85	66	Intron (transcript_ENSSSCT00000002209/gene_ENSSSCG00000001975, intron 1 of 18)	7	69527811	69872863	345053	+	gene_ENSSSCG00000001975	80288
230009	7	72754763	72755058	295	*	36	14	59	1.84046	0.00314584	8	15	20	72	72	33	Distal Intergenic	7	72805230	72961258	156029	+	gene_ENSSSCG00000024396	-50467
231058	7	85378330	85379363	1033	*	60	34	85	1.10923	0.0118979	29	33	41	83	86	88	Distal Intergenic	7	85081356	85082226	871	-	gene_ENSSSCG00000035989	-297137
231095	7	85625751	85626074	323	*	24	35	14	-1.4993	0.0303553	39	26	40	14	10	19	Distal Intergenic	7	85921594	85968888	47295	+	gene_ENSSSCG00000002267	-295843
231195	7	85998190	85999131	941	*	59	32	85	1.17926	0.0147617	24	29	45	94	68	94	Intron (transcript_ENSSSCT00000043688/gene_ENSSSCG00000002266, intron 3 of 37)	7	85921594	85968888	47295	+	gene_ENSSSCG00000002267	77537
231298	7	86482296	86482876	580	*	42	17	68	1.79244	0.000271789	17	14	20	84	67	53	Intron (transcript_ENSSSCT00000039954/gene_ENSSSCG00000039271, intron 4 of 4)	7	86446149	86514393	68245	-	gene_ENSSSCG00000039271	32097
231312	7	86523932	86524836	904	*	55	23	87	1.68887	3.31831e-05	25	23	22	81	88	93	Distal Intergenic	7	86446149	86514393	68245	-	gene_ENSSSCG00000039271	-10443
231331	7	86881306	86882394	1088	*	52	24	80	1.53925	0.000637919	17	24	31	66	82	94	Intron (transcript_ENSSSCT00000054212/gene_ENSSSCG00000002263, intron 9 of 10)	7	86777920	87103309	325390	-	gene_ENSSSCG00000002263	222003
231397	7	87156992	87158089	1097	*	55	29	82	1.27496	0.00715742	31	19	38	72	76	98	Distal Intergenic	7	86777920	87103309	325390	-	gene_ENSSSCG00000002263	-54780
231409	7	87251241	87252598	1357	*	45	24	66	1.24331	0.0140702	20	24	29	59	69	72	Distal Intergenic	7	86777920	87103309	325390	-	gene_ENSSSCG00000002263	-149289
231429	7	87636656	87637997	1341	*	77	45	110	1.08527	0.0203531	29	53	53	137	102	92	Intron (transcript_ENSSSCT00000052928/gene_ENSSSCG00000002262, intron 11 of 13)	7	87568026	87766335	198310	-	gene_ENSSSCG00000002262	129679
231450	7	87853449	87853963	514	*	23	10	37	1.58391	0.0311082	9	11	12	47	31	33	Distal Intergenic	7	87889411	88032098	142688	+	gene_ENSSSCG00000002260	-35962
231454	7	87871727	87872354	627	*	75	44	105	1.03657	0.0292246	29	38	67	109	99	108	Distal Intergenic	7	87889411	88032098	142688	+	gene_ENSSSCG00000002260	-17684
231913	7	90596101	90596937	836	*	57	31	83	1.21777	0.0426742	13	32	48	71	74	104	Exon (transcript_ENSSSCT00000002545/gene_ENSSSCG00000002285, exon 4 of 25)	7	90346714	90916455	569742	+	gene_ENSSSCG00000002285	250223
232369	7	92711742	92712894	1152	*	39	19	58	1.38654	0.0171932	17	19	22	49	46	81	Distal Intergenic	7	92550007	92644842	94836	-	gene_ENSSSCG00000036702	-68052
232410	7	92888260	92888865	605	*	55	31	79	1.12309	0.0162287	28	30	36	69	85	83	Intron (transcript_ENSSSCT00000002567/gene_ENSSSCG00000002305, intron 2 of 7)	7	92929069	93041442	112374	+	gene_ENSSSCG00000002306	-40809
233100	7	97463972	97464231	259	*	18	27	9	-1.76177	0.0409263	17	21	45	10	10	8	Intron (transcript_ENSSSCT00000105370/gene_ENSSSCG00000055314, intron 5 of 5)	7	97531860	97552033	20174	+	gene_ENSSSCG00000002363	-67888
233150	7	97811676	97812360	684	*	34	16	52	1.44839	0.0179181	18	16	16	68	52	38	Intron (transcript_ENSSSCT00000002632/gene_ENSSSCG00000002368, intron 32 of 34)	7	97851698	97852220	523	+	gene_ENSSSCG00000031305	-40022
233700	7	101044956	101046168	1212	*	78	34	122	1.63516	5.00947e-06	34	34	34	121	100	147	Distal Intergenic	7	100934986	100935249	264	-	gene_ENSSSCG00000058985	-110919
233714	7	102542361	102542802	441	*	35	16	54	1.52724	0.0325559	8	16	25	80	47	35	Intron (transcript_ENSSSCT00000040282/gene_ENSSSCG00000058517, intron 2 of 6)	7	102296401	102301644	5244	+	gene_ENSSSCG00000058250	246401
233716	7	102552549	102553514	965	*	48	17	80	1.97709	0.000871151	12	19	22	120	85	35	Intron (transcript_ENSSSCT00000040282/gene_ENSSSCG00000058517, intron 2 of 6)	7	102296401	102301644	5244	+	gene_ENSSSCG00000058250	257113
233802	7	103928083	103928378	295	*	34	16	52	1.46246	0.0444894	12	8	30	39	48	71	Distal Intergenic	7	103963248	104009226	45979	-	gene_ENSSSCG00000002411	81143
234004	7	108669507	108669850	343	*	40	20	60	1.34083	0.0300377	17	24	21	42	87	53	Distal Intergenic	7	107917208	107917387	180	+	gene_ENSSSCG00000052115	752642
234080	7	110511349	110512009	660	*	40	18	63	1.61532	0.00709623	17	12	25	87	65	38	3' UTR	7	110463517	110513257	49741	+	gene_ENSSSCG00000002426	48492
234134	7	111121323	111121697	374	*	39	21	57	1.21199	0.033937	17	26	21	60	58	54	Intron (transcript_ENSSSCT00000054722/gene_ENSSSCG00000002429, intron 3 of 8)	7	111037659	111037862	204	-	gene_ENSSSCG00000052660	-83835
234301	7	111911856	111912769	913	*	41	21	62	1.33139	0.0169841	14	24	26	65	71	50	Intron (transcript_ENSSSCT00000002702/gene_ENSSSCG00000002432, intron 1 of 1)	7	111867546	111980663	113118	+	gene_ENSSSCG00000002432	45223
234463	7	112705891	112706979	1088	*	57	34	81	1.056	0.0489637	32	24	46	97	82	65	Intron (transcript_ENSSSCT00000002707/gene_ENSSSCG00000024377, intron 15 of 15)	7	112561988	112753564	191577	-	gene_ENSSSCG00000024377	47673
234515	7	112921234	112922614	1380	*	40	22	59	1.16864	0.0496318	20	25	23	65	67	45	Exon (transcript_ENSSSCT00000002710/gene_ENSSSCG00000002440, exon 28 of 30)	7	112885163	112904246	19084	-	gene_ENSSSCG00000034114	-18368
234536	7	112987707	112988471	764	*	51	26	77	1.3602	0.00345965	25	20	33	87	77	67	Intron (transcript_ENSSSCT00000002710/gene_ENSSSCG00000002440, intron 26 of 29)	7	112917534	113045682	128149	-	gene_ENSSSCG00000002440	57975
234813	7	114540162	114540757	595	*	51	23	79	1.5433	0.0102237	16	12	43	70	59	108	Distal Intergenic	7	114361968	114520793	158826	-	gene_ENSSSCG00000002457	-19964
234860	7	115132214	115133381	1167	*	77	45	109	1.07012	0.0181867	33	41	62	132	89	108	Distal Intergenic	7	115038630	115100756	62127	-	gene_ENSSSCG00000002464	-32625
234927	7	115377815	115378109	294	*	45	22	69	1.41207	0.0152401	15	14	39	74	76	57	Distal Intergenic	7	115363665	115370767	7103	-	gene_ENSSSCG00000061690	-7342
235061	7	116645626	116646940	1314	*	46	25	67	1.19018	0.0307053	24	23	30	89	56	58	Distal Intergenic	7	116476791	116590265	113475	-	gene_ENSSSCG00000002494	-56675
235150	7	117609130	117610391	1261	*	90	42	138	1.53147	0.000597879	32	21	73	152	126	138	Promoter (<=1kb)	7	117609840	117667455	57616	+	gene_ENSSSCG00000002504	0
235427	7	121029924	121030852	928	*	76	44	107	1.05981	0.023146	32	42	60	132	85	105	Intron (transcript_ENSSSCT00000098507/gene_ENSSSCG00000037105, intron 3 of 13)	7	121058105	121076328	18224	-	gene_ENSSSCG00000002512	46404
236624	8	4398684	4399034	350	*	27	13	42	1.47587	0.0332133	15	11	13	32	40	54	Distal Intergenic	8	4362680	4385273	22594	-	gene_ENSSSCG00000032452	-13761
236648	8	5023768	5024364	596	*	53	29	77	1.20693	0.0249792	25	23	39	83	94	54	Distal Intergenic	8	4893217	5023644	130428	+	gene_ENSSSCG00000024399	131147
236773	8	7360315	7360565	250	*	16	25	7	-2.07674	0.0186444	39	20	17	9	7	5	Distal Intergenic	8	7389780	7423869	34090	-	gene_ENSSSCG00000021515	63554
236943	8	11005543	11005770	227	*	21	8	34	1.77519	0.0201971	11	5	10	28	37	38	Distal Intergenic	8	11000721	11002353	1633	+	gene_ENSSSCG00000060364	5049
237212	8	12950014	12950367	353	*	28	12	45	1.62767	0.0334351	15	7	16	60	52	23	Intron (transcript_ENSSSCT00000089568/gene_ENSSSCG00000008748, intron 8 of 8)	8	12806880	12969296	162417	-	gene_ENSSSCG00000008748	19282
237224	8	13174087	13174237	150	*	15	23	6	-2.0474	0.041	14	37	20	4	12	4	Distal Intergenic	8	13259804	13265444	5641	-	gene_ENSSSCG00000045672	91357
237392	8	16776295	16776882	587	*	37	16	58	1.66178	0.00404083	14	14	20	54	40	82	Intron (transcript_ENSSSCT00000037721/gene_ENSSSCG00000008753, intron 18 of 18)	8	16666606	16787296	120691	-	gene_ENSSSCG00000008753	11001
237445	8	17479921	17480610	689	*	43	21	65	1.41402	0.0142249	31	20	12	53	75	68	Distal Intergenic	8	17841844	17946992	105149	-	gene_ENSSSCG00000029275	467071
237504	8	17811747	17812200	453	*	31	14	48	1.58038	0.0131603	18	11	13	34	50	62	Distal Intergenic	8	17841844	17946992	105149	-	gene_ENSSSCG00000029275	135245
237688	8	18858751	18859786	1035	*	47	21	72	1.52302	0.0064995	14	26	25	47	66	104	Intron (transcript_ENSSSCT00000053427/gene_ENSSSCG00000023001, intron 8 of 11)	8	18807739	18914080	106342	-	gene_ENSSSCG00000023001	55329
237691	8	18869729	18870707	978	*	51	28	75	1.17913	0.0150045	25	24	37	68	73	84	Intron (transcript_ENSSSCT00000053427/gene_ENSSSCG00000023001, intron 9 of 11)	8	18807739	18914080	106342	-	gene_ENSSSCG00000023001	44351
237773	8	19343553	19344359	806	*	48	26	70	1.17632	0.0251232	29	29	22	79	74	57	Distal Intergenic	8	19301248	19341478	40231	+	gene_ENSSSCG00000025902	43111
237798	8	19527769	19528732	963	*	75	42	108	1.14385	0.00296263	40	39	48	94	111	120	Distal Intergenic	8	19481198	19509666	28469	+	gene_ENSSSCG00000008758	47534
237862	8	19784523	19785391	868	*	82	42	123	1.32086	0.000930146	34	37	57	142	90	137	Distal Intergenic	8	19701022	19715088	14067	+	gene_ENSSSCG00000040571	84369
237960	8	20147258	20147916	658	*	56	27	85	1.43191	0.00786791	18	32	32	56	74	127	Exon (transcript_ENSSSCT00000044877/gene_ENSSSCG00000022155, exon 6 of 12)	8	20188830	20199344	10515	-	gene_ENSSSCG00000061661	52086
238015	8	20437616	20438795	1179	*	59	28	89	1.45118	0.000304034	23	29	33	90	87	92	Distal Intergenic	8	20517587	20604319	86733	+	gene_ENSSSCG00000008762	-79971
238028	8	20518099	20518805	706	*	56	22	90	1.80476	2.86077e-05	13	23	31	83	100	87	Promoter (1-2kb)	8	20517587	20604319	86733	+	gene_ENSSSCG00000008762	1218
238101	8	21685041	21685919	878	*	69	36	103	1.29347	0.0204117	18	37	55	110	131	68	Distal Intergenic	8	20607618	20609036	1419	+	gene_ENSSSCG00000032413	1078301
238102	8	21724743	21725517	774	*	49	23	74	1.47191	0.0113499	27	18	25	78	105	41	Distal Intergenic	8	20607618	20609036	1419	+	gene_ENSSSCG00000032413	1117899
238504	8	29939023	29940658	1635	*	67	37	97	1.16956	0.00441721	34	31	47	102	89	100	Distal Intergenic	8	30024799	30060974	36176	+	gene_ENSSSCG00000036488	-85776
238657	8	30870962	30871697	735	*	72	31	114	1.65489	5.92722e-06	30	24	40	117	101	124	Distal Intergenic	8	30887830	30963762	75933	+	gene_ENSSSCG00000033602	-16868
238827	8	32089191	32090133	942	*	68	39	97	1.09488	0.0130271	42	30	46	102	108	81	Intron (transcript_ENSSSCT00000058359/gene_ENSSSCG00000022168, intron 11 of 14)	8	31921593	32193940	272348	-	gene_ENSSSCG00000022168	104749
238892	8	32407376	32408448	1072	*	58	23	92	1.75666	7.6591e-06	25	21	25	98	85	95	Distal Intergenic	8	32419234	32419497	264	+	gene_ENSSSCG00000058936	-11858
238903	8	32445144	32445674	530	*	17	26	9	-1.77116	0.029326	27	30	22	6	8	13	Intron (transcript_ENSSSCT00000045571/gene_ENSSSCG00000008799, intron 1 of 22)	8	32433318	32792546	359229	+	gene_ENSSSCG00000008799	12356
238934	8	32538591	32539245	654	*	58	34	82	1.04744	0.0297238	38	24	41	81	82	83	Intron (transcript_ENSSSCT00000045571/gene_ENSSSCG00000008799, intron 1 of 22)	8	32433318	32792546	359229	+	gene_ENSSSCG00000008799	105927
239103	8	34788860	34789268	408	*	35	18	52	1.34027	0.0435475	13	21	20	69	54	35	Intron (transcript_ENSSSCT00000056764/gene_ENSSSCG00000035712, intron 1 of 1)	8	34746458	35005694	259237	-	gene_ENSSSCG00000035712	216834
239335	8	39388578	39390261	1683	*	48	25	72	1.32094	0.00869408	22	33	20	66	85	67	Distal Intergenic	8	39562764	39563353	590	+	gene_ENSSSCG00000021623	-174186
239347	8	39544966	39545619	653	*	53	31	75	1.05732	0.0347654	35	29	30	65	85	77	Intron (transcript_ENSSSCT00000052697/gene_ENSSSCG00000036284, intron 6 of 9)	8	39562764	39563353	590	+	gene_ENSSSCG00000021623	-17798
239436	8	40005797	40006308	511	*	31	13	49	1.63289	0.00679121	14	12	15	61	48	38	Intron (transcript_ENSSSCT00000023167/gene_ENSSSCG00000008836, intron 5 of 8)	8	39715528	40145887	430360	-	gene_ENSSSCG00000008836	140090
239729	8	44831110	44832305	1195	*	60	35	86	1.10936	0.0468714	18	32	55	91	87	82	Distal Intergenic	8	44728992	44765200	36209	-	gene_ENSSSCG00000008867	-67105
239740	8	45045854	45046737	883	*	105	56	154	1.23738	0.000311239	42	51	77	140	165	157	Distal Intergenic	8	44728992	44765200	36209	-	gene_ENSSSCG00000008867	-281537
239868	8	46738214	46738695	481	*	31	13	49	1.62776	0.0147141	8	20	13	41	66	40	Distal Intergenic	8	47036899	47098718	61820	-	gene_ENSSSCG00000008873	360504
239901	8	47043439	47045161	1722	*	74	44	104	1.02968	0.0266828	27	45	61	101	106	106	Exon (transcript_ENSSSCT00000009714/gene_ENSSSCG00000008873, exon 5 of 6)	8	47036899	47098718	61820	-	gene_ENSSSCG00000008873	55279
240017	8	47953017	47954661	1644	*	80	46	114	1.08463	0.0086984	41	54	44	94	108	141	Distal Intergenic	8	47829916	47944492	114577	-	gene_ENSSSCG00000037757	-10169
240019	8	47988673	47989044	371	*	32	14	50	1.64413	0.0182302	11	12	19	28	47	77	Distal Intergenic	8	48021604	48277454	255851	+	gene_ENSSSCG00000008881	-32931
240392	8	56247578	56248535	957	*	88	40	137	1.54194	2.28506e-05	39	34	49	154	99	158	Exon (transcript_ENSSSCT00000023257/gene_ENSSSCG00000022955, exon 7 of 26)	8	56221663	56231920	10258	-	gene_ENSSSCG00000025792	-16615
240444	8	59651326	59652218	892	*	40	18	63	1.60062	0.0161829	11	23	20	70	88	31	Distal Intergenic	8	59196256	59200411	4156	-	gene_ENSSSCG00000046730	-451807
240501	8	62161848	62162485	637	*	39	17	61	1.59994	0.0158045	9	14	30	41	88	55	Distal Intergenic	8	62234964	62235228	265	+	gene_ENSSSCG00000057803	-73116
240534	8	63445380	63445870	490	*	47	24	70	1.35074	0.00779931	15	24	33	61	72	79	Intron (transcript_ENSSSCT00000027663/gene_ENSSSCG00000008919, intron 13 of 16)	8	63287711	63604734	317024	-	gene_ENSSSCG00000008919	159354
240535	8	63446012	63447064	1052	*	59	25	93	1.65318	6.38777e-05	17	33	27	90	91	100	Intron (transcript_ENSSSCT00000027663/gene_ENSSSCG00000008919, intron 13 of 16)	8	63287711	63604734	317024	-	gene_ENSSSCG00000008919	158722
240571	8	64724609	64725925	1316	*	87	42	133	1.42171	0.000212454	31	60	37	122	150	127	Distal Intergenic	8	65056708	65060073	3366	+	gene_ENSSSCG00000042027	-332099
240771	8	68046125	68047468	1343	*	62	34	89	1.15436	0.019258	30	45	29	103	97	69	Intron (transcript_ENSSSCT00000047428/gene_ENSSSCG00000008943, intron 13 of 31)	8	68326299	68360262	33964	-	gene_ENSSSCG00000027609	314137
240783	8	68088895	68090068	1173	*	61	34	88	1.13237	0.0442294	24	35	45	64	73	127	Exon (transcript_ENSSSCT00000047428/gene_ENSSSCG00000008943, exon 19 of 32)	8	68326299	68360262	33964	-	gene_ENSSSCG00000027609	271367
240960	8	70378725	70380157	1432	*	48	27	70	1.13564	0.0422961	26	35	21	55	79	76	Distal Intergenic	8	70351311	70372569	21259	+	gene_ENSSSCG00000038185	28846
241068	8	71038442	71039082	640	*	39	18	60	1.46702	0.00571767	21	20	15	69	52	59	Distal Intergenic	8	71162840	71181919	19080	-	gene_ENSSSCG00000008969	143477
241111	8	71276564	71277339	775	*	61	27	96	1.61061	6.9388e-05	31	30	20	88	102	98	Promoter (1-2kb)	8	71275410	71276190	781	-	gene_ENSSSCG00000039106	-1149
241246	8	72073289	72074191	902	*	61	25	96	1.68803	7.17651e-05	34	23	20	98	76	115	Intron (transcript_ENSSSCT00000009840/gene_ENSSSCG00000008983, intron 24 of 25)	8	71990119	72088829	98711	-	gene_ENSSSCG00000008983	15540
241312	8	72497645	72498445	800	*	108	62	155	1.11082	0.000664584	54	59	73	141	147	177	Distal Intergenic	8	72539307	72543298	3992	-	gene_ENSSSCG00000008985	45653
241459	8	73449934	73451477	1543	*	60	29	92	1.43902	0.00114812	35	29	24	93	113	71	Distal Intergenic	8	73502717	73957375	454659	+	gene_ENSSSCG00000008991	-52783
241467	8	73496539	73497067	528	*	53	25	81	1.50234	0.000755994	22	19	34	94	71	80	Distal Intergenic	8	73502717	73957375	454659	+	gene_ENSSSCG00000008991	-6178
241471	8	73521260	73521607	347	*	34	17	51	1.37482	0.0377107	17	17	17	68	52	33	Intron (transcript_ENSSSCT00000084016/gene_ENSSSCG00000008991, intron 2 of 19)	8	73502717	73957375	454659	+	gene_ENSSSCG00000008991	18890
241494	8	73615472	73617336	1864	*	59	35	84	1.02288	0.0278048	37	32	38	88	73	91	Intron (transcript_ENSSSCT00000084016/gene_ENSSSCG00000008991, intron 2 of 19)	8	73562733	73570078	7346	+	gene_ENSSSCG00000046281	54603
241523	8	73702827	73703090	263	*	25	12	38	1.47234	0.0402779	12	12	12	31	38	47	Intron (transcript_ENSSSCT00000084016/gene_ENSSSCG00000008991, intron 4 of 19)	8	73562733	73570078	7346	+	gene_ENSSSCG00000046281	140357
241642	8	75067050	75067912	862	*	34	17	52	1.42177	0.0126689	15	16	20	60	49	49	Distal Intergenic	8	75337144	75345921	8778	+	gene_ENSSSCG00000009004	-270094
241696	8	75445755	75446581	826	*	47	66	29	-1.40972	0.00253932	72	60	67	30	19	38	Distal Intergenic	8	75431883	75435532	3650	-	gene_ENSSSCG00000009001	-11049
241917	8	76828636	76829723	1087	*	75	43	108	1.10936	0.00784284	31	43	56	113	93	118	Distal Intergenic	8	76482844	76699348	216505	+	gene_ENSSSCG00000020879	346879
242121	8	78224749	78225714	965	*	51	22	80	1.65403	0.000547784	17	15	35	93	83	66	Intron (transcript_ENSSSCT00000038989/gene_ENSSSCG00000009021, intron 36 of 56)	8	78166886	78170618	3733	+	gene_ENSSSCG00000058219	58828
242156	8	78860881	78861613	732	*	79	42	115	1.25435	0.00604017	35	24	68	121	117	109	Distal Intergenic	8	78681415	78854848	173434	-	gene_ENSSSCG00000009023	-6765
242225	8	80204512	80205051	539	*	59	32	85	1.19554	0.0248495	21	33	43	65	75	117	Distal Intergenic	8	80312234	80668412	356179	+	gene_ENSSSCG00000037766	-107722
242267	8	80407872	80408715	843	*	61	27	95	1.60452	7.33774e-05	21	33	27	81	101	104	Intron (transcript_ENSSSCT00000081679/gene_ENSSSCG00000037766, intron 3 of 9)	8	80385999	80391302	5304	-	gene_ENSSSCG00000043522	-17413
242293	8	80487402	80488592	1190	*	82	41	124	1.36908	0.00040365	27	39	59	108	135	129	Intron (transcript_ENSSSCT00000081679/gene_ENSSSCG00000037766, intron 3 of 9)	8	80385999	80391302	5304	-	gene_ENSSSCG00000043522	-97290
242454	8	81029921	81030558	637	*	63	36	90	1.10104	0.0497289	49	35	24	118	75	77	Distal Intergenic	8	80675002	81024452	349451	-	gene_ENSSSCG00000009029	-6106
242470	8	81221812	81222090	278	*	28	40	17	-1.4605	0.0341078	23	54	44	14	19	18	Intron (transcript_ENSSSCT00000078137/gene_ENSSSCG00000009031, intron 4 of 4)	8	81209327	81276853	67527	-	gene_ENSSSCG00000009031	55041
242524	8	82138582	82139615	1033	*	88	48	129	1.20058	0.00282509	42	50	53	116	98	173	Intron (transcript_ENSSSCT00000067214/gene_ENSSSCG00000009035, intron 4 of 6)	8	82115056	82355655	240600	+	gene_ENSSSCG00000009035	24559
242665	8	83043424	83044896	1472	*	59	32	87	1.23072	0.00532789	36	31	29	84	74	104	Distal Intergenic	8	82908527	82968994	60468	-	gene_ENSSSCG00000009040	-75902
242710	8	83250677	83251298	621	*	34	16	53	1.48151	0.0198858	14	17	18	37	45	77	Intron (transcript_ENSSSCT00000044496/gene_ENSSSCG00000009042, intron 3 of 20)	8	83240754	83288234	47481	+	gene_ENSSSCG00000009042	10544
242878	8	84589770	84590554	784	*	49	67	31	-1.35317	0.0113103	70	81	52	20	27	46	Intron (transcript_ENSSSCT00000009910/gene_ENSSSCG00000009049, intron 6 of 9)	8	84567618	84601224	33607	-	gene_ENSSSCG00000009049	11454
242879	8	84590746	84591057	311	*	40	55	24	-1.39872	0.0112957	58	71	38	25	27	22	Exon (transcript_ENSSSCT00000009910/gene_ENSSSCG00000009049, exon 4 of 10)	8	84567618	84601224	33607	-	gene_ENSSSCG00000009049	10478
242993	8	85130888	85132186	1298	*	69	38	100	1.18481	0.00314481	35	43	36	107	90	104	Intron (transcript_ENSSSCT00000009911/gene_ENSSSCG00000009050, intron 1 of 24)	8	85084133	85514516	430384	+	gene_ENSSSCG00000009050	48053
243031	8	85274654	85275110	456	*	54	30	78	1.14565	0.0164733	28	24	40	71	80	84	Intron (transcript_ENSSSCT00000009911/gene_ENSSSCG00000009050, intron 7 of 24)	8	85084133	85514516	430384	+	gene_ENSSSCG00000009050	190977
243043	8	85313346	85314322	976	*	60	26	94	1.62801	3.51763e-05	22	28	29	97	84	102	Intron (transcript_ENSSSCT00000009911/gene_ENSSSCG00000009050, intron 9 of 24)	8	85084133	85514516	430384	+	gene_ENSSSCG00000009050	230189
243741	8	95720605	95721317	712	*	69	41	96	1.00418	0.0269957	38	40	47	118	84	88	Distal Intergenic	8	95931093	95939551	8459	-	gene_ENSSSCG00000061764	218946
243751	8	95941426	95942355	929	*	72	36	107	1.34254	0.0010537	36	36	38	141	90	92	Promoter (2-3kb)	8	95931093	95939551	8459	-	gene_ENSSSCG00000061764	-2804
243766	8	96184946	96186239	1293	*	75	32	118	1.66904	3.32496e-05	25	41	30	141	125	88	Intron (transcript_ENSSSCT00000027726/gene_ENSSSCG00000029943, intron 19 of 21)	8	96209079	96270889	61811	-	gene_ENSSSCG00000009071	85943
243941	8	97444425	97445673	1248	*	91	53	129	1.06732	0.00848708	41	42	78	136	122	130	Distal Intergenic	8	97585583	97590770	5188	-	gene_ENSSSCG00000041422	146345
244004	8	98808801	98809577	776	*	44	23	66	1.31725	0.0238245	15	23	31	88	60	50	Distal Intergenic	8	99148496	99310519	162024	-	gene_ENSSSCG00000036155	501718
244015	8	98949382	98950223	841	*	82	47	118	1.09874	0.0102473	54	52	36	97	111	147	Distal Intergenic	8	99148496	99310519	162024	-	gene_ENSSSCG00000036155	361137
244022	8	98995865	98996522	657	*	102	49	155	1.45535	0.000184808	34	36	78	128	158	180	Distal Intergenic	8	99148496	99310519	162024	-	gene_ENSSSCG00000036155	314654
244162	8	100309508	100310582	1074	*	59	32	87	1.22022	0.0158045	24	33	40	116	64	81	Distal Intergenic	8	100536525	100543154	6630	+	gene_ENSSSCG00000050208	-227017
244567	8	104313160	104313710	550	*	63	23	104	1.96685	4.5732e-06	19	23	27	76	92	145	Intron (transcript_ENSSSCT00000055154/gene_ENSSSCG00000009106, intron 3 of 19)	8	104301270	104302472	1203	-	gene_ENSSSCG00000053989	-11238
244696	8	104757924	104758437	513	*	25	38	12	-1.81789	0.00320976	46	38	31	10	14	14	Intron (transcript_ENSSSCT00000073184/gene_ENSSSCG00000009111, intron 4 of 4)	8	104677583	104873791	196209	-	gene_ENSSSCG00000009111	115867
244847	8	108941710	108942416	706	*	53	20	85	1.83579	0.000129093	18	20	24	69	62	126	Intron (transcript_ENSSSCT00000078069/gene_ENSSSCG00000009123, intron 3 of 22)	8	108915572	109222905	307334	+	gene_ENSSSCG00000009123	26844
244917	8	109135802	109136232	430	*	30	13	47	1.62808	0.0259388	11	16	13	47	71	25	Exon (transcript_ENSSSCT00000078069/gene_ENSSSCG00000009123, exon 6 of 23)	8	109330479	109332942	2464	-	gene_ENSSSCG00000063375	197140
244933	8	109181725	109182942	1217	*	42	20	64	1.46229	0.0156045	15	22	23	38	62	92	Intron (transcript_ENSSSCT00000078069/gene_ENSSSCG00000009123, intron 17 of 22)	8	109330479	109332942	2464	-	gene_ENSSSCG00000063375	151217
245045	8	109794201	109795324	1123	*	63	30	97	1.46497	0.000137539	26	31	34	99	89	103	Intron (transcript_ENSSSCT00000097172/gene_ENSSSCG00000009125, intron 45 of 46)	8	109306796	109912908	606113	-	gene_ENSSSCG00000009125	118707
245104	8	110044745	110045005	260	*	23	10	36	1.63536	0.0268216	12	7	11	30	36	42	Distal Intergenic	8	110069829	110089708	19880	-	gene_ENSSSCG00000009119	44963
245114	8	110161979	110162965	986	*	84	44	124	1.25959	0.0187353	42	46	46	154	57	162	Intron (transcript_ENSSSCT00000023614/gene_ENSSSCG00000009120, intron 22 of 27)	8	110201161	110201979	819	+	gene_ENSSSCG00000033479	-39182
245197	8	111257983	111258827	844	*	66	30	103	1.56104	0.000134401	31	37	22	114	110	85	Distal Intergenic	8	111698757	111723298	24542	+	gene_ENSSSCG00000034708	-440774
245278	8	111813580	111813992	412	*	46	18	74	1.83876	0.000210854	19	15	20	94	80	49	Intron (transcript_ENSSSCT00000010000/gene_ENSSSCG00000009132, intron 13 of 20)	8	111748514	111858510	109997	-	gene_ENSSSCG00000009132	44930
245313	8	112005437	112006080	643	*	63	28	98	1.59798	3.417e-05	28	27	29	99	85	111	Distal Intergenic	8	112008596	112009503	908	-	gene_ENSSSCG00000009133	4066
245391	8	112357534	112358243	709	*	58	27	88	1.45368	0.000709287	28	34	21	83	81	101	Distal Intergenic	8	112360222	112376410	16189	-	gene_ENSSSCG00000009135	18876
245572	8	114073579	114074602	1023	*	52	25	80	1.45012	0.00130977	18	25	33	83	68	89	Promoter (2-3kb)	8	114057603	114076154	18552	-	gene_ENSSSCG00000009152	2575
245648	8	114678016	114678921	905	*	87	48	126	1.1893	0.000728746	53	37	54	127	121	132	Distal Intergenic	8	114862247	114974304	112058	+	gene_ENSSSCG00000032094	-184231
245690	8	115103326	115104130	804	*	52	24	79	1.48134	0.0114694	24	38	11	101	61	77	Distal Intergenic	8	114862247	114974304	112058	+	gene_ENSSSCG00000032094	241883
245692	8	115120800	115121278	478	*	36	18	54	1.35164	0.0245219	14	16	25	42	62	58	Distal Intergenic	8	114862247	114974304	112058	+	gene_ENSSSCG00000032094	259031
245781	8	115890044	115890616	572	*	82	47	117	1.10058	0.0305282	25	42	76	104	114	134	Distal Intergenic	8	115779840	115861137	81298	-	gene_ENSSSCG00000038801	-29479
245783	8	115899572	115900547	975	*	86	43	128	1.36681	0.00260477	23	41	66	105	116	165	Distal Intergenic	8	115779840	115861137	81298	-	gene_ENSSSCG00000038801	-39410
245793	8	115977346	115978217	871	*	106	54	159	1.34994	3.81886e-05	39	57	66	159	172	146	Intron (transcript_ENSSSCT00000010025/gene_ENSSSCG00000023548, intron 7 of 11)	8	115902994	116031862	128869	-	gene_ENSSSCG00000023548	54516
245821	8	116292319	116292865	546	*	77	43	111	1.13093	0.019258	37	50	44	101	76	157	Intron (transcript_ENSSSCT00000050170/gene_ENSSSCG00000022788, intron 5 of 9)	8	116249573	116334013	84441	+	gene_ENSSSCG00000022788	43292
245838	8	116421895	116423237	1342	*	56	24	88	1.66903	0.00393821	15	27	30	57	61	148	Exon (transcript_ENSSSCT00000038037/gene_ENSSSCG00000009157, exon 10 of 12)	8	116419568	116545300	125733	-	gene_ENSSSCG00000009157	123405
246251	8	119917321	119917934	613	*	39	60	19	-1.88101	0.000345619	82	57	41	18	25	14	Distal Intergenic	8	119733872	119889508	155637	-	gene_ENSSSCG00000054104	-28426
246287	8	120165705	120166825	1120	*	68	38	98	1.13086	0.0054619	39	39	38	95	88	112	Intron (transcript_ENSSSCT00000038215/gene_ENSSSCG00000038080, intron 1 of 11)	8	120145804	120230944	85141	+	gene_ENSSSCG00000038080	21021
246493	8	121337754	121338372	618	*	57	29	84	1.3158	0.00910958	28	25	35	59	75	120	Intron (transcript_ENSSSCT00000071208/gene_ENSSSCG00000009186, intron 11 of 11)	8	121288690	121352459	63770	-	gene_ENSSSCG00000009186	14705
246850	8	125315030	125315529	499	*	84	46	121	1.19137	0.00786791	33	39	67	154	93	118	Distal Intergenic	8	125044028	125259945	215918	-	gene_ENSSSCG00000009192	-55584
246896	8	127590691	127591381	690	*	47	23	71	1.39324	0.0155095	12	24	35	79	50	86	Distal Intergenic	8	125819951	127129763	1309813	-	gene_ENSSSCG00000009197	-461618
246942	8	129845926	129846354	428	*	56	30	82	1.23776	0.0129695	24	37	29	88	97	61	Distal Intergenic	8	129993370	129998220	4851	-	gene_ENSSSCG00000032541	152294
247041	8	130363957	130365152	1195	*	72	43	100	1.00411	0.0364318	49	36	45	77	128	97	Intron (transcript_ENSSSCT00000010082/gene_ENSSSCG00000009208, intron 3 of 25)	8	130346214	130470247	124034	-	gene_ENSSSCG00000009208	106290
247633	8	133944143	133945282	1139	*	48	25	70	1.24389	0.00987759	24	23	30	63	75	73	Distal Intergenic	8	133959247	134041258	82012	-	gene_ENSSSCG00000009231	97115
248096	8	137866110	137866912	802	*	37	19	55	1.3464	0.0386717	11	21	25	54	73	40	Intron (transcript_ENSSSCT00000044187/gene_ENSSSCG00000009256, intron 16 of 16)	8	137618616	137878333	259718	+	gene_ENSSSCG00000009256	248296
248219	8	138740105	138740842	737	*	74	38	111	1.32148	0.00186137	33	45	37	133	121	79	Intron (transcript_ENSSSCT00000061139/gene_ENSSSCG00000027722, intron 13 of 15)	8	138674823	138790083	115261	-	gene_ENSSSCG00000027722	49978
248226	8	138764500	138765285	785	*	42	19	65	1.52568	0.00421496	18	27	13	58	60	77	Intron (transcript_ENSSSCT00000061139/gene_ENSSSCG00000027722, intron 15 of 15)	8	138674823	138790083	115261	-	gene_ENSSSCG00000027722	25583
248228	8	138771035	138771530	495	*	35	16	54	1.54029	0.0136019	12	17	19	50	36	76	Intron (transcript_ENSSSCT00000061139/gene_ENSSSCG00000027722, intron 15 of 15)	8	138674823	138790083	115261	-	gene_ENSSSCG00000027722	19048
248262	8	138949846	138950437	591	*	82	45	119	1.19261	0.00714939	56	25	55	96	130	133	Distal Intergenic	8	138674823	138790083	115261	-	gene_ENSSSCG00000027722	-160354
248440	9	780392	780657	265	*	23	35	10	-2.01866	0.00774879	37	52	18	7	15	9	Distal Intergenic	9	786650	936723	150074	+	gene_ENSSSCG00000030206	-6258
248441	9	780811	781695	884	*	43	58	29	-1.2307	0.0105939	55	62	59	30	29	28	Distal Intergenic	9	786650	936723	150074	+	gene_ENSSSCG00000030206	-5839
248645	9	2729401	2729820	419	*	20	8	31	1.63971	0.0420496	8	10	8	31	34	29	Distal Intergenic	9	2736074	2737030	957	+	gene_ENSSSCG00000014608	-6673
249198	9	7795054	7795339	285	*	16	25	7	-2.06228	0.0110149	25	19	32	8	5	8	Distal Intergenic	9	7799803	7826508	26706	+	gene_ENSSSCG00000014822	-4749
249207	9	7822758	7823496	738	*	41	60	22	-1.65522	0.00108897	44	48	89	23	19	24	Exon (transcript_ENSSSCT00000016174/gene_ENSSSCG00000014822, exon 19 of 22)	9	7833419	7854496	21078	+	gene_ENSSSCG00000014825	-10661
249249	9	8103335	8104192	857	*	81	47	115	1.06189	0.0249473	61	48	33	134	88	124	Promoter (2-3kb)	9	8102056	8117815	15760	+	gene_ENSSSCG00000014827	2136
249286	9	8319395	8319876	481	*	28	14	42	1.35729	0.0435508	16	14	13	40	40	48	Exon (transcript_ENSSSCT00000054161/gene_ENSSSCG00000014831, exon 10 of 12)	9	8342476	8355406	12931	+	gene_ENSSSCG00000014832	-23081
249341	9	8587232	8588077	845	*	48	25	70	1.23279	0.0434407	34	28	15	68	90	53	Exon (transcript_ENSSSCT00000091522/gene_ENSSSCG00000020856, exon 10 of 16)	9	8513141	8605268	92128	+	gene_ENSSSCG00000020856	74936
249353	9	8653746	8654180	434	*	34	17	52	1.40303	0.0200026	12	19	20	45	63	48	Exon (transcript_ENSSSCT00000025621/gene_ENSSSCG00000014840, exon 4 of 13)	9	8627413	8667772	40360	-	gene_ENSSSCG00000014840	14026
249362	9	8687190	8687570	380	*	33	14	53	1.71133	0.00406696	14	15	13	35	56	69	Distal Intergenic	9	8698185	8699755	1571	-	gene_ENSSSCG00000042110	12565
249401	9	8889596	8890056	460	*	59	32	86	1.19431	0.0073402	29	33	36	91	69	100	Distal Intergenic	9	8906462	8958318	51857	+	gene_ENSSSCG00000027506	-16866
249475	9	9241491	9242280	789	*	59	31	86	1.2535	0.00345227	35	28	31	92	76	92	Intron (transcript_ENSSSCT00000083872/gene_ENSSSCG00000021702, intron 12 of 12)	9	9280631	9305599	24969	+	gene_ENSSSCG00000014850	-39140
249486	9	9302051	9303499	1448	*	53	18	87	2.02147	9.3168e-07	19	15	22	94	81	88	Intron (transcript_ENSSSCT00000016202/gene_ENSSSCG00000014850, intron 4 of 4)	9	9315334	9334918	19585	+	gene_ENSSSCG00000021638	-13283
249633	9	9853375	9854235	860	*	84	46	122	1.16396	0.00415856	51	57	32	129	118	119	Intron (transcript_ENSSSCT00000049999/gene_ENSSSCG00000014860, intron 4 of 4)	9	9810926	9901494	90569	-	gene_ENSSSCG00000014860	48119
249673	9	10056257	10056625	368	*	18	6	30	1.9552	0.0422961	9	9	2	16	35	40	Intron (transcript_ENSSSCT00000049180/gene_ENSSSCG00000034102, intron 4 of 7)	9	10032128	10068437	36310	+	gene_ENSSSCG00000034102	24497
249910	9	11096779	11096999	220	*	21	7	35	2.10276	0.00909763	8	6	7	24	26	55	Intron (transcript_ENSSSCT00000067346/gene_ENSSSCG00000032723, intron 7 of 14)	9	11118316	11118749	434	-	gene_ENSSSCG00000053515	21970
250080	9	12713500	12714042	542	*	26	12	41	1.51553	0.0398504	16	13	8	47	47	29	Intron (transcript_ENSSSCT00000063586/gene_ENSSSCG00000014891, intron 8 of 9)	9	12787444	12793041	5598	-	gene_ENSSSCG00000048333	79541
250090	9	12740188	12741456	1268	*	61	32	89	1.23697	0.00440245	24	40	34	87	87	94	Intron (transcript_ENSSSCT00000063586/gene_ENSSSCG00000014891, intron 9 of 9)	9	12787444	12793041	5598	-	gene_ENSSSCG00000048333	52853
250092	9	12752930	12754243	1313	*	66	33	100	1.38109	0.00549984	37	46	16	116	93	93	Intron (transcript_ENSSSCT00000063586/gene_ENSSSCG00000014891, intron 9 of 9)	9	12787444	12793041	5598	-	gene_ENSSSCG00000048333	40111
250114	9	12819135	12820348	1213	*	82	35	129	1.65002	1.3978e-06	37	40	29	134	120	133	Intron (transcript_ENSSSCT00000063586/gene_ENSSSCG00000014891, intron 9 of 9)	9	12787444	12793041	5598	-	gene_ENSSSCG00000048333	-27307
250131	9	12869404	12869758	354	*	62	27	96	1.58669	0.000129093	31	31	21	116	87	87	3' UTR	9	12663657	12851342	187686	-	gene_ENSSSCG00000014891	-18416
250135	9	12876987	12878174	1187	*	50	25	75	1.37192	0.00272153	30	20	25	78	72	75	Intron (transcript_ENSSSCT00000040060/gene_ENSSSCG00000014893, intron 4 of 14)	9	12663657	12851342	187686	-	gene_ENSSSCG00000014891	-26832
250204	9	13292884	13293824	940	*	52	26	79	1.35049	0.00406387	23	30	27	80	61	96	Intron (transcript_ENSSSCT00000103153/gene_ENSSSCG00000014894, intron 29 of 31)	9	13343987	13350490	6504	-	gene_ENSSSCG00000044510	57606
250308	9	13721322	13722286	964	*	61	33	90	1.22275	0.00463755	33	28	39	101	74	95	Intron (transcript_ENSSSCT00000099481/gene_ENSSSCG00000014894, intron 34 of 34)	9	13045196	13820420	775225	-	gene_ENSSSCG00000014894	99098
250331	9	13882003	13882967	964	*	73	33	113	1.55469	1.50999e-05	28	34	38	125	104	111	Distal Intergenic	9	13045196	13820420	775225	-	gene_ENSSSCG00000014894	-62547
250392	9	17001760	17003053	1293	*	55	33	78	1.03527	0.0346349	28	33	38	79	68	88	3' UTR	9	17002699	17076284	73586	-	gene_ENSSSCG00000014899	74524
250476	9	17480551	17482037	1486	*	27	40	15	-1.65984	0.00624846	48	43	31	18	13	14	Distal Intergenic	9	17410499	17446603	36105	-	gene_ENSSSCG00000014903	-35434
250497	9	17549642	17550555	913	*	24	36	13	-1.66173	0.00933748	42	33	34	10	17	13	Distal Intergenic	9	17410499	17446603	36105	-	gene_ENSSSCG00000014903	-103952
250642	9	19295620	19295970	350	*	36	17	56	1.50857	0.0405176	6	14	32	43	75	51	Intron (transcript_ENSSSCT00000095082/gene_ENSSSCG00000014904, intron 25 of 26)	9	17576135	19545916	1969782	-	gene_ENSSSCG00000014904	250296
250646	9	19382090	19382929	839	*	64	36	91	1.12586	0.0261696	21	40	48	83	79	113	Intron (transcript_ENSSSCT00000095082/gene_ENSSSCG00000014904, intron 25 of 26)	9	17576135	19545916	1969782	-	gene_ENSSSCG00000014904	163826
251182	9	25444521	25445584	1063	*	67	36	98	1.22529	0.00217932	39	38	32	106	97	93	Intron (transcript_ENSSSCT00000051131/gene_ENSSSCG00000014935, intron 6 of 10)	9	25414201	25473270	59070	+	gene_ENSSSCG00000014935	31383
251288	9	26665052	26666110	1058	*	73	43	103	1.04406	0.0141203	35	51	43	95	97	117	3' UTR	9	26679868	26681541	1674	+	gene_ENSSSCG00000062029	-14816
251644	9	29053471	29054302	831	*	55	27	84	1.42218	0.00196273	32	25	24	67	106	79	Distal Intergenic	9	28519832	28610676	90845	-	gene_ENSSSCG00000055851	-443626
251850	9	33125201	33125728	527	*	50	21	79	1.66673	0.00143287	8	30	27	82	65	92	Intron (transcript_ENSSSCT00000063742/gene_ENSSSCG00000031170, intron 3 of 4)	9	33084820	33160311	75492	-	gene_ENSSSCG00000031170	35110
251930	9	34076852	34078204	1352	*	43	23	64	1.26101	0.0144705	22	26	21	68	63	61	Distal Intergenic	9	33720877	34040188	319312	+	gene_ENSSSCG00000033937	357327
251936	9	34094474	34095487	1013	*	57	28	85	1.40367	0.0163047	21	19	45	99	108	50	Distal Intergenic	9	33720877	34040188	319312	+	gene_ENSSSCG00000033937	374610
251937	9	34102612	34103401	789	*	37	17	57	1.51999	0.033495	15	18	19	55	90	27	Distal Intergenic	9	33720877	34040188	319312	+	gene_ENSSSCG00000033937	382524
252109	9	35661650	35662725	1075	*	78	45	111	1.09658	0.00779931	46	41	48	138	103	93	Intron (transcript_ENSSSCT00000027751/gene_ENSSSCG00000030565, intron 4 of 16)	9	35839917	35948575	108659	+	gene_ENSSSCG00000014998	-178267
252591	9	39566212	39567376	1164	*	48	27	70	1.15872	0.0381279	21	21	40	68	58	85	Intron (transcript_ENSSSCT00000066438/gene_ENSSSCG00000015023, intron 3 of 15)	9	39612409	39660648	48240	+	gene_ENSSSCG00000015027	-46197
252659	9	40196657	40197510	853	*	110	64	156	1.06938	0.0118979	71	39	84	188	121	160	Distal Intergenic	9	39936372	39949683	13312	-	gene_ENSSSCG00000032149	-247827
252682	9	40344986	40345811	825	*	45	24	66	1.26303	0.0221842	18	24	30	48	70	82	Distal Intergenic	9	40628631	40960591	331961	+	gene_ENSSSCG00000015045	-283645
252714	9	40521212	40522318	1106	*	49	25	73	1.33281	0.0323918	11	33	31	49	74	96	Distal Intergenic	9	40628631	40960591	331961	+	gene_ENSSSCG00000015045	-107419
252739	9	40654387	40655090	703	*	57	31	84	1.23269	0.017573	20	33	40	65	75	113	Intron (transcript_ENSSSCT00000043722/gene_ENSSSCG00000015045, intron 1 of 19)	9	40628631	40960591	331961	+	gene_ENSSSCG00000015045	26459
252787	9	40877280	40878458	1178	*	45	23	67	1.3247	0.0113578	18	30	21	72	55	74	Intron (transcript_ENSSSCT00000043722/gene_ENSSSCG00000015045, intron 1 of 19)	9	40914845	40942641	27797	-	gene_ENSSSCG00000051311	65361
253024	9	41961199	41961876	677	*	64	32	97	1.38498	0.00249242	21	25	51	106	84	101	Distal Intergenic	9	41947589	41956210	8622	+	gene_ENSSSCG00000027905	14287
253250	9	44138910	44139923	1013	*	50	26	74	1.30775	0.0232604	30	21	27	99	80	44	Intron (transcript_ENSSSCT00000016431/gene_ENSSSCG00000015065, intron 3 of 12)	9	44078195	44165249	87055	-	gene_ENSSSCG00000015065	26339
253330	9	44400068	44400837	769	*	71	42	100	1.04982	0.0341776	34	39	53	78	86	138	Intron (transcript_ENSSSCT00000098901/gene_ENSSSCG00000015071, intron 24 of 26)	9	44367555	44375457	7903	+	gene_ENSSSCG00000050791	33282
253380	9	44657126	44657584	458	*	37	19	54	1.25869	0.0331186	19	15	25	62	48	53	Intron (transcript_ENSSSCT00000016445/gene_ENSSSCG00000015079, intron 8 of 8)	9	44640394	44665835	25442	-	gene_ENSSSCG00000015079	8709
254178	9	49237639	49238768	1129	*	72	41	103	1.09799	0.00750744	49	33	43	113	94	103	Distal Intergenic	9	49630793	49770897	140105	+	gene_ENSSSCG00000015136	-393154
254398	9	50561013	50562428	1415	*	85	43	127	1.36808	0.00198099	25	38	66	134	96	153	Intron (transcript_ENSSSCT00000098441/gene_ENSSSCG00000053283, intron 7 of 7)	9	50508880	50583712	74833	-	gene_ENSSSCG00000053283	22699
254424	9	51067349	51067924	575	*	52	23	82	1.60928	0.00331401	20	32	17	46	97	103	Intron (transcript_ENSSSCT00000058761/gene_ENSSSCG00000015175, intron 11 of 18)	9	51052174	51100045	47872	+	gene_ENSSSCG00000015175	15750
254526	9	52391340	52391984	644	*	44	23	64	1.23202	0.0254218	19	26	26	81	57	55	Intron (transcript_ENSSSCT00000023197/gene_ENSSSCG00000015211, intron 1 of 12)	9	52349714	52610680	260967	+	gene_ENSSSCG00000015211	42270
255001	9	55956441	55956964	523	*	43	19	67	1.55581	0.00582511	17	23	19	41	66	95	Intron (transcript_ENSSSCT00000039028/gene_ENSSSCG00000015238, intron 12 of 21)	9	55836701	55864941	28241	+	gene_ENSSSCG00000021573	120263
255042	9	56202014	56202825	811	*	66	37	95	1.12996	0.0161643	27	37	49	83	82	121	Distal Intergenic	9	55906954	56177551	270598	-	gene_ENSSSCG00000015238	-25274
255122	9	56786019	56787094	1075	*	90	46	135	1.33517	0.000193945	37	57	44	121	124	160	Distal Intergenic	9	56798810	56872642	73833	+	gene_ENSSSCG00000015244	-12791
255407	9	59729922	59730933	1011	*	61	34	87	1.13474	0.0158478	25	30	49	94	84	85	Promoter (2-3kb)	9	59722960	59728309	5350	-	gene_ENSSSCG00000045081	-2624
255583	9	63972111	63972514	403	*	31	13	48	1.61453	0.00963611	14	15	12	33	57	56	Distal Intergenic	9	64031832	64035837	4006	+	gene_ENSSSCG00000055218	-59721
255656	9	64278930	64279758	828	*	43	23	62	1.18427	0.0295018	19	25	27	58	56	73	Distal Intergenic	9	64336499	64445663	109165	+	gene_ENSSSCG00000015273	-57569
255667	9	64320184	64320599	415	*	36	19	54	1.27483	0.049951	20	17	21	39	47	77	Distal Intergenic	9	64336499	64445663	109165	+	gene_ENSSSCG00000015273	-16315
255712	9	64484869	64486023	1154	*	45	23	67	1.29538	0.00920324	26	20	25	57	71	74	Distal Intergenic	9	64460693	64475179	14487	+	gene_ENSSSCG00000033768	25330
256010	9	66479465	66480418	953	*	43	24	62	1.12813	0.040827	21	24	29	70	60	57	Exon (transcript_ENSSSCT00000085322/gene_ENSSSCG00000020783, exon 10 of 12)	9	66473341	66499805	26465	-	gene_ENSSSCG00000020783	20340
256048	9	66701237	66702444	1207	*	43	20	67	1.55034	0.0022083	14	21	25	57	84	62	Distal Intergenic	9	66635638	66666036	30399	-	gene_ENSSSCG00000036352	-36408
256235	9	67759069	67759421	352	*	27	13	41	1.39068	0.0481596	17	14	10	41	47	37	Intron (transcript_ENSSSCT00000064716/gene_ENSSSCG00000015662, intron 9 of 10)	9	67786473	67812244	25772	+	gene_ENSSSCG00000048603	-27404
256299	9	69361378	69362066	688	*	26	41	12	-2.00727	0.00778721	51	55	17	18	7	11	Intron (transcript_ENSSSCT00000016671/gene_ENSSSCG00000015300, intron 1 of 3)	9	69018248	69019009	762	-	gene_ENSSSCG00000021276	-343057
256335	9	70686517	70687143	626	*	57	32	81	1.13703	0.0377978	18	28	51	81	81	83	Intron (transcript_ENSSSCT00000016680/gene_ENSSSCG00000015307, intron 5 of 17)	9	70499873	71310250	810378	+	gene_ENSSSCG00000015307	187270
256356	9	70871203	70871987	784	*	59	32	86	1.19558	0.0204435	21	31	46	64	89	106	Intron (transcript_ENSSSCT00000016680/gene_ENSSSCG00000015307, intron 7 of 17)	9	71100116	71101199	1084	-	gene_ENSSSCG00000015308	229996
256362	9	70912861	70913260	399	*	35	17	54	1.38949	0.0283644	12	28	13	49	54	59	Intron (transcript_ENSSSCT00000016680/gene_ENSSSCG00000015307, intron 8 of 17)	9	71100116	71101199	1084	-	gene_ENSSSCG00000015308	188338
256377	9	71091525	71092522	997	*	59	35	83	1.01055	0.0440699	25	43	39	78	80	92	Intron (transcript_ENSSSCT00000016680/gene_ENSSSCG00000015307, intron 13 of 17)	9	71100116	71101199	1084	-	gene_ENSSSCG00000015308	9674
256441	9	71551369	71551655	286	*	27	12	41	1.50393	0.0423072	6	17	15	32	41	52	Distal Intergenic	9	71349988	71352104	2117	+	gene_ENSSSCG00000036436	201667
256480	9	71903510	71904531	1021	*	74	38	110	1.30719	0.00659453	30	25	61	91	94	145	Intron (transcript_ENSSSCT00000063634/gene_ENSSSCG00000015310, intron 1 of 47)	9	71895635	72054897	159263	+	gene_ENSSSCG00000015310	8896
256532	9	72066809	72067479	670	*	60	34	85	1.11207	0.0170752	24	34	45	83	88	86	Intron (transcript_ENSSSCT00000037678/gene_ENSSSCG00000015311, intron 6 of 10)	9	72057511	72079444	21934	-	gene_ENSSSCG00000015311	12635
256691	9	73362755	73363946	1191	*	64	27	102	1.68561	5.04372e-05	21	35	26	94	83	130	Intron (transcript_ENSSSCT00000016693/gene_ENSSSCG00000015320, intron 12 of 13)	9	73279879	73403436	123558	-	gene_ENSSSCG00000015320	40681
256816	9	74419393	74419935	542	*	98	53	143	1.21511	0.000761777	37	51	73	130	150	151	Intron (transcript_ENSSSCT00000029820/gene_ENSSSCG00000015328, intron 5 of 11)	9	74402717	74473910	71194	-	gene_ENSSSCG00000015328	54517
256817	9	74425152	74425669	517	*	51	26	75	1.29282	0.0338691	20	20	40	47	71	108	Intron (transcript_ENSSSCT00000029820/gene_ENSSSCG00000015328, intron 6 of 11)	9	74402717	74473910	71194	-	gene_ENSSSCG00000015328	48758
257009	9	75467784	75468050	266	*	30	12	49	1.73795	0.0300377	10	11	17	20	43	84	Intron (transcript_ENSSSCT00000016708/gene_ENSSSCG00000015335, intron 3 of 16)	9	75414755	75760519	345765	+	gene_ENSSSCG00000015335	53295
257162	9	77687369	77688423	1054	*	29	14	45	1.48954	0.0163092	14	16	12	47	46	44	Intron (transcript_ENSSSCT00000047673/gene_ENSSSCG00000015342, intron 2 of 33)	9	77566197	77570689	4493	-	gene_ENSSSCG00000049770	-117734
257166	9	77696580	77697714	1134	*	40	19	62	1.45289	0.00751342	17	14	28	75	53	58	Intron (transcript_ENSSSCT00000047673/gene_ENSSSCG00000015342, intron 5 of 33)	9	77566197	77570689	4493	-	gene_ENSSSCG00000049770	-127025
257168	9	77705037	77706264	1227	*	94	54	133	1.07445	0.00215705	50	52	62	135	117	148	Intron (transcript_ENSSSCT00000047673/gene_ENSSSCG00000015342, intron 8 of 33)	9	77666282	77833806	167525	-	gene_ENSSSCG00000015342	128769
257249	9	78116121	78116829	708	*	46	26	66	1.13694	0.0450883	27	30	21	58	57	85	Intron (transcript_ENSSSCT00000084367/gene_ENSSSCG00000036169, intron 3 of 3)	9	78217213	78334077	116865	+	gene_ENSSSCG00000015345	-101092
257494	9	84203371	84204398	1027	*	57	29	85	1.31638	0.00542772	17	40	32	88	84	85	Intron (transcript_ENSSSCT00000077569/gene_ENSSSCG00000015355, intron 21 of 22)	9	83569932	84510087	940156	-	gene_ENSSSCG00000015355	306716
257500	9	84238423	84239169	746	*	51	29	74	1.12906	0.0292246	39	20	29	76	76	71	Intron (transcript_ENSSSCT00000077569/gene_ENSSSCG00000015355, intron 22 of 22)	9	83569932	84510087	940156	-	gene_ENSSSCG00000015355	271664
257733	9	86651722	86652510	788	*	63	29	96	1.49009	0.000164569	27	25	37	103	82	104	Distal Intergenic	9	86511369	86555943	44575	+	gene_ENSSSCG00000030484	141141
257757	9	86838423	86839087	664	*	62	34	91	1.20068	0.00775527	23	34	46	101	87	85	Distal Intergenic	9	86964045	87086577	122533	-	gene_ENSSSCG00000024761	248154
258180	9	91198315	91199928	1613	*	55	33	77	1.01392	0.0445358	35	25	39	76	82	73	Promoter (<=1kb)	9	91034592	91199712	165121	-	gene_ENSSSCG00000015383	0
258475	9	95931130	95931499	369	*	35	16	55	1.55086	0.00973121	11	19	19	44	75	47	Distal Intergenic	9	96181770	96387950	206181	+	gene_ENSSSCG00000015398	-250640
258522	9	96840607	96841274	667	*	93	52	134	1.15456	0.0275113	25	51	81	107	121	174	Intron (transcript_ENSSSCT00000082134/gene_ENSSSCG00000015399, intron 4 of 17)	9	96682246	96941072	258827	+	gene_ENSSSCG00000015399	159028
258548	9	97738000	97738289	289	*	34	12	56	2.00737	0.000395739	12	16	8	47	48	74	Distal Intergenic	9	97781090	98266969	485880	+	gene_ENSSSCG00000015402	-43090
258823	9	99449802	99450351	549	*	66	38	94	1.09206	0.0121198	38	33	44	82	88	114	Distal Intergenic	9	99517736	99519372	1637	-	gene_ENSSSCG00000052988	69570
258945	9	100306272	100306501	229	*	37	50	24	-1.23126	0.0261759	56	41	53	28	21	25	Distal Intergenic	9	100187843	100272532	84690	-	gene_ENSSSCG00000015407	-33969
258956	9	100542368	100543010	642	*	62	30	94	1.43951	0.000502696	35	20	35	103	93	86	Distal Intergenic	9	100458838	100460478	1641	+	gene_ENSSSCG00000054920	84172
258957	9	100543158	100544125	967	*	105	59	152	1.13767	0.000343867	56	59	64	155	161	140	Distal Intergenic	9	100458838	100460478	1641	+	gene_ENSSSCG00000054920	85287
258959	9	100576323	100576869	546	*	41	18	65	1.63602	0.0058525	14	25	15	49	96	50	Distal Intergenic	9	100458838	100460478	1641	+	gene_ENSSSCG00000054920	118031
259147	9	102650305	102651293	988	*	73	40	106	1.18985	0.0106717	33	29	59	83	101	134	Distal Intergenic	9	102694861	102787536	92676	+	gene_ENSSSCG00000036113	-44556
259191	9	102811043	102812206	1163	*	55	29	81	1.26743	0.00427194	31	29	27	89	79	75	Exon (transcript_ENSSSCT00000016787/gene_ENSSSCG00000015412, exon 7 of 20)	9	102868802	102875576	6775	+	gene_ENSSSCG00000015413	-57759
259227	9	103015763	103016325	562	*	48	24	73	1.40605	0.00650329	21	21	30	65	99	56	Intron (transcript_ENSSSCT00000038399/gene_ENSSSCG00000037822, intron 4 of 17)	9	102989951	102996462	6512	+	gene_ENSSSCG00000043224	26374
259303	9	103492398	103492627	229	*	22	32	13	-1.49387	0.0418649	30	38	29	17	14	9	Intron (transcript_ENSSSCT00000081106/gene_ENSSSCG00000015426, intron 12 of 65)	9	103378776	103453730	74955	-	gene_ENSSSCG00000015425	-38897
259304	9	103493003	103493207	204	*	21	31	11	-1.67586	0.0278792	39	34	20	14	10	10	Intron (transcript_ENSSSCT00000081106/gene_ENSSSCG00000015426, intron 14 of 65)	9	103378776	103453730	74955	-	gene_ENSSSCG00000015425	-39477
259323	9	104072917	104073082	165	*	17	26	8	-1.81024	0.0263411	17	28	34	8	9	9	Distal Intergenic	9	104083830	104166541	82712	-	gene_ENSSSCG00000015427	93624
259373	9	104941754	104942128	374	*	36	18	53	1.30237	0.0346349	23	12	21	45	50	65	Intron (transcript_ENSSSCT00000038314/gene_ENSSSCG00000029082, intron 2 of 24)	9	104911821	105007084	95264	+	gene_ENSSSCG00000029082	30307
259432	9	105119570	105119937	367	*	45	24	67	1.27811	0.00869255	22	22	28	65	70	67	Intron (transcript_ENSSSCT00000045963/gene_ENSSSCG00000026110, intron 14 of 15)	9	105006987	105264731	257745	-	gene_ENSSSCG00000026110	145161
259465	9	105246041	105246825	784	*	101	55	147	1.21721	0.00437728	64	29	72	159	163	119	Intron (transcript_ENSSSCT00000045963/gene_ENSSSCG00000026110, intron 14 of 15)	9	105006987	105264731	257745	-	gene_ENSSSCG00000026110	18690
259493	9	105455188	105455689	501	*	43	23	63	1.24394	0.0210751	18	24	27	56	74	59	Distal Intergenic	9	105419056	105445682	26627	-	gene_ENSSSCG00000054021	-10007
259794	9	106539054	106539338	284	*	16	24	7	-1.90882	0.0246056	30	27	17	9	7	7	Distal Intergenic	9	106544340	106545053	714	-	gene_ENSSSCG00000059202	5999
259870	9	106905267	106905780	513	*	38	52	24	-1.3326	0.0228241	60	41	56	26	32	14	Intron (transcript_ENSSSCT00000059105/gene_ENSSSCG00000037706, intron 3 of 11)	9	106851031	106957510	106480	+	gene_ENSSSCG00000037706	54749
259903	9	107125958	107126244	286	*	29	14	43	1.3525	0.0436938	11	15	18	39	44	47	Exon (transcript_ENSSSCT00000049803/gene_ENSSSCG00000037556, exon 8 of 22)	9	107205411	107211078	5668	+	gene_ENSSSCG00000015442	-79453
259904	9	107126934	107127593	659	*	55	31	79	1.13608	0.0208815	38	31	24	84	69	85	Intron (transcript_ENSSSCT00000049803/gene_ENSSSCG00000037556, intron 15 of 21)	9	107205411	107211078	5668	+	gene_ENSSSCG00000015442	-78477
260286	9	113277209	113277714	505	*	44	17	71	1.82638	0.00218079	14	20	18	54	42	119	Intron (transcript_ENSSSCT00000016844/gene_ENSSSCG00000015462, intron 8 of 8)	9	113348363	113354502	6140	+	gene_ENSSSCG00000024977	-71154
260287	9	113279146	113280033	887	*	36	19	53	1.26244	0.0302668	20	15	23	50	51	60	Intron (transcript_ENSSSCT00000016844/gene_ENSSSCG00000015462, intron 8 of 8)	9	113348363	113354502	6140	+	gene_ENSSSCG00000024977	-69217
260291	9	113314919	113316095	1176	*	86	44	129	1.33875	0.000283049	30	42	61	130	118	140	Distal Intergenic	9	113348363	113354502	6140	+	gene_ENSSSCG00000024977	-33444
260358	9	113934803	113936129	1326	*	53	30	77	1.1502	0.0158629	36	28	26	78	80	74	Exon (transcript_ENSSSCT00000016860/gene_ENSSSCG00000015477, exon 5 of 11)	9	113927720	113941433	13714	-	gene_ENSSSCG00000015477	6630
260682	9	116577267	116578605	1338	*	78	45	110	1.07353	0.00869255	36	55	45	112	120	100	Intron (transcript_ENSSSCT00000060873/gene_ENSSSCG00000015499, intron 11 of 25)	9	116643037	116647996	4960	+	gene_ENSSSCG00000040789	-65770
260695	9	116636235	116636825	590	*	87	41	134	1.46709	0.000698583	27	63	35	152	146	104	Intron (transcript_ENSSSCT00000060873/gene_ENSSSCG00000015499, intron 13 of 25)	9	116643037	116647996	4960	+	gene_ENSSSCG00000040789	-6802
260707	9	116691489	116693597	2108	*	52	25	80	1.47474	0.00108897	22	31	22	89	86	67	Intron (transcript_ENSSSCT00000060873/gene_ENSSSCG00000015499, intron 13 of 25)	9	116643037	116647996	4960	+	gene_ENSSSCG00000040789	50560
[truncated: 144 more rows]

## Sheet: DARs in 30-vs-210-d
PeakID	seqnames	start	end	width	strand	Conc	Conc_NonTreatment	Conc_Treatment	Fold	FDR	A1	A2	A3	C1	C2	C3	annotation	geneChr	geneStart	geneEnd	geneLength	geneStrand	geneId	distanceToTSS
62	1	217264	218972	1708	*	41	24	59	1.1182	0.0200216	33	19	22	48	72	57	Distal Intergenic	1	199358	211346	11989	+	gene_ENSSSCG00000027726	19614
72	1	256616	257970	1354	*	76	44	107	1.14305	0.000643853	34	49	50	123	102	98	Distal Intergenic	1	199358	211346	11989	+	gene_ENSSSCG00000027726	58612
82	1	289022	290508	1486	*	74	43	104	1.11478	0.000793268	48	46	37	106	104	103	Distal Intergenic	1	199358	211346	11989	+	gene_ENSSSCG00000027726	91150
206	1	833994	834807	813	*	43	25	61	1.1152	0.0120199	19	27	31	55	65	63	Distal Intergenic	1	855389	882473	27085	+	gene_ENSSSCG00000004012	-21395
231	1	926190	926649	459	*	33	20	46	1.06095	0.045631	16	21	24	54	50	36	Distal Intergenic	1	855389	882473	27085	+	gene_ENSSSCG00000004012	71260
275	1	1166711	1167534	823	*	45	63	27	-1.35677	0.000732135	68	53	70	26	34	22	Distal Intergenic	1	1193167	1332694	139528	-	gene_ENSSSCG00000004013	165983
281	1	1186532	1187508	976	*	29	42	16	-1.51675	0.0026173	53	38	36	16	18	15	Distal Intergenic	1	1193167	1332694	139528	-	gene_ENSSSCG00000004013	146162
287	1	1212912	1213769	857	*	26	35	17	-1.175	0.0383155	37	28	40	18	15	18	Intron (transcript_ENSSSCT00000054680/gene_ENSSSCG00000004013, intron 4 of 12)	1	1193167	1332694	139528	-	gene_ENSSSCG00000004013	119782
337	1	1406061	1407054	993	*	35	52	19	-1.60425	0.00020771	48	48	62	20	18	19	Distal Intergenic	1	1413935	1424271	10337	+	gene_ENSSSCG00000031703	-7874
428	1	1819807	1820500	693	*	32	15	50	1.58994	0.00681538	14	16	15	70	59	21	Distal Intergenic	1	1930020	1958142	28123	+	gene_ENSSSCG00000027404	-110213
468	1	2007307	2007983	676	*	26	14	39	1.35814	0.0156183	15	10	17	33	43	42	3' UTR	1	2003172	2008112	4941	+	gene_ENSSSCG00000062590	4811
481	1	2066508	2067739	1231	*	30	17	43	1.18809	0.0236482	17	15	20	40	44	46	Distal Intergenic	1	2074662	2074974	313	+	gene_ENSSSCG00000034196	-8154
511	1	2212521	2213250	729	*	36	20	52	1.23923	0.0177527	18	22	21	33	57	68	Intron (transcript_ENSSSCT00000004447/gene_ENSSSCG00000004022, intron 2 of 21)	1	2203606	2522599	318994	+	gene_ENSSSCG00000004022	9644
516	1	2249366	2250098	732	*	28	16	40	1.15717	0.0474178	11	14	25	43	45	34	Intron (transcript_ENSSSCT00000004447/gene_ENSSSCG00000004022, intron 2 of 21)	1	2203606	2522599	318994	+	gene_ENSSSCG00000004022	46492
522	1	2270010	2270386	376	*	29	41	18	-1.34794	0.0105793	32	51	42	14	17	23	Intron (transcript_ENSSSCT00000004447/gene_ENSSSCG00000004022, intron 3 of 21)	1	2203606	2522599	318994	+	gene_ENSSSCG00000004022	66780
539	1	2327950	2328904	954	*	44	21	67	1.49969	0.000623212	14	19	32	58	80	63	Intron (transcript_ENSSSCT00000004447/gene_ENSSSCG00000004022, intron 3 of 21)	1	2203606	2522599	318994	+	gene_ENSSSCG00000004022	125298
546	1	2347074	2347471	397	*	35	21	48	1.05591	0.0368335	18	21	25	53	42	51	Intron (transcript_ENSSSCT00000004447/gene_ENSSSCG00000004022, intron 3 of 21)	1	2203606	2522599	318994	+	gene_ENSSSCG00000004022	143865
550	1	2357045	2357796	751	*	29	40	17	-1.37351	0.0094073	46	37	39	21	21	10	Intron (transcript_ENSSSCT00000004447/gene_ENSSSCG00000004022, intron 3 of 21)	1	2203606	2522599	318994	+	gene_ENSSSCG00000004022	154190
659	1	2942654	2943588	934	*	59	27	90	1.5991	1.83632e-05	18	25	39	102	90	80	Intron (transcript_ENSSSCT00000081782/gene_ENSSSCG00000004027, intron 1 of 24)	1	2957622	2962583	4962	-	gene_ENSSSCG00000051306	19929
676	1	3048899	3050038	1139	*	75	32	119	1.75712	3.56311e-07	24	24	49	138	107	113	Intron (transcript_ENSSSCT00000081782/gene_ENSSSCG00000004027, intron 1 of 24)	1	2957622	2962583	4962	-	gene_ENSSSCG00000051306	-87455
724	1	3466354	3467128	774	*	51	21	82	1.83407	2.28359e-06	20	23	20	93	94	61	Distal Intergenic	1	2957622	2962583	4962	-	gene_ENSSSCG00000051306	-504545
741	1	3776518	3777725	1207	*	53	30	77	1.23361	0.00236628	20	36	34	78	91	64	Distal Intergenic	1	2957622	2962583	4962	-	gene_ENSSSCG00000051306	-815142
743	1	3807008	3807590	582	*	41	13	69	2.20618	3.49036e-05	14	14	13	121	40	48	Distal Intergenic	1	2957622	2962583	4962	-	gene_ENSSSCG00000051306	-845007
754	1	3953188	3953535	347	*	21	11	32	1.41778	0.0247567	9	11	13	34	38	25	Distal Intergenic	1	4735514	4883392	147879	-	gene_ENSSSCG00000004029	930204
776	1	4218301	4220063	1762	*	51	31	72	1.08767	0.0061348	26	32	35	71	69	77	Distal Intergenic	1	4735514	4883392	147879	-	gene_ENSSSCG00000004029	665091
798	1	4298824	4298976	152	*	16	25	7	-1.86457	0.00712681	33	19	24	10	7	6	Distal Intergenic	1	4735514	4883392	147879	-	gene_ENSSSCG00000004029	584568
804	1	4331038	4331922	884	*	71	42	101	1.12515	0.000733149	36	40	51	109	98	97	Distal Intergenic	1	4735514	4883392	147879	-	gene_ENSSSCG00000004029	552354
844	1	4474435	4475383	948	*	31	18	44	1.12142	0.0415897	18	23	14	40	41	51	Distal Intergenic	1	4735514	4883392	147879	-	gene_ENSSSCG00000004029	408957
856	1	4529077	4529330	253	*	12	18	6	-1.70608	0.040961	19	23	14	8	5	6	Distal Intergenic	1	4735514	4883392	147879	-	gene_ENSSSCG00000004029	354315
1028	1	5073189	5073931	742	*	27	37	17	-1.21007	0.0349632	30	33	49	13	24	16	Intron (transcript_ENSSSCT00000057322/gene_ENSSSCG00000038153, intron 1 of 4)	1	4735514	4883392	147879	-	gene_ENSSSCG00000004029	-190539
1081	1	5582657	5583293	636	*	28	42	15	-1.62224	0.00675758	62	45	20	16	18	12	Intron (transcript_ENSSSCT00000069514/gene_ENSSSCG00000004032, intron 1 of 8)	1	5465312	6730872	1265561	+	gene_ENSSSCG00000004032	117981
1111	1	5786304	5787228	924	*	60	32	88	1.31439	0.000525244	32	33	32	117	77	72	Intron (transcript_ENSSSCT00000069514/gene_ENSSSCG00000004032, intron 2 of 8)	1	5465312	6730872	1265561	+	gene_ENSSSCG00000004032	321916
1136	1	5926115	5927414	1299	*	87	52	122	1.07536	0.00158694	52	60	45	149	123	94	Intron (transcript_ENSSSCT00000069514/gene_ENSSSCG00000004032, intron 2 of 8)	1	5465312	6730872	1265561	+	gene_ENSSSCG00000004032	462102
1141	1	5946942	5947564	622	*	54	29	78	1.26743	0.000717437	29	33	27	76	77	83	Intron (transcript_ENSSSCT00000069514/gene_ENSSSCG00000004032, intron 2 of 8)	1	5465312	6730872	1265561	+	gene_ENSSSCG00000004032	482252
1144	1	5968618	5968855	237	*	21	29	12	-1.36866	0.0260519	33	30	26	11	13	14	Intron (transcript_ENSSSCT00000069514/gene_ENSSSCG00000004032, intron 2 of 8)	1	5465312	6730872	1265561	+	gene_ENSSSCG00000004032	503543
1149	1	5987990	5988490	500	*	49	30	67	1.01548	0.0297145	23	42	26	75	55	73	Intron (transcript_ENSSSCT00000069514/gene_ENSSSCG00000004032, intron 2 of 8)	1	5465312	6730872	1265561	+	gene_ENSSSCG00000004032	523178
1161	1	6026579	6027557	978	*	54	30	78	1.20771	0.00533574	31	32	29	101	86	48	Intron (transcript_ENSSSCT00000069514/gene_ENSSSCG00000004032, intron 2 of 8)	1	5465312	6730872	1265561	+	gene_ENSSSCG00000004032	562245
1168	1	6052207	6052941	734	*	46	25	67	1.25319	0.0133588	24	31	21	96	68	37	Intron (transcript_ENSSSCT00000069514/gene_ENSSSCG00000004032, intron 2 of 8)	1	5465312	6730872	1265561	+	gene_ENSSSCG00000004032	587629
1178	1	6092270	6093029	759	*	36	22	50	1.04294	0.0412662	21	23	22	51	61	38	Intron (transcript_ENSSSCT00000069514/gene_ENSSSCG00000004032, intron 2 of 8)	1	5465312	6730872	1265561	+	gene_ENSSSCG00000004032	627717
1180	1	6100923	6101080	157	*	15	22	8	-1.58422	0.0414736	17	16	33	10	7	7	Intron (transcript_ENSSSCT00000069514/gene_ENSSSCG00000004032, intron 2 of 8)	1	5465312	6730872	1265561	+	gene_ENSSSCG00000004032	635768
1191	1	6149069	6150011	942	*	31	17	45	1.26902	0.0181398	16	21	14	51	52	33	Intron (transcript_ENSSSCT00000069514/gene_ENSSSCG00000004032, intron 3 of 8)	1	6746807	6747800	994	+	gene_ENSSSCG00000053549	-597738
1218	1	6282214	6283623	1409	*	65	38	91	1.0983	0.00538402	47	43	26	107	81	87	Intron (transcript_ENSSSCT00000069514/gene_ENSSSCG00000004032, intron 3 of 8)	1	6746807	6747800	994	+	gene_ENSSSCG00000053549	-464593
1219	1	6285350	6285854	504	*	10	16	4	-1.94268	0.0332864	13	16	20	4	7	3	Intron (transcript_ENSSSCT00000069514/gene_ENSSSCG00000004032, intron 3 of 8)	1	6746807	6747800	994	+	gene_ENSSSCG00000053549	-461457
1226	1	6313816	6314641	825	*	78	42	114	1.29484	5.6847e-05	37	44	46	136	110	97	Intron (transcript_ENSSSCT00000069514/gene_ENSSSCG00000004032, intron 4 of 8)	1	6746807	6747800	994	+	gene_ENSSSCG00000053549	-432991
1233	1	6359209	6360458	1249	*	66	30	102	1.62956	1.54884e-06	29	32	29	94	123	90	Intron (transcript_ENSSSCT00000069514/gene_ENSSSCG00000004032, intron 4 of 8)	1	6746807	6747800	994	+	gene_ENSSSCG00000053549	-387598
1234	1	6370709	6371938	1229	*	44	23	65	1.36708	0.00418376	21	27	21	39	83	74	Intron (transcript_ENSSSCT00000069514/gene_ENSSSCG00000004032, intron 4 of 8)	1	6746807	6747800	994	+	gene_ENSSSCG00000053549	-376098
1257	1	6466727	6467351	624	*	34	15	53	1.63595	0.0106231	14	21	12	73	18	70	Intron (transcript_ENSSSCT00000069514/gene_ENSSSCG00000004032, intron 4 of 8)	1	6746807	6747800	994	+	gene_ENSSSCG00000053549	-280080
1289	1	6682198	6683052	854	*	44	22	66	1.46574	0.00109299	17	18	31	74	48	77	Intron (transcript_ENSSSCT00000069514/gene_ENSSSCG00000004032, intron 6 of 8)	1	6746807	6747800	994	+	gene_ENSSSCG00000053549	-64609
1322	1	6828208	6828366	158	*	16	24	9	-1.57215	0.0264383	27	24	22	8	6	13	Intron (transcript_ENSSSCT00000094497/gene_ENSSSCG00000004033, intron 2 of 4)	1	6772417	6883551	111135	+	gene_ENSSSCG00000004033	55949
1338	1	6881694	6882669	975	*	33	18	48	1.22064	0.014363	22	19	15	50	47	47	Intron (transcript_ENSSSCT00000004461/gene_ENSSSCG00000004033, intron 8 of 8)	1	6772417	6883551	111135	+	gene_ENSSSCG00000004033	110252
1396	1	7130847	7132255	1408	*	51	29	72	1.17128	0.00569655	27	28	33	59	97	62	Exon (transcript_ENSSSCT00000004467/gene_ENSSSCG00000004039, exon 6 of 11)	1	7061192	7110555	49364	+	gene_ENSSSCG00000004038	71063
1410	1	7198504	7198689	185	*	13	20	7	-1.59202	0.0455626	24	21	15	6	8	8	Intron (transcript_ENSSSCT00000004467/gene_ENSSSCG00000004039, intron 10 of 10)	1	7110074	7207401	97328	-	gene_ENSSSCG00000004039	8897
1428	1	7295235	7295584	349	*	16	23	8	-1.64945	0.0255875	30	24	17	5	9	11	Intron (transcript_ENSSSCT00000004468/gene_ENSSSCG00000004040, intron 2 of 10)	1	7289831	7323146	33316	+	gene_ENSSSCG00000004040	5753
1439	1	7360552	7360890	338	*	40	19	62	1.59452	0.000381949	13	17	27	64	51	73	Intron (transcript_ENSSSCT00000004469/gene_ENSSSCG00000004041, intron 11 of 11)	1	7340126	7365520	25395	-	gene_ENSSSCG00000004041	4968
1519	1	7658983	7660299	1316	*	38	21	55	1.25604	0.00712753	18	17	28	60	59	46	Distal Intergenic	1	7622547	7651961	29415	-	gene_ENSSSCG00000004050	-8338
1554	1	7874828	7875529	701	*	32	19	45	1.132	0.0389117	12	19	26	54	46	37	Distal Intergenic	1	7679352	7689560	10209	+	gene_ENSSSCG00000040317	196177
1562	1	7905133	7906826	1693	*	66	35	98	1.34137	0.000144129	25	32	49	101	101	92	Distal Intergenic	1	8007321	8081817	74497	-	gene_ENSSSCG00000004052	176684
1563	1	7914654	7915903	1249	*	71	27	115	1.93945	2.6485e-09	30	25	27	100	129	117	Distal Intergenic	1	8007321	8081817	74497	-	gene_ENSSSCG00000004052	167163
1570	1	7951462	7951824	362	*	14	22	6	-1.91927	0.0190584	31	25	12	3	11	6	Distal Intergenic	1	8007321	8081817	74497	-	gene_ENSSSCG00000004052	130355
1585	1	8034035	8034332	297	*	23	34	12	-1.64738	0.00858251	42	43	19	15	14	8	Intron (transcript_ENSSSCT00000066410/gene_ENSSSCG00000004052, intron 10 of 24)	1	8007321	8081817	74497	-	gene_ENSSSCG00000004052	47782
1587	1	8035512	8037239	1727	*	25	39	11	-1.97955	0.000769927	53	43	21	10	13	10	Intron (transcript_ENSSSCT00000066410/gene_ENSSSCG00000004052, intron 10 of 24)	1	8007321	8081817	74497	-	gene_ENSSSCG00000004052	46305
1589	1	8051602	8052411	809	*	27	13	41	1.50808	0.00446705	10	15	15	40	42	43	Intron (transcript_ENSSSCT00000066410/gene_ENSSSCG00000004052, intron 19 of 24)	1	8007321	8081817	74497	-	gene_ENSSSCG00000004052	30215
1592	1	8069704	8070541	837	*	31	45	17	-1.53772	0.00596689	70	37	29	21	18	13	Intron (transcript_ENSSSCT00000066410/gene_ENSSSCG00000004052, intron 24 of 24)	1	8007321	8081817	74497	-	gene_ENSSSCG00000004052	12113
1595	1	8090528	8091418	890	*	41	24	57	1.06779	0.0425312	18	37	19	68	60	44	Distal Intergenic	1	8007321	8081817	74497	-	gene_ENSSSCG00000004052	-9601
1625	1	8203756	8204069	313	*	26	14	38	1.25718	0.0302814	13	10	21	36	41	38	Distal Intergenic	1	8209314	8219630	10317	+	gene_ENSSSCG00000004053	-5558
1744	1	8755415	8756649	1234	*	53	23	83	1.67935	1.59373e-05	26	22	23	100	92	59	Intron (transcript_ENSSSCT00000050178/gene_ENSSSCG00000031776, intron 13 of 13)	1	8655544	8824497	168954	-	gene_ENSSSCG00000031776	69082
1769	1	8829852	8830276	424	*	56	24	88	1.73437	2.72773e-06	28	23	21	103	74	87	Distal Intergenic	1	8655544	8824497	168954	-	gene_ENSSSCG00000031776	-5779
1773	1	8850118	8850749	631	*	76	43	110	1.2081	0.000355777	41	44	45	139	104	88	Distal Intergenic	1	8655544	8824497	168954	-	gene_ENSSSCG00000031776	-26252
1824	1	9130745	9131201	456	*	29	12	47	1.79905	0.000536207	15	8	14	44	39	58	3' UTR	1	9014551	9109103	94553	-	gene_ENSSSCG00000012315	-22098
1833	1	9167868	9168888	1020	*	97	46	147	1.54356	5.40283e-07	40	33	66	165	145	133	Intron (transcript_ENSSSCT00000053140/gene_ENSSSCG00000030535, intron 13 of 17)	1	9014551	9109103	94553	-	gene_ENSSSCG00000012315	-59785
1848	1	9205509	9206147	638	*	58	33	83	1.16734	0.00248832	38	27	36	93	66	90	Intron (transcript_ENSSSCT00000053140/gene_ENSSSCG00000030535, intron 17 of 17)	1	9130338	9239029	108692	-	gene_ENSSSCG00000030535	33520
1859	1	9228901	9229599	698	*	53	31	74	1.09738	0.00597246	32	27	36	82	62	79	Intron (transcript_ENSSSCT00000053140/gene_ENSSSCG00000030535, intron 17 of 17)	1	9130338	9239029	108692	-	gene_ENSSSCG00000030535	10128
1883	1	9323686	9324430	744	*	36	14	59	1.89936	5.56268e-05	11	17	15	74	62	41	Distal Intergenic	1	9130338	9239029	108692	-	gene_ENSSSCG00000030535	-85401
1888	1	9336239	9336857	618	*	53	21	85	1.87332	6.30373e-06	19	14	31	89	109	59	Distal Intergenic	1	9130338	9239029	108692	-	gene_ENSSSCG00000030535	-97828
1894	1	9359413	9360059	646	*	39	20	59	1.41983	0.00355546	15	25	20	82	44	51	Intron (transcript_ENSSSCT00000045836/gene_ENSSSCG00000035027, intron 1 of 8)	1	9130338	9239029	108692	-	gene_ENSSSCG00000030535	-121030
1923	1	9455228	9456511	1283	*	39	53	26	-1.14467	0.0212448	55	48	56	37	14	28	Intron (transcript_ENSSSCT00000045836/gene_ENSSSCG00000035027, intron 7 of 8)	1	9350332	9619725	269394	-	gene_ENSSSCG00000035027	164497
1959	1	9592043	9592858	815	*	33	13	53	1.84247	8.81978e-05	12	11	18	56	47	58	Intron (transcript_ENSSSCT00000045836/gene_ENSSSCG00000035027, intron 8 of 8)	1	9350332	9619725	269394	-	gene_ENSSSCG00000035027	27682
1968	1	9634594	9635463	869	*	44	22	66	1.42248	0.00199482	21	21	26	89	42	69	Distal Intergenic	1	9620679	9624173	3495	+	gene_ENSSSCG00000038527	14784
1969	1	9640527	9641359	832	*	37	17	57	1.61872	0.00462932	11	21	19	96	46	31	Distal Intergenic	1	9620679	9624173	3495	+	gene_ENSSSCG00000038527	20680
1998	1	9776956	9777945	989	*	27	38	17	-1.27703	0.0202395	40	27	48	21	17	14	Distal Intergenic	1	9667904	9671585	3682	+	gene_ENSSSCG00000060508	110041
2006	1	9803635	9804773	1138	*	75	24	127	2.2446	1.67024e-12	25	25	23	141	118	122	Intron (transcript_ENSSSCT00000004493/gene_ENSSSCG00000004064, intron 4 of 20)	1	9667904	9671585	3682	+	gene_ENSSSCG00000060508	136869
2011	1	9828845	9830110	1265	*	47	24	70	1.40715	0.000306491	23	24	25	69	71	70	Intron (transcript_ENSSSCT00000004493/gene_ENSSSCG00000004064, intron 10 of 20)	1	9667904	9671585	3682	+	gene_ENSSSCG00000060508	162206
2027	1	9897966	9899483	1517	*	60	83	37	-1.3066	0.00163643	109	75	67	47	23	42	Intron (transcript_ENSSSCT00000004493/gene_ENSSSCG00000004064, intron 15 of 20)	1	10013205	10016356	3152	+	gene_ENSSSCG00000051789	-115239
2124	1	10148451	10149228	777	*	46	27	65	1.10246	0.0134496	20	31	32	81	59	56	Intron (transcript_ENSSSCT00000004493/gene_ENSSSCG00000004064, intron 19 of 20)	1	9791633	10227502	435870	-	gene_ENSSSCG00000004064	79051
2169	1	10371457	10373312	1855	*	77	47	107	1.03156	0.00377824	52	48	43	133	108	82	Distal Intergenic	1	9791633	10227502	435870	-	gene_ENSSSCG00000004064	-145810
2178	1	10467696	10467990	294	*	25	13	37	1.3563	0.0413527	17	14	8	47	44	20	Distal Intergenic	1	9791633	10227502	435870	-	gene_ENSSSCG00000004064	-240488
2183	1	10610950	10612233	1283	*	61	34	87	1.19735	0.0008028	37	30	37	94	78	90	Distal Intergenic	1	9791633	10227502	435870	-	gene_ENSSSCG00000004064	-384731
2184	1	10617821	10618524	703	*	36	20	52	1.24223	0.0300761	24	16	21	59	27	72	Distal Intergenic	1	9791633	10227502	435870	-	gene_ENSSSCG00000004064	-391022
2194	1	10922663	10923479	816	*	40	14	67	2.11339	4.11163e-05	12	15	15	93	78	30	Distal Intergenic	1	11445956	11501979	56024	+	gene_ENSSSCG00000004068	-523293
2195	1	10927443	10927975	532	*	31	17	46	1.30467	0.0111492	14	21	16	44	55	40	Distal Intergenic	1	11445956	11501979	56024	+	gene_ENSSSCG00000004068	-518513
2196	1	10929182	10930075	893	*	25	10	41	1.91145	0.000968994	11	6	13	55	41	28	Distal Intergenic	1	11445956	11501979	56024	+	gene_ENSSSCG00000004068	-516774
2205	1	11310709	11311100	391	*	54	27	80	1.4193	0.00112073	15	23	45	96	73	73	Distal Intergenic	1	11445956	11501979	56024	+	gene_ENSSSCG00000004068	-135247
2226	1	11633994	11634192	198	*	15	22	9	-1.44964	0.0473074	21	24	22	7	10	10	Intron (transcript_ENSSSCT00000105916/gene_ENSSSCG00000024361, intron 5 of 7)	1	11617807	11618550	744	-	gene_ENSSSCG00000063189	-15642
2237	1	11675972	11676945	973	*	58	26	91	1.66291	3.29254e-06	24	20	35	100	86	88	Intron (transcript_ENSSSCT00000027128/gene_ENSSSCG00000004065, intron 12 of 23)	1	11617807	11618550	744	-	gene_ENSSSCG00000063189	-58395
2268	1	11798249	11798906	657	*	46	22	71	1.5337	0.000247199	27	19	21	91	68	55	Distal Intergenic	1	11648508	11759348	110841	-	gene_ENSSSCG00000004065	-39558
2280	1	11840178	11840789	611	*	57	18	96	2.28774	9.97811e-09	10	14	30	111	94	83	Distal Intergenic	1	11648508	11759348	110841	-	gene_ENSSSCG00000004065	-81441
2286	1	11853106	11853875	769	*	38	21	55	1.21144	0.039808	32	20	12	63	71	31	Distal Intergenic	1	11648508	11759348	110841	-	gene_ENSSSCG00000004065	-94527
2297	1	11897553	11897778	225	*	12	19	5	-2.06589	0.0135299	24	14	19	7	5	3	Distal Intergenic	1	11648508	11759348	110841	-	gene_ENSSSCG00000004065	-138430
2298	1	11901724	11902948	1224	*	53	29	78	1.29702	0.000709086	25	28	34	93	76	66	Distal Intergenic	1	11648508	11759348	110841	-	gene_ENSSSCG00000004065	-143600
2352	1	12101299	12101513	214	*	20	10	29	1.33689	0.0436875	8	13	11	30	31	28	Intron (transcript_ENSSSCT00000048023/gene_ENSSSCG00000004070, intron 19 of 19)	1	12040485	12122337	81853	-	gene_ENSSSCG00000004070	21038
2361	1	12136297	12137082	785	*	83	42	125	1.43969	1.30435e-06	36	45	45	128	129	119	Distal Intergenic	1	12040485	12122337	81853	-	gene_ENSSSCG00000004070	-14745
2363	1	12143779	12144382	603	*	44	17	70	1.84801	1.03604e-05	17	24	12	68	75	68	Distal Intergenic	1	12040485	12122337	81853	-	gene_ENSSSCG00000004070	-22045
2368	1	12173927	12174753	826	*	28	42	15	-1.55209	0.00201911	38	35	53	13	16	18	Distal Intergenic	1	12040485	12122337	81853	-	gene_ENSSSCG00000004070	-52416
2392	1	12303272	12303862	590	*	58	29	86	1.42371	0.000283867	24	30	34	111	89	60	Intron (transcript_ENSSSCT00000004500/gene_ENSSSCG00000004071, intron 1 of 12)	1	12297676	12396688	99013	+	gene_ENSSSCG00000004071	6186
2434	1	12531645	12531857	212	*	14	20	7	-1.63645	0.0355652	27	18	17	7	7	8	Intron (transcript_ENSSSCT00000081158/gene_ENSSSCG00000046319, intron 4 of 13)	1	12506220	12602724	96505	+	gene_ENSSSCG00000046319	25637
2442	1	12701762	12702368	606	*	39	54	25	-1.25817	0.00725409	60	56	46	32	28	15	Promoter (<=1kb)	1	12528672	12702443	173772	-	gene_ENSSSCG00000004074	681
2449	1	12944521	12944976	455	*	40	18	62	1.59472	0.00374552	8	27	21	75	79	33	Distal Intergenic	1	12528672	12702443	173772	-	gene_ENSSSCG00000004074	-242533
2452	1	13023400	13023830	430	*	22	11	33	1.42021	0.0272926	8	11	15	35	42	23	Distal Intergenic	1	13340355	13442039	101685	+	gene_ENSSSCG00000004075	-316955
2454	1	13227836	13228960	1124	*	26	14	38	1.31797	0.031434	12	14	16	24	52	39	Distal Intergenic	1	13340355	13442039	101685	+	gene_ENSSSCG00000004075	-112519
2468	1	13604173	13604588	415	*	19	8	30	1.75358	0.0134117	4	6	15	41	28	23	Distal Intergenic	1	13611311	13620269	8959	-	gene_ENSSSCG00000004078	16096
2480	1	13697776	13698509	733	*	42	23	60	1.21836	0.00523814	25	24	22	70	53	59	Distal Intergenic	1	13715174	13932123	216950	+	gene_ENSSSCG00000004081	-17398
2481	1	13704162	13704914	752	*	37	20	55	1.31333	0.00746672	11	24	26	53	49	64	Distal Intergenic	1	13715174	13932123	216950	+	gene_ENSSSCG00000004081	-11012
[truncated: 13,554 more rows]

## Sheet: DARs in 90-vs-210-d
PeakID	seqnames	start	end	width	strand	Conc	Conc_NonTreatment	Conc_Treatment	Fold	FDR	B1	B2	B3	C1	C2	C3	annotation	geneChr	geneStart	geneEnd	geneLength	geneStrand	geneId	distanceToTSS
[truncated: 4,602 more rows]

[truncated: 1 more sheets: associated genes]
