# Supplementary material for: Integrative Analysis of Chromatin Accessibility and Transcriptional Landscape Identifies Key Genes During Muscle Development in Pigs
Source: Cells. 2024 Dec 20;13(24):2118. doi: 10.3390/cells13242118 (PMC11727100; doi:10.3390/cells13242118)
Supplement: Supplementary file 1 [file cells-13-02118-s001.zip › Table S4 Detailed information for eight peaks.xlsx]

## Sheet: Sheet1
Peak name	PeakID	seqnames	start	end	width	strand	Conc	Conc_NonTreatment	Conc_Treatment	Log2Foldchange	FDR	A1	A2	A3	C1	C2	C3	annotation	geneChr	geneStart	geneEnd	geneLength	geneStrand	geneId	distanceToTSS	COG_class	COG_class_annotation	GO_annotation	KEGG_annotation	KEGG_pathway_annotation	KOG_class	KOG_class_annotation	Pfam_annotation	Swissprot_annotation	TrEMBL_annotation	eggNOG_class	eggNOG_class_annotation	nr_annotation
peak1	253260	9	44216448	44217418	970	*	76	45	107	1.10447	0.000608385	40	42	54	111	109	101	Promoter (2-3kb),the 3' end of APOA1 gene	9	44216392	44218713	2322	-	gene_ENSSSCG00000030921	2265	--	--	Molecular Function: amyloid-beta binding (GO:0001540);; Biological Process: regulation of protein phosphorylation (GO:0001932);; Biological Process: endothelial cell proliferation (GO:0001935);; Biological Process: negative regulation of cytokine production involved in immune response (GO:0002740);; Molecular Function: phospholipid binding (GO:0005543);; Biological Process: phosphatidylcholine bi…	K08757|2.7e-51|oor:101284590|K08757 apolipoprotein A-I | (RefSeq) APOA1; apolipoprotein A-I	--	--	--	Apolipoprotein A1/A4/E domain	Apolipoprotein A-I OS=Sus scrofa OX=9823 GN=APOA1 PE=1 SV=4	Apolipoprotein A-I OS=Sus scrofa OX=9823 GN=APOA1 PE=3 SV=2	T	Signal transduction mechanisms	apolipoprotein A-I [Sus scrofa]
peak2	60625	13	31916593	31918408	1815	*	76	46	106	1.08298	0.0154502	28	30	81	98	110	111	Promoter (<=1kb)	13	31916246	31917433	1188	-	gene_ENSSSCG00000060656	0	[VI]	--	Biological Process: temperature homeostasis (GO:0001659);; Biological Process: endothelial cell development (GO:0001885);; Biological Process: negative regulation of inflammatory response to antigenic stimulus (GO:0002862);; Molecular Function: peroxidase activity (GO:0004601);; Molecular Function: glutathione peroxidase activity (GO:0004602);; Cellular Component: mitochondrion (GO:0005739);; Cel…	K00432|2.8e-112|ssc:397403|K00432 glutathione peroxidase [EC:1.11.1.9] | (RefSeq) GPX1; glutathione peroxidase 1	--	[O]	Posttranslational modification, protein turnover, chaperones	Glutathione peroxidase	Glutathione peroxidase 1 OS=Sus scrofa OX=9823 GN=GPX1 PE=2 SV=2	Glutathione peroxidase OS=Sus scrofa OX=9823 GN=GPX1 PE=3 SV=2	O	Posttranslational modification, protein turnover, chaperones	glutathione peroxidase 1 [Sus scrofa]
peak3	223491	7	24952859	24953912	1053	*	82	47	117	1.16792	0.00250207	45	29	69	102	152	97	Promoter (<=1kb)	7	24953494	24967506	14013	+	gene_ENSSSCG00000001456	0	--	--	Cellular Component: lysosome (GO:0005764);; Cellular Component: external side of plasma membrane (GO:0009897);; Cellular Component: integral component of membrane (GO:0016021);; Biological Process: antigen processing and presentation of exogenous peptide antigen via MHC class II (GO:0019886);; Biological Process: response to interferon-gamma (GO:0034341);; Molecular Function: peptide antigen bind…	K06752|8.8e-132|ssc:100153387|K06752 MHC class II antigen | (RefSeq) SLA-DQA1; SLA class II histocompatibility antigen, DQ haplotype D alpha chain precursor	Phagosome (ko04145);;Leishmaniasis (ko05140);;Toxoplasmosis (ko05145);;Tuberculosis (ko05152);;Asthma (ko05310)	--	--	Class II histocompatibility antigen, alpha domain	SLA class II histocompatibility antigen, DQ haplotype D alpha chain OS=Sus scrofa OX=9823 PE=2 SV=1	MHC class II antigen OS=Sus scrofa OX=9823 GN=SLA-DQA1 PE=2 SV=1	T	Signal transduction mechanisms	MHC class II antigen [Sus scrofa]
peak4	253263	9	44231349	44231995	646	*	37	22	52	1.10489	0.0210619	18	21	28	48	57	53	Intron (transcript_ENSSSCT00000025641/gene_ENSSSCG00000015071, intron 4 of 22)	9	44216392	44218713	2322	-	gene_ENSSSCG00000030921	-13282	--	--	Molecular Function: amyloid-beta binding (GO:0001540);; Biological Process: regulation of protein phosphorylation (GO:0001932);; Biological Process: endothelial cell proliferation (GO:0001935);; Biological Process: negative regulation of cytokine production involved in immune response (GO:0002740);; Molecular Function: phospholipid binding (GO:0005543);; Biological Process: phosphatidylcholine bi…	K08757|2.7e-51|oor:101284590|K08757 apolipoprotein A-I | (RefSeq) APOA1; apolipoprotein A-I	--	--	--	Apolipoprotein A1/A4/E domain	Apolipoprotein A-I OS=Sus scrofa OX=9823 GN=APOA1 PE=1 SV=4	Apolipoprotein A-I OS=Sus scrofa OX=9823 GN=APOA1 PE=3 SV=2	T	Signal transduction mechanisms	apolipoprotein A-I [Sus scrofa]
peak5	198928	6	1014571	1015399	828	*	33	16	50	1.45796	0.00283243	18	15	17	60	39	52	Promoter (<=1kb)	6	1015162	1021420	6259	+	gene_ENSSSCG00000031493	0	--	--	Cellular Component: endosome (GO:0005768);; Biological Process: inflammatory response (GO:0006954);; Molecular Function: electron transfer activity (GO:0009055);; Molecular Function: superoxide-generating NADPH oxidase activity (GO:0016175);; Biological Process: cytochrome complex assembly (GO:0017004);; Molecular Function: SH3 domain binding (GO:0017124);; Molecular Function: heme binding (GO:00…	K08009|7.0e-92|chx:102188617|K08009 cytochrome b-245, alpha polypeptide | (RefSeq) cytochrome b-245 light chain	Phagosome (ko04145);;Leishmaniasis (ko05140)	--	--	Cytochrome Cytochrome b558 alpha-subunit	Cytochrome b-245 light chain OS=Bison bison OX=9901 GN=CYBA PE=2 SV=3	Cytochrome b(558) alpha chain OS=Sus scrofa OX=9823 PE=3 SV=1	C	Energy production and conversion	cytochrome b-245 light chain isoform X1 [Sus scrofa]
peak6	105919	15	93527286	93527760	474	*	45	25	65	1.24397	0.00666073	20	20	36	54	86	57	Promoter (1-2kb)	15	93526603	93596363	69761	+	gene_ENSSSCG00000016034	1157	--	--	Molecular Function: protease binding (GO:0002020);; Molecular Function: integrin binding (GO:0005178);; Molecular Function: extracellular matrix structural constituent (GO:0005201);; Cellular Component: collagen type III trimer (GO:0005586);; Cellular Component: extracellular space (GO:0005615);; Biological Process: cell-matrix adhesion (GO:0007160);; Biological Process: transforming growth facto…	K19720|9.5e-162|ssc:100152001|K19720 collagen type III alpha | (RefSeq) COL3A1; collagen alpha-1(III) chain precursor	Amoebiasis (ko05146)	[W]	Extracellular structures	Collagen triple helix repeat (20 copies)	Collagen alpha-1(II) chain OS=Bos taurus OX=9913 GN=COL2A1 PE=1 SV=4	Collagen alpha-1(III) chain preproprotein OS=Sus scrofa OX=9823 GN=COL3A1 PE=1 SV=2	W	Extracellular structures	collagen alpha-1(III) chain precursor [Sus scrofa]
peak7	124656	17	47598290	47598931	641	*	29	40	18	-1.2611	0.030058	53	43	25	14	23	19	Promoter (<=1kb)	17	47595803	47598387	2585	-	gene_ENSSSCG00000039573	0	--	--	Cellular Component: extracellular region (GO:0005576);; Molecular Function: peptidase inhibitor activity (GO:0030414);	K23638|8.7e-67|ssc:396886|K23638 antileukoproteinase | (RefSeq) SLPI; antileukoproteinase	--	--	--	WAP-type (Whey Acidic Protein) 'four-disulfide core'	Antileukoproteinase (Fragment) OS=Sus scrofa OX=9823 GN=SLPI PE=1 SV=2	Antileukoproteinase OS=Sus scrofa OX=9823 GN=SLPI PE=4 SV=1	W	Extracellular structures	RecName: Full=Antileukoproteinase; Short=ALP; AltName: Full=Secretory leukocyte protease inhibitor; Flags: Precursor [Sus scrofa]
peak8	105919	15	93527286	93527760	474	*	45	25	65	1.24397	0.00666073	20	20	36	54	86	57	Promoter (1-2kb)	15	93526603	93596363	69761	+	gene_ENSSSCG00000016034	1157	--	--	Molecular Function: protease binding (GO:0002020);; Molecular Function: integrin binding (GO:0005178);; Molecular Function: extracellular matrix structural constituent (GO:0005201);; Cellular Component: collagen type III trimer (GO:0005586);; Cellular Component: extracellular space (GO:0005615);; Biological Process: cell-matrix adhesion (GO:0007160);; Biological Process: transforming growth facto…	K19720|9.5e-162|ssc:100152001|K19720 collagen type III alpha | (RefSeq) COL3A1; collagen alpha-1(III) chain precursor	Amoebiasis (ko05146)	[W]	Extracellular structures	Collagen triple helix repeat (20 copies)	Collagen alpha-1(II) chain OS=Bos taurus OX=9913 GN=COL2A1 PE=1 SV=4	Collagen alpha-1(III) chain preproprotein OS=Sus scrofa OX=9823 GN=COL3A1 PE=1 SV=2	W	Extracellular structures	collagen alpha-1(III) chain precursor [Sus scrofa]
