# Supplementary material for: Integrative Analysis of Chromatin Accessibility and Transcriptional Landscape Identifies Key Genes During Muscle Development in Pigs
Source: Cells. 2024 Dec 20;13(24):2118. doi: 10.3390/cells13242118 (PMC11727100; doi:10.3390/cells13242118)
Supplement: Supplementary file 1 [file cells-13-02118-s001.zip › Table S5 Differentially expressed genes.xlsx]

## Sheet: DEGs in 30d-vs-90d
#ID	B1_Count	B2_Count	B3_Count	D1_Count	D2_Count	D3_Count	B1_FPKM	B2_FPKM	B3_FPKM	D1_FPKM	D2_FPKM	D3_FPKM	FDR	log2FC	regulated
PB.10187	566	1095	1310	7	12	22	7.36576	14.5278	17.2925	0.056737	0.103372	0.507937	1.09322e-22	-5.78369	down
PB.105	12	133	27	677	1397	236	0.288848	3.48475	0.598753	13.0242	28.2052	5.94873	0.0291132	3.70355	up
PB.10579	1103	1448	439	6	19	4	9.96575	13.8982	3.90721	0.034652	0.125853	0.030441	2.81074e-24	-6.52937	down
PB.10765	2663	2632	4333	968	486	674	71.7224	72.8102	111.888	23.1578	11.7527	17.28	9.21879e-05	-1.81286	down
PB.10868	333	219	50	6	8	0	21.4106	14.4521	3.06131	0.285366	0.401374	0	1.32285e-08	-5.24594	down
PB.1190	765	758	1425	30	31	97	24.2627	24.7113	43.3195	0.828297	0.846868	2.91576	2.0846e-08	-3.67672	down
PB.1383	610	337	371	226	117	44	11.5396	7.45544	7.19702	4.0249	2.2931	0.740871	0.0165564	-1.5239	down
PB.1738	145	142	199	359	507	167	2.06718	2.08042	2.71311	4.51717	6.41389	2.25891	0.0086628	1.33034	up
PB.2063	1472	2067	2109	432	541	635	46.4835	68.2807	64.6791	11.8784	14.7022	18.5937	0.00851171	-1.44656	down
PB.2179	62562	19183	125242	135006	101512	259889	288.737	93.6329	553.901	541.723	411	1145.79	0.0219471	1.86074	up
PB.2385	55	64	47	289	187	64	0.862303	1.03628	0.711001	4.04145	2.62926	0.946897	0.0048911	1.87917	up
PB.2487	36	9	5	597	937	144	1.45366	0.378165	0.160026	21.9966	34.7011	5.69125	1.7091e-14	5.32034	up
PB.3226	67	47	118	8	6	0	2.36011	1.69887	4.00926	0.248907	0.175612	0	5.66902e-05	-3.79685	down
PB.3784	61	31	30	112	192	51	0.848001	0.436246	0.398109	1.38605	2.4051	0.68244	0.0091971	1.80004	up
PB.4537	282	130	212	92	59	36	3.03884	1.19024	1.82943	1.20623	0.513635	0.361416	0.0114295	-1.41459	down
PB.5311	96	62	103	11	32	16	2.93512	1.94375	3.02216	0.298269	0.869159	0.444534	0.0216761	-1.80192	down
PB.8359	3685	8374	10107	20662	16922	16156	22.7802	53.2283	59.8983	112.847	92.8685	94.7503	0.00577314	1.5708	up
PB.9130	407	389	339	658	595	658	2.30878	2.27034	1.84065	3.30063	2.99758	3.54005	0.0291778	1.10339	up
PB.9804	280	205	212	58	112	40	3.74555	2.82002	2.71869	0.684766	1.32201	0.50857	0.00817752	-1.46031	down
gene_ENSSSCG00000000075	381	348	263	1069	637	395	4.25172	4.01576	2.80969	10.5504	6.30895	4.18146	0.00888425	1.32467	up
gene_ENSSSCG00000000113	259	57	39	31	25	3	5.25102	0.919468	0.762394	0.424347	0.544823	0.039545	0.040818	-2.31593	down
gene_ENSSSCG00000000136	63	47	104	110	163	123	0.383789	0.27388	0.574593	0.651105	0.840561	0.674438	0.0480927	1.26741	up
gene_ENSSSCG00000000199	149	81	120	230	323	149	1.33454	0.832632	1.04813	2.17916	2.57207	1.35421	0.00429088	1.31955	up
gene_ENSSSCG00000000206	45	6	23	127	90	40	0.282561	0.034416	0.179121	1.15249	0.786723	0.241365	0.0133201	2.15193	up
gene_ENSSSCG00000000298	20726	22089	16991	44599	46944	20079	820.962	905.354	663.508	1579.05	1662.82	711.856	0.0134329	1.11885	up
gene_ENSSSCG00000000453	98	145	122	48	35	28	2.82504	4.3271	3.39626	1.2255	0.893324	0.747485	0.0367822	-1.45908	down
gene_ENSSSCG00000000499	236	201	331	293	500	757	1.01214	0.970705	2.32812	1.7641	1.84743	2.99383	0.0310067	1.49502	up
gene_ENSSSCG00000000607	90	45	71	200	183	62	0.633951	0.325006	0.481415	1.37879	1.75985	0.413886	0.0257986	1.38458	up
gene_ENSSSCG00000000672	30	26	43	61	141	96	0.289493	0.200851	0.371071	0.436919	0.953392	0.686636	0.00436086	1.95619	up
gene_ENSSSCG00000000685	38727	35891	42483	99752	123443	45157	787.558	752.616	828.145	1797.71	2235.28	873.84	0.000131768	1.43571	up
gene_ENSSSCG00000000779	131	173	256	315	421	242	0.532218	0.717912	0.992351	1.13188	1.54904	0.931264	0.0482766	1.09675	up
gene_ENSSSCG00000000838	20	21	17	41	52	89	0.276271	0.295811	0.215318	0.501047	0.6377	1.15736	0.0210749	2.08582	up
gene_ENSSSCG00000000839	268	227	301	639	551	261	1.93039	1.67942	2.07695	4.06889	3.52452	1.779	0.00892864	1.13045	up
gene_ENSSSCG00000000951	191	127	208	235	322	580	4.54796	3.33541	5.15176	4.9383	6.80723	14.6007	0.0181437	1.62142	up
gene_ENSSSCG00000000972	3373	1898	2550	1423	1245	375	24.5145	13.7301	15.0093	8.749	7.56612	2.22446	0.036344	-1.11444	down
gene_ENSSSCG00000001065	1003	656	664	1417	1271	1131	4.85285	3.63842	3.18627	6.31067	5.65315	5.73784	0.00866212	1.07009	up
gene_ENSSSCG00000001080	218	257	264	437	533	312	2.79972	3.21208	2.99868	4.61818	5.60548	3.5491	0.0215613	1.06984	up
gene_ENSSSCG00000001487	12940	4480	9733	24108	19973	6454	59.5785	21.7603	42.4801	100.943	80.9887	29.0601	0.0370255	1.19025	up
gene_ENSSSCG00000001510	14	22	34	49	91	79	0.148356	0.253928	0.338155	0.470354	0.963307	0.932646	0.0137052	2.01114	up
gene_ENSSSCG00000001523	8	33	23	163	141	70	0.064642	0.277789	0.178375	1.19046	1.03169	0.549357	0.000265015	2.71514	up
gene_ENSSSCG00000001549	27568	11962	10195	3103	5809	1829	196.683	93.7207	69.3099	20.055	37.8322	12.0336	0.000166801	-1.9248	down
gene_ENSSSCG00000001550	480	416	212	27	85	8	3.2882	3.59485	1.33687	0.140191	0.425255	0.036547	3.59883e-05	-3.06375	down
gene_ENSSSCG00000001661	1675	1636	1664	3193	3230	2101	26.1576	26.2646	24.9082	44.0594	44.785	31.1364	0.00316239	1.06491	up
gene_ENSSSCG00000001683	1052	843	613	3023	2383	1064	10.0717	8.29368	5.62587	25.5648	20.2487	9.65915	0.000414366	1.59795	up
gene_ENSSSCG00000001703	145	73	138	269	147	222	1.78673	0.917651	1.63354	2.93461	1.60135	2.59817	0.038994	1.26641	up
gene_ENSSSCG00000001731	375	358	293	174	136	69	3.6323	3.55597	2.69711	1.59842	1.16956	0.625983	0.0238579	-1.19755	down
gene_ENSSSCG00000001849	312	349	311	108	108	118	2.41582	2.79232	2.32707	0.734771	0.747686	0.842573	0.0355897	-1.19945	down
gene_ENSSSCG00000001872	331	552	592	1440	1627	505	2.62195	6.42687	6.38887	8.97994	9.69825	3.16462	0.00894428	1.45714	up
gene_ENSSSCG00000001921	782	577	691	1924	2417	655	3.51143	2.8157	2.85238	7.31057	9.19301	2.59508	0.000926976	1.51273	up
gene_ENSSSCG00000001930	59041	81181	76778	253263	283694	122807	638.912	935.066	788.159	2634.69	2877.54	1498.07	5.60053e-06	1.82034	up
gene_ENSSSCG00000001931	20	18	25	56	53	43	0.535242	0.491673	0.627545	1.3244	1.2559	1.09658	0.0406494	1.60577	up
gene_ENSSSCG00000002002	277	76	136	757	179	759	2.94663	0.943838	1.18605	7.20895	1.37951	5.87466	0.00237531	2.32664	up
gene_ENSSSCG00000002016	1640	1003	782	549	398	284	8.68947	5.3888	4.04225	2.57219	1.81917	1.3862	0.0172706	-1.17091	down
gene_ENSSSCG00000002051	6421	6632	4725	2192	2980	775	68.6714	71.6447	43.129	19.0422	27.1997	7.89188	0.00875563	-1.40124	down
gene_ENSSSCG00000002258	221	99	260	794	611	98	1.63822	0.749926	1.84268	5.2002	4.02221	0.687887	0.0357051	1.61073	up
gene_ENSSSCG00000002279	7650	4017	1442	239	293	120	231.495	125.582	41.7045	6.32573	7.83192	3.4247	7.11283e-14	-4.06146	down
gene_ENSSSCG00000002280	456	76	152	16	16	28	3.94698	0.67263	1.26064	0.11515	0.11834	0.225253	0.000157487	-2.96507	down
gene_ENSSSCG00000002294	64	30	16	488	4092	235	1.45217	0.69968	0.344907	9.91803	83.5881	5.11673	7.60402e-05	5.61924	up
gene_ENSSSCG00000002333	370	260	302	1016	945	225	2.12938	1.49929	1.78287	5.17721	4.81792	1.2525	0.0111056	1.44094	up
gene_ENSSSCG00000002440	675	955	1354	3750	2349	1126	3.66933	4.92058	6.53833	16.5754	10.4891	5.50561	0.00520469	1.4978	up
gene_ENSSSCG00000002449	350	170	183	428	512	464	27.9432	13.931	14.0023	30.1851	36.2983	35.1295	0.00453376	1.39652	up
gene_ENSSSCG00000002535	32522	14959	34989	50094	71078	75331	313.002	148.884	330.822	446.044	633.111	705.799	0.000247617	1.71467	up
gene_ENSSSCG00000002640	2688	872	1344	483	418	185	17.5307	5.81646	8.24916	2.62873	2.1734	0.977068	8.78574e-05	-1.84965	down
gene_ENSSSCG00000002749	31	40	19	161	38	89	0.669347	0.510883	0.176778	1.4079	0.672864	1.84533	0.0336105	1.96912	up
gene_ENSSSCG00000002819	531	373	412	790	1253	419	7.39293	5.64724	5.43599	9.28734	14.6453	5.45883	0.0126063	1.16044	up
gene_ENSSSCG00000002831	1418	1140	569	289	87	207	22.531	18.6241	8.65898	4.04872	1.21948	3.1146	0.00221492	-2.06696	down
gene_ENSSSCG00000002852	2770	3740	3317	972	1110	424	39.1281	54.7702	44.851	12.2094	13.8448	5.60603	4.18349e-05	-1.76961	down
gene_ENSSSCG00000002863	2177	1566	1524	612	548	293	22.5201	16.6943	14.6526	5.54312	4.89643	2.85869	7.61811e-06	-1.58045	down
gene_ENSSSCG00000002873	14744	19644	22919	65266	42739	20740	222.96	307.191	332.339	865.662	572.635	307.908	0.00513801	1.38327	up
gene_ENSSSCG00000002919	64	59	97	165	115	225	2.92152	2.72428	4.01915	6.41551	4.62681	10.1003	0.0165352	1.64896	up
gene_ENSSSCG00000003018	1294	1550	3359	533	393	253	13.2979	16.4974	35.2108	4.71407	3.24645	2.54889	9.05665e-06	-2.09612	down
gene_ENSSSCG00000003079	94	62	330	321	525	1346	1.42004	0.96411	4.84656	4.35168	7.1596	19.6052	0.00106359	2.79779	up
gene_ENSSSCG00000003101	174	137	90	27	45	0	2.56776	2.04831	1.40784	0.387509	0.537498	0	0.0407643	-2.36033	down
gene_ENSSSCG00000003148	90	63	82	509	313	97	1.82564	1.14192	1.49692	9.03132	5.35638	1.72375	0.00013184	2.18976	up
gene_ENSSSCG00000003155	3825	1187	2959	4394	4572	4935	48.0047	15.2792	35.7105	48.5431	50.778	58.6042	0.0165853	1.26882	up
gene_ENSSSCG00000003192	146	106	88	51	30	10	2.24607	1.68017	1.30826	0.697122	0.388026	0.127859	0.0330639	-1.67883	down
gene_ENSSSCG00000003201	257	92	120	195	514	416	5.95802	2.19162	2.66012	3.99688	10.61	9.16251	0.00992088	1.71082	up
gene_ENSSSCG00000003393	4339	6486	10194	1194	2157	1008	35.3544	62.9085	74.3118	8.58546	14.4652	10.0915	2.6379e-05	-1.99394	down
gene_ENSSSCG00000003433	1415	1023	2002	2479	3803	1595	10.5602	7.84758	14.3147	16.3388	25.2399	11.2844	0.00808993	1.12924	up
gene_ENSSSCG00000003435	785	473	713	274	222	113	13.2201	8.21825	11.4653	4.02605	3.36175	1.7631	0.000329362	-1.39771	down
gene_ENSSSCG00000003449	171	234	469	55	14	19	2.45227	3.45247	6.46215	0.698186	0.168381	0.251897	8.45441e-06	-3.01427	down
gene_ENSSSCG00000003461	3260	6085	6291	2236	2648	1260	11.6047	23.9083	19.7527	7.64932	8.24762	4.3612	0.0421063	-1.12859	down
gene_ENSSSCG00000003471	361	277	392	857	814	329	2.52425	1.99099	2.62435	5.29889	5.05366	2.18154	0.00415383	1.21783	up
gene_ENSSSCG00000003493	3557	3497	2807	6007	6509	6106	69.1363	69.6722	57.4006	102.605	108.754	110.924	0.0046256	1.25095	up
gene_ENSSSCG00000003662	1454	1223	2406	3827	4174	1614	5.68276	4.91706	9.01851	13.2207	14.4933	5.98739	0.00866212	1.19078	up
gene_ENSSSCG00000003699	745	416	643	147	66	102	7.01627	3.60183	6.08087	1.34428	0.60471	0.855723	7.71186e-06	-2.12229	down
gene_ENSSSCG00000003760	268	173	298	738	826	388	1.85629	0.819919	1.32042	3.01649	3.39473	1.70249	9.15902e-07	1.70341	up
gene_ENSSSCG00000003766	6137	1507	8282	15406	20606	12755	70.8693	19.3737	95.1784	165.778	225.805	150.673	0.000188253	2.03757	up
gene_ENSSSCG00000003812	71622	79969	73294	176345	171285	67415	852.461	988.624	874.044	1863.42	1775.12	804.646	0.0180749	1.09518	up
gene_ENSSSCG00000003851	1404	1879	2504	753	695	477	15.0164	20.7032	25.6685	7.02699	6.69315	4.77234	0.00318445	-1.3022	down
gene_ENSSSCG00000003876	210	159	202	762	733	278	2.6764	2.0934	2.42879	8.41292	8.46842	3.43332	2.00844e-06	1.88603	up
gene_ENSSSCG00000003901	663	465	848	302	197	57	8.93294	6.58349	10.3733	3.22764	2.09001	0.778562	0.00659264	-1.59383	down
gene_ENSSSCG00000004039	431	226	266	75	66	52	3.16768	1.70458	1.87376	0.484861	0.427984	0.358412	1.42208e-05	-1.90616	down
gene_ENSSSCG00000004071	336	154	404	623	580	348	4.21113	1.98127	4.84925	6.89945	6.44547	4.13642	0.0134329	1.14843	up
gene_ENSSSCG00000004094	1201	669	842	3717	4501	581	7.08681	4.06058	4.76466	19.3848	23.5868	3.25411	0.00313129	1.89575	up
gene_ENSSSCG00000004143	8394	7057	6528	4477	2730	1349	105.97	93.2795	78.8441	49.9336	31.1992	17.1127	0.0247042	-1.12903	down
gene_ENSSSCG00000004233	1073	1467	3124	184	521	164	10.1592	14.2513	28.8709	1.41182	4.58788	1.49857	2.47593e-05	-2.43763	down
gene_ENSSSCG00000004241	934	527	1237	1507	1596	1163	7.50303	4.34158	9.53046	10.7258	11.3852	8.8671	0.0144544	1.03573	up
gene_ENSSSCG00000004307	1180	782	1932	1536	2441	2461	19.0183	13.0617	31.3139	22.1558	34.7183	38.4248	0.0472979	1.16951	up
gene_ENSSSCG00000004347	1896	1794	1046	721	437	146	19.7967	19.28	10.4413	6.64311	4.04617	1.39531	0.00607356	-1.68941	down
gene_ENSSSCG00000004387	9531	4847	4592	2772	2838	1673	38.5286	20.8739	20.4623	11.6009	10.4323	9.53506	0.0171637	-1.05812	down
gene_ENSSSCG00000004390	10657	5399	5402	3201	2895	604	90.8549	49.8779	44.2612	23.5964	21.8251	4.97331	0.0200762	-1.45917	down
gene_ENSSSCG00000004392	4282	1679	3746	4128	4807	9454	34.4447	13.8845	28.8853	29.3377	34.3254	72.1535	0.0310968	1.47817	up
gene_ENSSSCG00000004401	1110	515	562	319	162	143	13.8519	6.59395	6.75627	3.50589	1.78251	1.76239	0.0046256	-1.47186	down
gene_ENSSSCG00000004456	186	150	177	746	635	67	2.91579	2.43082	2.65989	10.3975	8.88918	1.00145	0.0446156	1.65549	up
gene_ENSSSCG00000004509	73	126	114	310	521	376	0.4988	0.870598	0.734268	1.84537	3.15273	2.40954	1.46979e-05	2.24098	up
gene_ENSSSCG00000004547	280	183	316	660	516	279	2.13926	1.43204	2.31013	4.48411	3.56146	2.01583	0.00443782	1.20039	up
gene_ENSSSCG00000004602	196	109	135	313	460	177	4.35967	2.26824	2.62064	5.88891	8.91747	3.34888	0.0027927	1.40057	up
gene_ENSSSCG00000004725	20287	16990	27672	28310	48257	31873	112.19	93.125	147.531	138.273	236.877	147.369	0.0129048	1.09122	up
gene_ENSSSCG00000004822	99	120	143	360	215	345	1.45565	1.82294	2.02436	4.69714	2.81342	4.83183	0.00250615	1.72106	up
gene_ENSSSCG00000005096	1377	725	1371	2026	2513	2228	9.73959	5.30396	9.00188	12.4431	15.9018	14.8899	0.000586013	1.37246	up
gene_ENSSSCG00000005297	4159	3378	5336	7183	7664	10965	51.2688	41.4564	60.4685	73.8983	75.0986	151.473	0.00463999	1.44792	up
gene_ENSSSCG00000005301	225	198	248	299	514	276	1.93798	1.75132	2.04677	2.27917	3.94217	2.25896	0.0411024	1.00628	up
gene_ENSSSCG00000005308	2637	1627	3727	3592	4611	4047	15.5351	10.6848	21.6431	18.82	25.0422	22.209	0.0346795	1.02612	up
gene_ENSSSCG00000005313	978	718	1429	358	346	209	30.9683	23.5075	43.2153	10.0169	9.59218	6.22677	0.00010765	-1.45044	down
gene_ENSSSCG00000005320	657	479	458	227	271	125	12.9831	9.8537	8.70788	3.84994	4.97072	2.3116	0.015306	-1.08045	down
gene_ENSSSCG00000005371	427	358	518	176	181	125	5.15094	4.50293	6.08449	1.78517	1.75714	1.33354	0.006458	-1.11199	down
gene_ENSSSCG00000005373	153	135	188	225	281	263	3.44322	3.18718	4.08841	4.48031	5.84971	5.65165	0.0482766	1.06609	up
gene_ENSSSCG00000005380	3597	5053	7133	12286	12910	5198	19.1779	28.2553	37.1071	58.8186	61.498	26.0547	0.0213936	1.175	up
gene_ENSSSCG00000005385	548	139	769	7423	3619	427	5.84663	1.52375	7.87271	70.1283	34.334	4.3302	0.0238981	3.23566	up
gene_ENSSSCG00000005423	1397	554	1385	561	373	120	3.68199	1.50143	3.49885	1.30551	0.871216	0.299059	0.02433	-1.37926	down
gene_ENSSSCG00000005449	869	1027	1634	532	428	318	4.51699	5.17958	7.88744	2.32428	1.92423	1.65001	0.0137694	-1.16133	down
gene_ENSSSCG00000005456	48	55	81	124	165	104	0.470521	0.552765	0.758368	1.14851	1.56573	0.967234	0.0158646	1.40698	up
gene_ENSSSCG00000005465	16	11	30	141	134	76	0.081668	0.060079	0.154754	0.683838	0.649594	0.391223	2.20411e-07	2.94664	up
gene_ENSSSCG00000005467	2794	2270	2981	894	668	772	58.1088	48.5226	59.4521	16.3739	12.2843	15.2145	0.000312433	-1.41319	down
gene_ENSSSCG00000005524	1824	1110	1831	2968	4155	1324	12.1161	7.70894	11.6057	17.4545	24.5649	8.29802	0.0140575	1.09699	up
gene_ENSSSCG00000005604	146	115	165	519	482	150	2.05222	1.31568	1.74009	5.53759	5.17852	2.04531	0.000764455	1.66894	up
gene_ENSSSCG00000005627	8352	19994	18185	40955	47800	15151	129.091	376.6	269.473	577.621	652.244	333.975	0.0444319	1.31177	up
gene_ENSSSCG00000005645	1031	744	954	396	418	210	18.143	13.4565	16.1013	6.14485	6.52424	3.49574	0.00160493	-1.12408	down
gene_ENSSSCG00000005650	341	313	341	645	611	478	4.79072	4.52659	4.58763	8.04931	7.60542	6.23811	0.0044023	1.1187	up
gene_ENSSSCG00000005713	1003	679	1195	2549	3653	543	20.0258	13.9371	22.8702	44.985	64.7918	10.2883	0.0271032	1.43713	up
gene_ENSSSCG00000005778	22	31	32	78	98	63	0.234104	0.342217	0.358627	0.878714	1.04619	0.66074	0.00808993	1.77857	up
gene_ENSSSCG00000005965	1177	855	1203	2062	1847	3371	16.0393	11.6407	15.7351	24.085	21.9704	42.1016	0.00274394	1.64147	up
gene_ENSSSCG00000005970	119	60	77	467	165	325	1.08744	0.563243	0.673884	3.80133	1.34809	2.83653	5.67356e-05	2.31388	up
gene_ENSSSCG00000005971	281	234	260	132	97	57	1.32509	1.13361	1.17473	0.546409	0.403793	0.254904	0.0208256	-1.16275	down
gene_ENSSSCG00000005975	229	185	168	405	476	243	2.22742	1.86353	1.56067	3.48781	4.12351	2.24789	0.0044023	1.22621	up
gene_ENSSSCG00000005981	16599	14419	21878	919	1959	1129	71.8444	63.8859	88.2723	3.47021	7.63884	5.58147	3.00243e-20	-3.38652	down
gene_ENSSSCG00000005994	1344	713	1216	3389	3944	829	19.3851	10.5653	16.8148	43.1924	50.5132	11.3368	0.00390795	1.55756	up
gene_ENSSSCG00000006087	16	64	37	152	145	95	0.197144	1.14723	0.44512	1.99805	2.07637	1.32499	0.0180419	1.92816	up
gene_ENSSSCG00000006136	745	462	635	232	245	207	18.8403	11.84	15.4607	5.21212	5.52411	4.89551	0.00919433	-1.06127	down
gene_ENSSSCG00000006140	110	42	86	630	342	128	1.2257	0.452911	0.917735	6.2947	3.41156	1.34898	1.34206e-05	2.48734	up
gene_ENSSSCG00000006141	33793	27017	88467	180017	125218	87184	511.631	418.39	1271.51	2363	1681.25	1288.19	0.000901586	1.7361	up
gene_ENSSSCG00000006281	179	77	316	650	481	188	2.18092	0.87975	3.73631	6.70753	5.19524	2.03777	0.0207653	1.5162	up
gene_ENSSSCG00000006312	483	163	371	863	536	342	4.58113	1.57347	3.50375	7.5964	4.54864	2.9893	0.0436306	1.12445	up
gene_ENSSSCG00000006359	24	25	24	260	85	93	0.221451	0.232026	0.206653	2.11866	0.696501	0.811502	8.54629e-06	2.85672	up
gene_ENSSSCG00000006390	19712	42982	40523	136383	165089	60679	298.197	623.164	583.316	1848.84	2274.26	880.433	0.000115531	1.98703	up
gene_ENSSSCG00000006474	1906	853	1446	3579	2714	2773	9.412	4.33408	6.84651	15.6237	11.9036	13.0004	9.63304e-05	1.51149	up
gene_ENSSSCG00000006496	5577	2521	4904	7968	11371	5176	56.1889	24.87	45.9248	73.5803	97.2833	49.0128	0.00121504	1.24988	up
gene_ENSSSCG00000006530	1085	465	1136	1601	1278	1226	17.9341	7.83565	17.772	20.9	18.3163	18.3668	0.0331671	1.0218	up
gene_ENSSSCG00000006581	621	684	749	875	1280	1435	18.5614	20.4888	20.3386	22.6249	33.3854	36.8524	0.0370255	1.19427	up
gene_ENSSSCG00000006612	1409	1074	1844	1880	2753	7103	59.2522	46.369	73.7143	68.4745	103.283	270.252	0.00631945	2.00576	up
gene_ENSSSCG00000006682	1326	955	1166	459	503	230	15.596	11.858	13.8198	4.82845	5.18679	2.32554	0.000390698	-1.25279	down
gene_ENSSSCG00000006703	833	623	584	1313	1410	759	21.4547	16.5045	14.4324	29.9014	32.2588	18.5444	0.00638141	1.05492	up
gene_ENSSSCG00000006725	6876	8563	7683	3374	3516	2599	48.2459	65.1994	54.9809	20.5609	23.1645	16.6048	0.0245618	-1.00079	down
gene_ENSSSCG00000006729	380	50	187	1728	1043	324	1.80714	0.244421	0.850495	7.26816	4.40727	1.46059	0.000128172	2.65774	up
gene_ENSSSCG00000006735	622	757	943	1671	1747	958	3.13206	4.31037	4.96369	7.28921	8.1745	4.42871	0.00463999	1.17987	up
gene_ENSSSCG00000006740	2248	1320	2425	6540	4693	4480	16.5573	10.0353	17.3893	42.6268	30.6453	31.8328	1.828e-07	1.76568	up
gene_ENSSSCG00000006810	5043	4738	2873	1584	767	391	31.6049	28.7591	17.2504	8.2827	4.26054	1.95134	0.000196719	-2.0094	down
gene_ENSSSCG00000006872	10356	5558	8842	34102	32278	7651	42.4182	22.9517	33.8633	120.61	116.266	28.9061	0.000212006	1.81931	up
gene_ENSSSCG00000006873	164	61	246	717	692	84	1.96942	0.738979	2.84573	7.66831	7.44941	0.943582	0.0189021	1.91157	up
gene_ENSSSCG00000006968	355	103	262	692	513	401	2.30244	0.675053	1.6228	3.94765	2.94829	2.45725	0.00184196	1.55238	up
gene_ENSSSCG00000007022	387	412	442	1057	1071	407	2.27555	2.49731	2.50593	5.51825	5.61985	2.27236	0.00609277	1.25375	up
gene_ENSSSCG00000007043	2867	2099	2422	853	672	640	22.0875	15.2925	17.2081	5.31113	4.27546	3.36021	4.78559e-05	-1.42183	down
gene_ENSSSCG00000007133	1971	699	1645	808	500	176	15.8781	5.45312	12.1878	5.30651	3.33629	1.10589	0.0489091	-1.2489	down
gene_ENSSSCG00000007170	76	130	98	427	599	221	0.897637	1.59149	1.11533	4.51417	6.34624	2.50312	1.3472e-05	2.22524	up
gene_ENSSSCG00000007359	440	288	367	142	125	56	4.04457	2.79117	3.26978	1.1455	1.09752	0.631529	0.000615771	-1.48248	down
gene_ENSSSCG00000007424	121530	155420	91822	268442	259384	161273	4058.64	5492.79	3017.73	7869.57	7411.75	4964.98	0.0245443	1.1345	up
gene_ENSSSCG00000007554	490	164	1101	2210	1964	1587	8.64195	2.98219	18.6968	34.5161	30.8831	26.6402	0.000419505	2.14287	up
gene_ENSSSCG00000007557	113	99	104	95	243	379	0.976062	0.862631	0.854603	0.698432	1.92774	3.3249	0.0444319	1.66511	up
gene_ENSSSCG00000007576	1545	1926	2199	773	690	729	9.97445	16.2138	12.7749	3.95029	3.67178	5.97179	0.0414734	-1.03185	down
gene_ENSSSCG00000007585	10710	7736	12314	20298	15979	13616	187.349	138.293	200.681	312.943	245.28	233.321	0.00288885	1.04602	up
gene_ENSSSCG00000007748	19	38	72	179	224	79	0.133523	0.286488	0.509278	1.16581	1.46683	0.552951	0.00235661	2.13849	up
gene_ENSSSCG00000007799	92767	139191	122293	316653	291346	137812	4027.08	6004.48	5176.4	11846.9	10825.8	5749.07	0.00676485	1.28052	up
gene_ENSSSCG00000007942	9446	6861	7225	1307	1622	1075	107.807	89.1369	80.5377	13.1519	21.477	16.0657	5.798e-14	-2.23021	down
gene_ENSSSCG00000007985	3686	800	3239	966	1103	274	30.3673	6.78901	25.6577	7.12558	8.19233	1.97829	0.0431807	-1.40356	down
gene_ENSSSCG00000007998	33	97	101	218	301	99	0.60247	1.84679	1.79036	3.58388	4.97231	1.74329	0.0390606	1.59309	up
gene_ENSSSCG00000008057	1109	755	845	337	353	291	14.6146	10.9056	11.0324	3.8134	4.50173	3.4318	0.0044362	-1.11427	down
gene_ENSSSCG00000008215	7538	5806	7461	16934	21909	11629	37.3468	29.2389	35.746	74.3641	96.2671	53.8875	4.32205e-08	1.5799	up
gene_ENSSSCG00000008368	32505	10513	16303	3365	2762	2772	354.365	116.07	175.762	31.0597	28.1769	29.7009	4.32205e-08	-2.31007	down
gene_ENSSSCG00000008434	232	162	209	373	535	239	1.28669	0.917205	1.1564	1.91331	2.68958	1.24744	0.00356233	1.2203	up
gene_ENSSSCG00000008449	297	69	66	31	22	25	3.3775	1.0433	0.952324	0.36106	0.200888	0.316757	0.0198431	-2.0283	down
gene_ENSSSCG00000008468	2024	590	2074	3734	5262	1543	23.6698	7.03589	23.5632	39.8708	54.3249	17.1179	0.00862274	1.49144	up
gene_ENSSSCG00000008569	12484	6717	17456	4905	5556	2975	151.738	82.8019	200.671	54.033	61.6734	33.5918	0.00929757	-1.10382	down
gene_ENSSSCG00000008645	123	70	125	200	131	511	2.81383	1.64774	2.75193	4.04601	2.66581	11.1347	0.0151717	1.98842	up
gene_ENSSSCG00000008703	795	515	757	262	344	83	15.6041	10.3809	14.2405	4.54302	5.99472	1.53281	0.0103484	-1.34508	down
gene_ENSSSCG00000008857	175	188	235	512	387	282	1.76463	1.95728	2.27387	4.58154	3.47336	2.7014	0.00405171	1.2725	up
gene_ENSSSCG00000008919	8	2	11	64	165	67	0.046794	0.008869	0.055066	0.313471	0.847562	0.389452	2.46168e-08	4.171	up
gene_ENSSSCG00000008985	22	33	68	135	121	89	0.149317	0.22818	0.442471	0.806629	0.730222	0.571348	0.00862274	1.80693	up
gene_ENSSSCG00000009004	76	99	203	384	178	403	1.57825	2.10845	4.06086	7.07152	3.2848	7.97289	0.0127805	1.78603	up
gene_ENSSSCG00000009077	105	59	139	143	354	227	0.37556	0.187951	0.416225	0.545445	1.37522	0.673613	0.00622008	1.65321	up
gene_ENSSSCG00000009112	337	256	347	592	690	716	2.23997	1.74402	2.20659	3.47613	4.07052	4.52478	0.000587763	1.48244	up
gene_ENSSSCG00000009123	2407	2279	3052	4410	5030	4044	18.2539	18.0604	22.2115	29.3965	33.5959	29.1145	0.00257461	1.14229	up
gene_ENSSSCG00000009125	1425	1171	1767	2805	3687	2443	7.21562	6.52424	7.00735	11.86	14.3949	10.3067	5.15375e-05	1.36983	up
gene_ENSSSCG00000009134	1214	845	754	5458	6680	824	8.84752	6.82407	5.41898	37.4964	45.4498	5.30504	0.000113311	2.37149	up
gene_ENSSSCG00000009152	24	29	61	125	515	230	0.312874	0.398773	0.85664	1.5704	6.46359	3.00575	4.63976e-07	3.25626	up
gene_ENSSSCG00000009334	1275	635	3913	8477	11085	11709	9.87379	5.41862	29.7334	59.3907	77.5395	91.6395	1.89132e-06	2.90876	up
gene_ENSSSCG00000009370	11805	3811	3338	1423	1682	728	58.6173	19.4568	15.8886	6.23844	7.41327	3.4255	0.000210365	-1.97689	down
gene_ENSSSCG00000009378	35	28	50	50	160	69	0.294312	0.238493	0.526422	0.435439	1.48114	0.557058	0.0402495	1.62531	up
gene_ENSSSCG00000009477	137	72	295	457	724	288	0.768378	0.412748	1.58642	2.33244	3.80767	1.65829	0.00117017	1.8815	up
gene_ENSSSCG00000009501	463	414	449	751	973	509	3.73987	3.50042	3.48597	5.39991	7.05553	3.5389	0.00821877	1.0352	up
gene_ENSSSCG00000009584	1115	765	2119	3020	3040	1074	7.62979	5.38361	13.9259	18.2145	18.6403	6.89497	0.0498898	1.11885	up
gene_ENSSSCG00000009592	455	255	592	931	2655	542	5.74706	3.3083	7.17611	10.4109	29.8279	6.49832	0.000973479	1.92877	up
gene_ENSSSCG00000009614	2731	2829	2251	1332	841	666	21.823	24.3457	16.6671	9.62583	6.13299	5.07348	0.00892864	-1.19398	down
gene_ENSSSCG00000009630	41	3	31	114	58	146	0.496752	0.036016	0.351167	1.23541	0.62137	1.7061	0.00536505	2.66616	up
gene_ENSSSCG00000009638	616	232	396	1863	2026	577	3.58469	1.66689	2.65804	10.095	10.1714	3.37931	5.60053e-06	2.12644	up
gene_ENSSSCG00000009825	7263	4084	8310	2718	3608	1198	49.3839	28.5502	54.1695	16.3245	21.776	7.72385	0.0157798	-1.09971	down
gene_ENSSSCG00000009833	279	116	237	440	375	444	3.55574	1.51971	2.89709	4.95691	4.23826	5.37244	0.00420535	1.43485	up
gene_ENSSSCG00000009889	1869	2470	3153	8052	10907	2045	18.9187	9.30408	25.0253	79.873	116.874	7.1057	0.00510594	1.65485	up
gene_ENSSSCG00000009904	786	713	1025	3567	2041	1126	34.715	32.2273	42.0526	142.574	81.5908	46.843	0.00012389	1.671	up
gene_ENSSSCG00000009914	3838	1471	3127	7870	11216	2404	16.3323	6.83945	12.8421	29.8717	43.5442	10.2819	0.00291806	1.62045	up
gene_ENSSSCG00000009940	75	97	48	11	30	5	1.85692	2.47448	1.14293	0.241196	0.654417	0.11148	0.0346795	-2.10715	down
gene_ENSSSCG00000009966	10751	6714	4680	3336	2448	678	71.7589	45.886	30.2739	20.0457	14.7628	4.59098	0.0094608	-1.57103	down
gene_ENSSSCG00000010184	5695	3492	3398	1519	1505	1327	53.5096	33.8583	30.733	12.8335	12.8377	14.6907	0.00436086	-1.17006	down
gene_ENSSSCG00000010199	202	142	259	1324	1615	316	1.43009	0.982879	1.67327	8.07191	9.83459	2.05703	1.08907e-07	2.65423	up
gene_ENSSSCG00000010258	1957	779	582	336	542	227	34.1388	13.933	8.52953	5.15013	8.62689	3.7027	0.0474718	-1.26721	down
gene_ENSSSCG00000010300	359	179	692	2663	2464	418	3.2398	1.67711	6.87573	28.1787	26.0482	5.10966	0.000184303	2.4232	up
gene_ENSSSCG00000010312	429	207	564	729	806	1346	4.86447	2.4107	6.13561	7.31284	8.15877	14.4857	0.00324178	1.78293	up
gene_ENSSSCG00000010319	239	128	246	306	427	278	4.20175	2.30947	4.16113	4.77765	6.70094	4.64664	0.0177837	1.0901	up
gene_ENSSSCG00000010359	42851	47146	31828	82485	88523	67462	909.917	1052.98	710.067	1685.75	1841.87	1416.14	0.0048911	1.25438	up
gene_ENSSSCG00000010456	128	506	696	121	83	64	1.40033	5.58413	7.3159	1.26799	0.823623	0.626905	0.00615798	-2.06576	down
gene_ENSSSCG00000010533	57	58	66	130	135	132	0.576492	0.608312	0.6652	1.18664	1.28278	1.28264	0.00872706	1.48488	up
gene_ENSSSCG00000010554	439	105	262	1899	3578	1628	2.55712	0.62816	1.4588	9.77285	18.5067	8.99788	1.11839e-14	3.5255	up
gene_ENSSSCG00000010564	517	593	644	213	133	97	5.82792	3.753	7.04136	1.19994	1.21968	0.537452	9.63304e-05	-1.71974	down
gene_ENSSSCG00000010568	43	18	72	33	96	366	1.13507	0.492317	2.03693	0.797078	2.49313	10.2482	0.0206683	2.59375	up
gene_ENSSSCG00000010594	7052	4052	4688	1986	2585	1597	60.9403	36.094	39.3515	15.8508	19.8578	13.5676	0.00677688	-1.01766	down
gene_ENSSSCG00000010639	16	11	61	312	145	82	0.176679	0.114045	0.637723	3.01243	1.40565	0.845744	0.000133667	2.9265	up
gene_ENSSSCG00000010686	9185	7798	16075	21100	30938	67991	101.26	88.2691	184.42	211.579	319.236	843.293	0.000225006	2.40614	up
gene_ENSSSCG00000010728	392	248	351	1014	893	271	3.4594	2.40233	2.72156	7.94979	6.79108	2.36835	0.00631409	1.37846	up
gene_ENSSSCG00000010746	37	85	58	166	171	308	0.128213	0.307892	0.195317	0.516611	0.534125	1.03229	0.00312046	2.21452	up
gene_ENSSSCG00000010831	219	177	627	1532	1623	1804	1.75274	1.4553	4.8242	10.8677	11.572	13.7453	2.97703e-07	2.71901	up
gene_ENSSSCG00000010853	2394	1991	1569	1015	637	330	36.2696	31.1745	22.7059	13.5447	8.53722	4.72458	0.00577314	-1.35291	down
gene_ENSSSCG00000010860	2540	2829	2273	646	801	423	27.7868	32.0631	22.7478	6.37717	7.5783	4.94756	2.35276e-06	-1.77957	down
gene_ENSSSCG00000011106	833	303	611	1691	2610	520	17.8421	5.59913	10.5541	42.4684	67.5801	10.7574	0.00235661	1.73393	up
gene_ENSSSCG00000011195	1760	771	530	67	161	66	18.9687	8.61249	5.57235	0.624958	1.53456	0.6619	1.61569e-08	-3.05841	down
gene_ENSSSCG00000011197	712	710	1315	372	411	212	9.77708	10.6994	16.3308	4.11644	4.63988	2.637	0.0120472	-1.16543	down
gene_ENSSSCG00000011264	818	197	1553	1899	1669	1914	5.40569	1.54112	10.6987	10.5478	10.7488	12.5565	0.0334114	1.58576	up
gene_ENSSSCG00000011398	722	459	557	571	1194	1311	7.21704	4.72789	5.30196	5.00286	10.647	12.4265	0.0445449	1.27007	up
gene_ENSSSCG00000011426	42	16	41	73	72	72	0.501397	0.197387	0.469283	0.778709	0.772672	0.824314	0.0351216	1.55673	up
gene_ENSSSCG00000011434	1337	561	620	200	224	152	23.1435	9.88695	10.6436	2.9695	3.46276	2.40644	5.9708e-05	-1.76349	down
gene_ENSSSCG00000011500	212	123	155	600	558	125	3.10458	1.8481	2.16617	7.75034	7.24921	1.72313	0.00679157	1.61233	up
gene_ENSSSCG00000011516	2421	1806	2072	559	567	598	24.28	18.6082	19.9104	4.94526	5.0394	5.68413	0.000140498	-1.48839	down
gene_ENSSSCG00000011570	118	40	78	249	280	77	1.60472	0.568656	1.01887	3.00217	3.39005	0.99496	0.00866212	1.64945	up
gene_ENSSSCG00000011610	1079	779	813	176	247	101	5.64491	4.30452	4.07052	0.865147	1.23524	0.416345	1.35896e-08	-2.07692	down
gene_ENSSSCG00000011646	1994	716	555	9073	9013	1725	9.89249	3.65296	2.63962	39.7784	39.7072	8.1189	2.99514e-06	2.84166	up
gene_ENSSSCG00000011690	734	589	828	265	246	212	6.2294	5.13325	6.73178	1.98011	1.84778	1.6833	0.00133855	-1.22576	down
gene_ENSSSCG00000011810	3840	2904	4603	6039	9698	6661	31.3981	24.4113	36.0836	43.6291	70.4088	51.6762	0.000487944	1.33997	up
gene_ENSSSCG00000011831	6989	5739	4317	2629	1797	1163	142.481	124.652	92.2234	58.5266	38.2316	21.4692	0.00210228	-1.34605	down
gene_ENSSSCG00000011873	292	269	442	80	148	56	2.61898	3.16256	3.84687	0.609361	1.22856	0.444402	0.00293892	-1.54027	down
gene_ENSSSCG00000011884	157	141	304	301	401	360	1.66311	1.54207	3.10489	2.83155	3.78625	3.63587	0.0368429	1.2122	up
gene_ENSSSCG00000011928	620	761	1125	3557	3496	4213	5.83347	6.06678	9.51106	24.9061	25.9028	30.3073	3.71926e-09	2.55341	up
gene_ENSSSCG00000011959	888	1437	1361	2607	1720	4383	5.39789	8.92253	7.36965	14.6445	9.12686	23.7903	0.0165705	1.66891	up
gene_ENSSSCG00000012026	884	399	1042	1517	1651	938	5.29787	2.48025	5.97243	8.03349	8.72249	5.45692	0.00576839	1.17784	up
gene_ENSSSCG00000012050	1015	676	1439	1845	5035	6388	11.0683	7.51248	15.2419	17.6434	49.8345	67.9246	1.76787e-05	2.58611	up
gene_ENSSSCG00000012181	178	190	194	597	512	232	2.28734	2.53383	2.42407	6.97843	6.0924	2.83166	0.000952348	1.48781	up
gene_ENSSSCG00000012252	16877	7092	14510	21886	20140	18186	120.811	52.1448	99.5864	138.335	127.909	123.387	0.0126971	1.05491	up
gene_ENSSSCG00000012277	273	382	379	376	565	2057	8.38674	12.0419	11.1622	10.1903	15.4119	59.964	0.0208859	2.08602	up
gene_ENSSSCG00000012290	7002	3586	5246	2086	2179	1204	89.1223	48.6438	63.7409	24.2405	22.3227	14.5164	0.000251762	-1.2063	down
gene_ENSSSCG00000012295	1122	764	632	321	321	143	28.5966	19.9744	15.3041	7.21698	7.26662	3.42482	0.00146721	-1.41898	down
gene_ENSSSCG00000012440	14685	13150	22834	50871	56595	13779	237.478	226.935	352.311	763.331	809.964	219.505	0.00462236	1.47842	up
gene_ENSSSCG00000012548	541	237	305	883	1050	402	2.99024	1.43186	1.52186	4.33222	5.26274	1.84239	0.00220858	1.4066	up
gene_ENSSSCG00000012551	198	88	121	251	563	119	2.86102	1.30257	1.66734	3.20452	7.2375	1.62586	0.0290644	1.45818	up
gene_ENSSSCG00000012619	271	262	233	894	1172	360	2.83186	2.73434	2.17263	8.70545	11.6112	3.68472	2.60326e-05	1.87358	up
gene_ENSSSCG00000012653	2828	3849	4498	650	581	653	26.871	38.2716	41.1155	5.06182	4.50652	5.38566	1.5812e-07	-2.22336	down
gene_ENSSSCG00000012705	55	218	150	14	16	12	0.920468	3.79572	2.42198	0.207797	0.225558	0.184529	9.21879e-05	-3.12381	down
gene_ENSSSCG00000012769	1812	952	857	365	392	289	8.00348	4.35581	4.03064	1.43383	1.59108	1.30716	0.00104053	-1.44018	down
gene_ENSSSCG00000012855	199	116	70	38	6	18	4.04893	2.2658	1.20562	0.818723	0.185076	0.461993	0.0125223	-2.28901	down
gene_ENSSSCG00000012875	336	229	557	138	169	50	3.50322	2.3763	5.69378	1.14754	1.60327	0.445757	0.0185533	-1.37729	down
gene_ENSSSCG00000012893	266	124	201	441	411	168	3.5853	1.74742	2.64989	5.31811	4.94609	2.10026	0.0355897	1.08368	up
gene_ENSSSCG00000012911	3098	3408	4494	15251	13662	3621	20.9373	24.1731	29.0142	91.1931	80.2895	23.8485	0.000476375	1.75788	up
gene_ENSSSCG00000012941	211	147	142	487	807	179	3.22655	2.31353	2.08008	6.58549	10.9756	2.59497	0.00116193	1.77491	up
gene_ENSSSCG00000012960	2470	1156	1002	452	401	318	116.427	55.9932	45.2657	18.7963	16.7495	14.1814	0.000396718	-1.62449	down
gene_ENSSSCG00000012996	550	339	632	1140	791	559	4.10541	2.59363	4.50537	7.49824	5.23009	3.93866	0.0130192	1.04049	up
gene_ENSSSCG00000013049	66	58	62	214	344	307	0.61394	0.664221	0.659157	2.19082	3.34043	3.57618	3.78107e-08	2.59044	up
gene_ENSSSCG00000013113	161	125	191	340	499	160	1.56899	1.33255	1.74626	3.03181	4.37611	1.38678	0.00754267	1.32446	up
gene_ENSSSCG00000013114	180	116	162	221	365	195	2.64616	1.75773	2.2951	2.88805	4.79369	2.75284	0.0233718	1.09851	up
gene_ENSSSCG00000013263	267	295	296	427	597	1413	3.21012	3.64961	3.41788	4.54498	6.38456	16.1461	0.0059608	2.00693	up
gene_ENSSSCG00000013273	77	54	63	140	269	208	0.741097	0.511768	0.588467	1.18014	2.321	1.81229	9.38583e-05	2.04555	up
gene_ENSSSCG00000013360	108	155	264	38	51	12	1.57202	2.31795	3.69759	0.488103	0.65617	0.157605	0.00176785	-2.16613	down
gene_ENSSSCG00000013366	35817	43545	53057	231872	240019	82393	539.914	697.142	773.561	3013.64	3337.8	1183.34	1.74075e-08	2.27625	up
gene_ENSSSCG00000013374	1204	960	1475	158	184	180	8.96141	7.42212	10.3556	1.04604	1.19748	1.31176	5.92941e-11	-2.41802	down
gene_ENSSSCG00000013375	2023	1529	2014	4151	3224	3327	13.387	9.26814	10.1142	22.4186	16.3798	19.7784	0.000305087	1.30712	up
gene_ENSSSCG00000013377	5	4	6	273	384	182	0.040035	0.041879	0.061161	4.92081	7.85445	3.95692	8.89491e-28	6.10613	up
gene_ENSSSCG00000013432	1399	617	2012	3322	1751	4879	13.1794	5.95293	18.2613	27.8038	14.6922	44.0006	0.00613403	1.85308	up
gene_ENSSSCG00000013433	344	392	421	128	169	70	3.56415	4.27102	4.38457	1.07637	1.5401	0.549733	0.00304668	-1.41343	down
gene_ENSSSCG00000013513	3991	2394	3629	818	602	468	42.6665	25.2915	35.1319	10.5179	7.9961	7.44326	5.70797e-12	-2.06713	down
gene_ENSSSCG00000013517	31	54	46	98	180	76	0.214615	0.386516	0.311017	0.619889	1.1555	0.505465	0.0171637	1.66033	up
gene_ENSSSCG00000013614	534	1805	1032	2326	4335	2367	9.74318	36.6373	17.655	36.6948	69.5272	42.9961	0.0238579	1.60714	up
gene_ENSSSCG00000013622	856	391	500	239	257	146	31.956	15.3899	18.3681	8.64719	9.08826	4.0493	0.0146205	-1.10735	down
gene_ENSSSCG00000013655	522	95	312	745	752	374	8.20467	1.51206	4.69245	10.3436	10.4427	5.65625	0.0300359	1.39478	up
gene_ENSSSCG00000013735	1215	286	908	2899	623	2317	11.5061	2.78414	8.24074	24.2671	5.23968	20.8319	0.02433	1.79569	up
gene_ENSSSCG00000013742	4372	3873	2973	7017	8439	4705	41.8578	40.7643	27.251	60.229	72.0851	48.2836	0.00644856	1.11793	up
gene_ENSSSCG00000013766	44	32	90	112	179	128	0.487489	0.36342	0.957998	1.09643	1.77454	1.34148	0.0071987	1.72253	up
gene_ENSSSCG00000013784	2308	577	3191	13494	3716	4573	21.1304	5.94665	28.9904	110.112	26.1633	38.1087	0.000973146	2.2355	up
gene_ENSSSCG00000013901	87	77	175	195	266	180	2.43402	2.21297	4.68745	4.80939	6.60082	4.78549	0.0290644	1.27455	up
gene_ENSSSCG00000014011	23	51	85	124	191	102	0.362258	0.682899	1.19493	1.97361	2.53858	1.33635	0.0267091	1.6717	up
gene_ENSSSCG00000014084	109	88	104	415	263	84	0.892344	0.750312	0.844286	3.5027	1.94077	0.653543	0.0137694	1.55357	up
gene_ENSSSCG00000014113	1137	1508	2409	3909	6747	4688	9.46857	11.9356	17.9918	29.219	51.1962	36.3328	3.14088e-05	1.93807	up
gene_ENSSSCG00000014156	7031	5065	4917	2159	2732	1026	47.4731	34.5632	30.9034	13.0238	16.1618	6.76168	0.00171131	-1.27065	down
gene_ENSSSCG00000014217	998	536	1244	2225	2086	955	5.03458	2.99238	6.05913	9.84155	9.34412	4.58744	0.00381882	1.23411	up
gene_ENSSSCG00000014292	4698	1970	4752	4328	8136	7005	27.5118	12.5017	25.9964	22.2127	41.6261	39.1496	0.0288927	1.21984	up
gene_ENSSSCG00000014367	805	615	756	130	298	69	10.946	8.60466	9.85293	1.55916	3.59884	0.882349	0.000212006	-1.89768	down
gene_ENSSSCG00000014799	149	64	37	16	6	0	1.33463	0.58461	0.308849	0.123744	0.047236	0	0.00381398	-3.29226	down
gene_ENSSSCG00000014823	36	59	27	181	103	233	0.624166	1.10286	0.271259	2.89586	1.65504	4.00649	0.0010917	2.44396	up
gene_ENSSSCG00000014825	81	24	46	153	113	72	0.894052	0.194318	0.586192	1.25734	1.15246	0.564476	0.0238579	1.52086	up
gene_ENSSSCG00000014834	2433	7102	11908	333	517	183	27.2685	71.4634	114.358	3.25084	4.48739	1.95805	7.11283e-14	-4.15536	down
gene_ENSSSCG00000014851	71	63	210	330	199	186	0.479187	0.436612	1.36549	1.97248	1.19623	1.19236	0.0455128	1.42052	up
gene_ENSSSCG00000014891	466	655	538	795	1373	770	2.17964	3.14639	2.41211	3.28392	5.69908	3.41721	0.0474718	1.08563	up
gene_ENSSSCG00000014921	606	725	1872	1624	3626	3520	5.13413	6.20109	14.7882	11.7066	27.414	28.9349	0.00425329	1.88895	up
gene_ENSSSCG00000014997	394	369	406	725	692	1037	4.50893	4.12933	4.53134	7.56301	7.05247	10.981	0.00531188	1.48614	up
gene_ENSSSCG00000015099	1905	1290	1350	3738	1921	1861	7.19957	5.01234	4.89147	12.4838	6.44484	6.67357	0.0292348	1.04655	up
gene_ENSSSCG00000015105	504	998	996	2831	4276	874	6.10089	12.3483	11.3967	29.6506	46.3641	9.67622	0.00368314	1.81546	up
gene_ENSSSCG00000015125	57	42	64	82	135	98	0.295917	0.219019	0.317561	0.374655	0.624407	0.481762	0.0391808	1.31475	up
gene_ENSSSCG00000015140	42737	15199	47587	66500	60471	75304	510.57	186.047	544.859	701.308	643.068	855.398	0.00796786	1.41599	up
gene_ENSSSCG00000015250	200	134	187	368	508	161	1.66054	1.1441	1.48245	2.70064	3.74398	1.26527	0.0110175	1.25286	up
gene_ENSSSCG00000015255	18	24	34	86	59	142	0.088321	0.123337	0.165397	0.387303	0.2634	0.687266	0.00331441	2.3743	up
gene_ENSSSCG00000015281	26	21	26	45	74	54	0.186092	0.159185	0.178825	0.290928	0.484317	0.375077	0.0402431	1.59699	up
gene_ENSSSCG00000015290	306	374	572	107	85	59	3.81259	4.43823	5.58178	0.920939	0.71273	0.481872	1.06898e-05	-2.02685	down
gene_ENSSSCG00000015299	371	332	633	130	86	147	2.31117	2.12973	3.78764	0.715003	0.476366	0.869613	0.0175638	-1.44999	down
gene_ENSSSCG00000015311	544	327	539	1226	811	400	5.4629	3.43695	5.34883	10.888	7.2943	3.81478	0.0275992	1.07219	up
gene_ENSSSCG00000015326	10056	14049	18002	31321	21717	24660	62.9043	90.4302	107.961	173.118	120.605	176.729	0.0165705	1.21569	up
gene_ENSSSCG00000015340	73	74	123	537	781	214	1.03288	1.04998	1.6247	7.12073	10.9386	3.61646	5.8184e-09	2.73662	up
gene_ENSSSCG00000015413	757	857	885	1391	1807	2406	12.8748	14.9994	14.4399	20.9152	27.3033	38.8519	0.00416634	1.56947	up
gene_ENSSSCG00000015462	348	232	214	476	404	413	4.3041	2.72785	2.34681	4.74819	4.64952	5.72768	0.0333209	1.06768	up
gene_ENSSSCG00000015570	17289	6015	11334	3812	4762	2066	140.884	51.5709	93.0213	26.0456	33.8078	16.2159	0.00171556	-1.36428	down
gene_ENSSSCG00000015774	1181	557	629	228	166	165	3.61509	1.71216	1.8033	0.602959	0.439186	0.465865	0.000107455	-1.70297	down
gene_ENSSSCG00000015784	8609	12957	23711	5085	4419	4401	63.2778	100.501	174.714	33.1125	29.4918	31.8356	0.0149155	-1.35212	down
gene_ENSSSCG00000015835	27854	16844	18142	8449	6148	2384	465.634	290.81	289.548	124.745	89.2282	38.9875	0.000202286	-1.63928	down
gene_ENSSSCG00000016002	142	68	153	185	192	328	0.651177	0.280189	0.623419	0.786869	0.688563	1.2563	0.0339794	1.4656	up
gene_ENSSSCG00000016018	534	401	1257	2010	4227	678	6.4421	4.97387	14.5437	21.4387	45.3201	7.7579	0.00488634	1.8975	up
gene_ENSSSCG00000016034	19269	43594	45879	86882	72251	50890	99.8137	246.485	230.648	405.267	339.49	267.968	0.0466549	1.1903	up
gene_ENSSSCG00000016047	27	56	153	634	657	148	0.165602	0.356245	0.907568	3.46551	3.60736	0.865826	8.67031e-05	2.82191	up
gene_ENSSSCG00000016111	872	568	1009	1939	1202	1453	5.07514	3.39963	5.62869	9.97272	6.21296	8.02191	0.00303402	1.2975	up
gene_ENSSSCG00000016157	74303	199625	174965	370086	422990	345271	1597.03	4596.03	3313.64	7388.87	8937.88	7760.03	0.00676485	1.60314	up
gene_ENSSSCG00000016192	956	527	666	2862	3177	982	11.0561	6.11088	6.99026	29.0069	30.5418	10.0831	1.53091e-06	1.96519	up
gene_ENSSSCG00000016200	1550	691	754	3299	5345	1324	10.5935	4.7246	4.6276	18.762	33.917	8.45155	5.72215e-05	1.99573	up
gene_ENSSSCG00000016420	167	156	417	1337	654	212	1.64068	1.56464	3.93676	11.5552	5.72782	1.90465	0.0112798	1.8078	up
gene_ENSSSCG00000016426	2484	1381	1277	685	478	631	32.1402	19.4785	16.0726	7.60172	5.8349	7.72312	0.0414329	-1.1172	down
gene_ENSSSCG00000016464	1013	549	907	304	471	132	7.85314	4.28474	6.59692	1.9846	3.10064	1.13002	0.0220301	-1.17295	down
gene_ENSSSCG00000016522	483	489	127	20	111	40	11.2496	11.4953	2.85028	0.565237	2.30585	0.747347	0.00404233	-2.46367	down
gene_ENSSSCG00000016578	91899	76264	276735	210290	272393	481529	302.23	256.967	869.923	618.349	782.791	1575.44	0.0310968	1.64881	up
gene_ENSSSCG00000016646	3245	2764	7218	8577	8717	8164	34.3068	34.0357	78.4359	84.3167	90.7945	90.9005	0.00869426	1.34099	up
gene_ENSSSCG00000016726	14	55	36	163	222	67	0.108089	0.452954	0.271611	1.15102	1.57671	0.50476	0.00548105	2.23018	up
gene_ENSSSCG00000016792	6763	6576	13042	2941	4316	834	60.647	61.3184	111.48	23.0947	34.2344	8.26498	0.0133201	-1.49213	down
gene_ENSSSCG00000016823	72	139	201	708	886	461	0.636339	1.26231	1.70529	5.55995	7.00131	3.87382	1.21401e-07	2.57795	up
gene_ENSSSCG00000016866	8219	4479	4471	2486	2188	1469	51.4891	28.8351	26.8217	14.0711	12.1752	9.33237	0.0039111	-1.15632	down
gene_ENSSSCG00000016925	378	295	392	862	952	631	3.86654	3.09973	3.8376	7.78779	8.63942	6.11511	1.36561e-06	1.52223	up
gene_ENSSSCG00000016986	317	316	463	141	187	104	2.95021	3.02548	4.13823	1.15339	1.54341	0.915213	0.0336158	-1.04275	down
gene_ENSSSCG00000017068	212	384	324	111	104	9	2.18302	4.11598	3.23444	1.00863	0.943756	0.087622	0.0280174	-1.94629	down
gene_ENSSSCG00000017103	50	17	32	72	68	85	0.553049	0.164233	0.300742	0.621577	0.567485	0.801339	0.0339794	1.64016	up
gene_ENSSSCG00000017109	6	11	23	62	155	75	0.032334	0.059777	0.123689	0.316662	0.798887	0.406966	2.7697e-05	3.1787	up
gene_ENSSSCG00000017213	1028	784	860	1843	2306	1286	27.6781	28.2717	20.8955	44.6269	57.4995	45.491	4.53174e-05	1.32491	up
gene_ENSSSCG00000017215	752	1281	1392	3213	3300	994	6.25497	10.9159	11.0164	23.68	24.5828	8.24188	0.0284943	1.30582	up
gene_ENSSSCG00000017255	3279	981	1053	614	447	183	16.5676	5.09177	5.09196	2.73484	1.99903	0.946611	0.00299925	-1.78509	down
gene_ENSSSCG00000017257	2241	1461	2555	1292	796	375	13.3692	10.3268	15.7557	6.98406	4.51458	1.7733	0.0357354	-1.07286	down
gene_ENSSSCG00000017268	166	115	241	272	304	262	1.92765	1.33525	2.65875	2.68761	3.03267	2.79702	0.0414329	1.06809	up
gene_ENSSSCG00000017336	2133	674	1270	3400	3345	936	27.0648	8.79579	15.4481	38.1285	37.6889	11.2613	0.0480326	1.20487	up
gene_ENSSSCG00000017372	658	217	85	75	75	28	10.0371	3.32081	1.27841	1.11729	1.11451	0.36937	0.0100368	-2.13055	down
gene_ENSSSCG00000017376	84	69	72	157	148	98	2.06772	1.68686	1.69335	3.40288	3.20915	2.21877	0.0330639	1.14342	up
gene_ENSSSCG00000017403	3620	1961	2706	3773	4603	6499	22.1044	12.385	15.7909	20.335	25.0058	37.6873	0.0175638	1.31591	up
gene_ENSSSCG00000017446	76	46	133	11	4	10	2.86346	1.78411	4.86203	0.353194	0.104973	0.355475	0.000613248	-2.91905	down
gene_ENSSSCG00000017473	15	73	86	99	223	232	0.083541	0.432579	0.473785	0.503401	1.14202	1.27303	0.0325275	2.01886	up
gene_ENSSSCG00000017500	118748	61767	79797	42152	37705	16903	3305.16	1767.97	2129.14	1036.56	938.842	446.441	0.00482774	-1.13808	down
gene_ENSSSCG00000017565	2011	1115	1814	821	826	361	23.2376	13.3206	20.8321	8.36962	8.55313	3.91286	0.0126063	-1.00184	down
gene_ENSSSCG00000017723	45	17	76	210	84	641	1.73276	0.682587	2.83678	7.26665	2.90332	23.8446	0.00012389	3.43695	up
gene_ENSSSCG00000017741	327	184	361	129	150	65	6.75887	3.88549	7.18086	2.36095	2.71155	1.26928	0.0445449	-1.03105	down
gene_ENSSSCG00000017797	63	87	151	41	29	12	0.378985	0.540965	0.873243	0.217564	0.152194	0.066222	0.0474718	-1.63325	down
gene_ENSSSCG00000017818	948	1615	1730	4804	6018	4005	17.9046	30.3887	31.2042	79.2651	99.1743	72.8276	1.59899e-06	2.06169	up
gene_ENSSSCG00000017884	251	65	246	9	4	0	2.77426	0.739306	2.60455	0.078299	0.039043	0	3.8046e-10	-5.11	down
gene_ENSSSCG00000017907	3092	1983	2496	3604	3926	7368	117.057	65.7345	92.2796	121.286	112.374	225.39	0.0165352	1.47184	up
gene_ENSSSCG00000017920	68	53	57	106	98	230	1.58209	1.26195	1.26095	2.17446	2.02019	5.09212	0.0234942	1.77973	up
gene_ENSSSCG00000017936	27971	13085	9760	7327	6617	3582	1026.28	487.511	328.008	237.984	211.758	131.803	0.0212223	-1.22872	down
gene_ENSSSCG00000017943	30	11	25	71	46	48	0.332371	0.118693	0.259342	0.69311	0.445897	0.505811	0.0350739	1.71945	up
gene_ENSSSCG00000017947	18276	9134	18703	7643	6514	2807	215.989	110.117	211.329	79.601	67.8479	31.344	0.00806947	-1.14262	down
gene_ENSSSCG00000017951	189	145	107	449	595	164	1.65582	1.29916	0.890726	3.47446	4.62443	1.3614	0.00240314	1.66658	up
gene_ENSSSCG00000020666	266	76	164	344	511	235	3.56381	1.04022	2.09557	4.06592	6.07553	2.98353	0.00653924	1.47126	up
gene_ENSSSCG00000020701	2951	665	876	326	459	328	78.7015	18.2187	22.3784	7.66672	10.8489	8.27724	0.0144544	-1.57899	down
gene_ENSSSCG00000020705	28	36	93	52	86	418	0.156058	0.212892	0.58252	0.268684	0.869019	2.39592	0.0273702	2.47517	up
gene_ENSSSCG00000020873	2700	1426	2054	986	1034	466	59.4682	33.3533	37.1069	15.103	21.3604	8.39178	0.00969501	-1.01252	down
gene_ENSSSCG00000020915	1126	750	1526	2068	3989	1395	12.1077	8.82345	15.4043	19.9682	37.2188	12.6705	0.00182986	1.42647	up
gene_ENSSSCG00000021038	2447	767	1790	2466	4072	2181	10.8866	3.47628	7.58258	9.70777	16.2161	9.42918	0.018897	1.18904	up
gene_ENSSSCG00000021155	193	128	202	76	77	27	4.71966	3.21015	4.75535	1.6318	1.66022	0.619869	0.0305729	-1.26673	down
gene_ENSSSCG00000021161	41	23	34	152	147	71	3.16388	1.80798	2.52003	10.4106	10.1196	5.19886	1.61312e-05	2.21701	up
gene_ENSSSCG00000021200	444	252	261	102	121	50	3.12342	2.57448	2.78401	1.05986	1.21528	0.446339	0.00163744	-1.52271	down
gene_ENSSSCG00000021220	170	155	168	332	366	175	3.17682	2.97515	2.99954	5.46172	6.05289	3.10365	0.0165853	1.0899	up
gene_ENSSSCG00000021359	871	539	956	1607	1735	830	3.59113	1.91274	3.72356	5.60958	7.14012	4.5003	0.00192022	1.12442	up
gene_ENSSSCG00000021464	44	27	62	76	98	112	0.634788	0.400628	0.847561	0.968977	1.24863	1.52715	0.0330639	1.5461	up
gene_ENSSSCG00000021467	244	163	201	99	72	61	1.27098	0.874405	1.00174	0.452898	0.329303	0.300055	0.0474718	-1.05618	down
gene_ENSSSCG00000021494	1196	705	1142	470	378	264	9.8857	6.19269	9.11095	3.44474	2.82705	2.453	0.00209921	-1.1169	down
gene_ENSSSCG00000021557	275	253	153	684	333	306	6.37803	6.08518	3.39955	14.0724	6.86184	6.71843	0.0481192	1.22378	up
gene_ENSSSCG00000021576	148	59	226	371	458	1282	2.01619	0.827227	2.95449	4.47758	5.55652	16.6463	7.96247e-05	2.91048	up
gene_ENSSSCG00000021588	2775	2537	2649	596	454	269	48.2001	46.4794	47.0693	9.40183	7.06573	4.42285	9.28774e-13	-2.32804	down
gene_ENSSSCG00000021739	820	544	916	1095	2070	749	4.82517	2.61036	4.70817	6.05528	9.84894	3.32946	0.0238981	1.07065	up
gene_ENSSSCG00000021837	794	631	895	339	319	95	15.6452	12.8876	16.775	5.79163	5.55001	1.7451	0.00499508	-1.3913	down
gene_ENSSSCG00000022128	1098	1148	975	584	516	213	16.3644	18.6027	13.4024	7.16574	6.76792	3.36144	0.032367	-1.07955	down
gene_ENSSSCG00000022301	23738	13615	11275	6490	5549	3365	757.564	446.184	345.293	182.832	157.152	101.964	0.00135807	-1.35619	down
gene_ENSSSCG00000022353	384	340	530	802	913	472	2.78254	2.91216	3.16418	4.93623	6.56295	3.76072	0.00547732	1.09534	up
gene_ENSSSCG00000022364	5333	5320	9984	2827	2815	1522	44.233	47.2187	79.4807	23.146	22.2542	13.1676	0.00390795	-1.23195	down
gene_ENSSSCG00000022390	53	24	38	142	141	48	0.846366	0.381516	0.57468	2.01053	2.00622	0.722613	0.00442183	1.80692	up
gene_ENSSSCG00000022401	286	207	233	126	91	66	11.9974	8.89901	8.93759	4.78485	3.72269	2.66098	0.0391808	-1.05218	down
gene_ENSSSCG00000022545	9170	7571	6303	13580	17005	12542	132.264	138.944	109.356	227.385	297.351	216.326	0.00231307	1.22635	up
gene_ENSSSCG00000022728	212	59	191	428	928	294	4.89745	1.40333	4.24868	8.77361	19.1067	6.46724	8.55463e-05	2.17844	up
gene_ENSSSCG00000022846	915	316	527	308	192	95	7.1774	2.5738	4.10346	2.07281	1.43462	0.6759	0.0368429	-1.24548	down
gene_ENSSSCG00000022891	18	82	69	151	279	113	0.409175	1.99141	1.56688	3.1685	5.90433	2.54137	0.0281405	1.85985	up
gene_ENSSSCG00000023031	35	22	58	84	110	129	0.834616	0.522055	1.25219	1.66118	2.22096	2.91701	0.00520469	1.94092	up
gene_ENSSSCG00000023142	305	1013	1712	3194	3808	1290	8.41183	29.2279	46.3868	78.2357	94.9334	34.6151	0.0278316	1.65505	up
gene_ENSSSCG00000023379	397	169	189	553	479	247	20.047	8.72512	9.07277	24.6407	21.405	11.8269	0.0482766	1.07534	up
gene_ENSSSCG00000023653	138	100	144	236	155	351	0.94143	0.604008	0.87366	1.22534	0.850811	2.20396	0.0405548	1.43429	up
gene_ENSSSCG00000023672	68	64	163	265	194	160	0.976584	0.944274	2.26813	3.40293	2.50931	2.21117	0.0216761	1.41625	up
gene_ENSSSCG00000023873	2526	886	2621	3200	3559	4374	16.5372	6.08376	16.9371	18.3146	21.0105	27.0292	0.0144629	1.37299	up
gene_ENSSSCG00000024001	1008	729	1008	1174	2352	1064	4.05006	3.19281	3.90906	4.1453	8.49133	4.06128	0.0214494	1.04893	up
gene_ENSSSCG00000024015	250	142	180	581	561	414	2.96433	1.90351	2.12281	6.07026	5.92759	4.59002	2.33638e-07	1.79162	up
gene_ENSSSCG00000024045	19153	10958	11809	4249	3392	1549	92.848	54.5536	51.1858	17.4309	13.6458	6.44998	3.27265e-07	-1.91592	down
gene_ENSSSCG00000024060	65	62	77	134	253	72	1.04578	1.02018	1.18672	1.90698	3.62226	1.09739	0.0290096	1.40529	up
gene_ENSSSCG00000024158	399	443	763	1088	1411	481	2.43186	2.81378	4.45951	5.89174	7.70792	2.78185	0.0343739	1.13822	up
gene_ENSSSCG00000024500	737	408	624	303	250	128	11.925	6.68652	9.52904	4.27536	3.47897	1.90066	0.0129048	-1.07356	down
gene_ENSSSCG00000024596	318	134	315	419	712	249	2.93284	1.66259	3.01647	3.41867	6.09081	2.17725	0.032471	1.16675	up
gene_ENSSSCG00000024692	863	535	668	1452	1513	978	5.36966	3.65688	4.04527	8.29083	8.29057	6.18302	7.35108e-05	1.26147	up
gene_ENSSSCG00000024696	1333	1286	1874	3215	3144	1830	12.2633	12.9876	16.6976	28.5408	27.7139	17.436	0.00138357	1.1566	up
gene_ENSSSCG00000024895	4261	2786	3202	1368	1258	1091	22.6269	16.8082	15.9183	7.22448	5.68081	4.65268	0.00226805	-1.1082	down
gene_ENSSSCG00000024960	2021	677	1301	462	547	182	14.6109	5.02254	8.98628	2.94069	3.49799	1.23849	0.00465426	-1.4355	down
gene_ENSSSCG00000024973	479	399	714	1316	1308	568	6.76884	5.8	9.46297	16.3133	16.3782	7.79587	0.00235661	1.27924	up
gene_ENSSSCG00000025087	4359	4214	3804	10290	10621	10908	55.3949	54.5988	46.7221	119.904	120.5	132.16	1.46979e-05	1.71315	up
gene_ENSSSCG00000025194	148	105	166	225	207	321	1.01881	0.745551	1.09597	1.37389	1.26866	2.10554	0.0372154	1.29502	up
gene_ENSSSCG00000025208	144	97	91	31	22	18	3.69436	2.55884	2.21556	0.690848	0.489304	0.437105	0.00248452	-1.90791	down
gene_ENSSSCG00000025447	2131	904	1330	8036	2890	3847	23.467	10.2279	14.0366	78.2006	28.2564	40.1973	1.26169e-05	2.13393	up
gene_ENSSSCG00000025470	26	26	45	130	45	67	0.386247	0.401513	0.640795	1.82252	0.610475	0.955974	0.0447391	1.66003	up
gene_ENSSSCG00000025488	47	28	70	73	168	73	0.344653	0.211926	0.495272	0.476456	1.10228	0.51076	0.0466549	1.45284	up
gene_ENSSSCG00000025592	1089	624	467	395	197	138	11.0712	6.48624	4.56385	3.60281	1.89717	1.40949	0.0326365	-1.2955	down
gene_ENSSSCG00000025698	728	156	374	1187	2868	1739	14.3847	3.16678	7.08299	20.7178	50.3043	32.5842	1.51841e-06	2.64608	up
gene_ENSSSCG00000025820	1500	1369	3406	615	413	335	13.5116	12.6792	29.4221	4.89461	3.30038	2.86186	7.22418e-05	-1.86274	down
gene_ENSSSCG00000025901	170	258	308	515	1085	541	1.12502	1.92604	2.10191	3.7281	7.53864	3.94312	0.000413903	1.81334	up
gene_ENSSSCG00000025941	1885	1041	1588	3040	3016	1736	17.5069	10.9386	15.935	25.2122	24.6807	17.2576	0.000569661	1.11325	up
gene_ENSSSCG00000026038	424	397	487	179	170	86	5.73005	5.52058	6.31838	2.14021	2.03357	1.10261	0.00164855	-1.3195	down
gene_ENSSSCG00000026041	229	162	241	371	443	361	1.31491	0.957405	1.32967	1.88343	2.26425	1.96998	0.00235661	1.2613	up
gene_ENSSSCG00000026302	36	81	101	120	305	307	0.088217	0.205978	0.237995	0.260515	0.669617	0.7187	0.00520469	2.12229	up
gene_ENSSSCG00000026387	412	342	423	208	112	126	7.38727	6.29805	7.29306	3.23943	1.69574	2.18889	0.04474	-1.06501	down
gene_ENSSSCG00000026427	845	347	308	216	87	74	14.9154	6.34857	5.13479	3.36607	1.36651	1.19917	0.00963013	-1.67054	down
gene_ENSSSCG00000026707	17	6	0	70	51	146	0.092589	0.029354	0	0.342893	0.250831	0.768283	0.000156329	4.07922	up
gene_ENSSSCG00000026710	82	73	184	206	294	162	4.08772	3.73626	8.8284	9.0879	13.0482	7.67089	0.0330095	1.30083	up
gene_ENSSSCG00000026753	2215	936	1540	647	680	457	20.4132	8.85763	11.7971	5.24717	4.84404	3.44107	0.0127427	-1.026	down
gene_ENSSSCG00000026900	106	152	184	252	348	202	1.38051	2.09657	2.34339	2.9688	4.1444	2.50933	0.0445051	1.13914	up
gene_ENSSSCG00000026940	257	94	185	350	296	496	1.11247	0.438786	0.703754	1.42176	1.15967	2.22969	0.00911393	1.59331	up
gene_ENSSSCG00000026978	217	244	463	101	140	64	1.22692	1.7108	3.12268	0.503397	0.657439	0.342914	0.0238579	-1.31076	down
gene_ENSSSCG00000026996	130	140	358	513	428	453	0.634928	0.702142	1.67532	2.22309	1.85895	2.12564	0.00908673	1.53955	up
gene_ENSSSCG00000027286	1133	534	596	233	289	160	7.80034	3.76584	3.91106	1.40561	1.75791	1.04464	0.00138916	-1.39491	down
gene_ENSSSCG00000027428	1247	2933	819	5699	10055	3311	52.2149	126.351	32.8934	210.945	373.999	131.615	0.0039111	2.03277	up
gene_ENSSSCG00000027525	377	361	585	1105	919	371	2.35544	2.31824	3.52685	6.10432	5.1019	2.25853	0.0316491	1.10396	up
gene_ENSSSCG00000027607	316	126	138	369	309	427	7.51056	3.072	3.13716	7.74866	6.53338	9.63093	0.0266231	1.38319	up
gene_ENSSSCG00000027613	13797	15997	16771	27055	29915	28951	78.643	98.931	87.8667	140.704	152.581	156.45	0.00577314	1.22538	up
gene_ENSSSCG00000027646	239	185	381	889	737	233	2.89595	2.30806	4.43075	9.5337	7.93499	2.67572	0.0081817	1.45528	up
gene_ENSSSCG00000027667	751	1145	1512	3087	4023	792	5.18233	8.28422	10.1355	19.6024	25.5818	6.68963	0.0368429	1.37896	up
gene_ENSSSCG00000027812	1363	1608	1737	4313	4347	1329	7.07561	8.57734	8.69501	20.1519	20.8475	6.62497	0.0120472	1.2796	up
gene_ENSSSCG00000027875	1514	2126	949	4332	5538	1295	16.7565	26.434	11.5633	46.3038	63.1727	14.9565	0.0405566	1.4048	up
gene_ENSSSCG00000027922	132	88	104	45	13	24	1.02715	0.698465	0.767258	0.306989	0.087706	0.176549	0.0424649	-1.62948	down
gene_ENSSSCG00000028056	4048	1773	2644	11385	2552	14499	103.01	46.3727	64.487	255.95	57.6366	350.029	0.00209921	2.28971	up
gene_ENSSSCG00000028172	2104	1048	921	3445	4412	1378	15.8686	7.90653	5.50373	21.204	25.5016	10.1304	0.00494011	1.44243	up
gene_ENSSSCG00000028278	2863	1844	1836	4078	3459	5743	14.2017	10.1631	9.16093	17.2366	14.8143	34.1692	0.00650382	1.46836	up
gene_ENSSSCG00000028282	247	101	154	616	1091	223	1.54886	0.650113	0.914248	3.41994	6.07854	1.30304	5.01666e-05	2.20332	up
gene_ENSSSCG00000028304	3048	2047	2819	3812	2838	9350	27.2963	18.7466	24.0384	29.9475	22.6939	79.1503	0.0380301	1.56908	up
gene_ENSSSCG00000028492	392	603	1212	86	184	156	4.52817	7.17133	13.436	0.875972	1.88224	1.70974	0.00209921	-1.98964	down
gene_ENSSSCG00000028512	404	179	508	1866	1882	864	3.98509	1.77943	4.82318	16.3343	16.5815	8.13415	7.91893e-10	2.40983	up
gene_ENSSSCG00000028671	75	117	46	9	23	11	0.941264	1.50628	0.543956	0.096642	0.256258	0.120792	0.0149155	-2.25641	down
gene_ENSSSCG00000028777	57	43	98	191	245	66	0.331672	0.240241	0.517193	0.8429	1.10211	0.330417	0.0134329	1.5988	up
gene_ENSSSCG00000029160	27251	11499	112802	309558	289660	288868	337.575	147.79	1351.02	3507.63	3422.02	3694.61	1.27526e-05	3.01817	up
gene_ENSSSCG00000029199	333	773	1074	1284	3264	820	1.75317	4.18917	5.42244	5.97726	15.2733	4.09673	0.0437065	1.48908	up
gene_ENSSSCG00000029212	975	1244	2420	598	672	420	23.4067	30.704	55.7877	12.6861	14.2843	9.55554	0.0343649	-1.14512	down
gene_ENSSSCG00000029226	33428	15277	31483	68503	66202	20520	282.711	132.804	249.756	511.154	500.084	160.249	0.0130192	1.23191	up
gene_ENSSSCG00000029438	62	44	84	134	115	301	0.67886	0.493653	0.888308	1.30938	1.12864	3.16242	0.00621217	2.0678	up
gene_ENSSSCG00000029545	12	11	37	41	102	52	0.226951	0.227536	0.715327	0.910209	1.83935	1.01441	0.0257986	2.05736	up
gene_ENSSSCG00000029592	34	27	90	76	84	257	0.513154	0.398503	1.3142	1.01362	1.1378	3.71914	0.036051	2.06163	up
gene_ENSSSCG00000029621	126	81	207	375	220	276	0.636219	0.412213	1.00519	1.67254	0.989364	1.30103	0.00895747	1.47626	up
gene_ENSSSCG00000029651	52765	43391	41019	79315	95128	57593	1392.72	1212.88	1009.04	1892.09	2248.17	1500.47	0.00321671	1.05543	up
gene_ENSSSCG00000029781	319	258	465	673	645	396	12.6595	10.7705	17.3114	24.4743	22.8099	15.8021	0.0132366	1.03442	up
gene_ENSSSCG00000029944	4203	1099	3040	8295	7705	3009	16.6279	4.37688	11.2449	29.7121	28.2784	10.7541	0.00395681	1.52442	up
gene_ENSSSCG00000030088	11	13	36	45	59	83	0.18432	0.248647	0.619864	0.754898	0.992842	1.4099	0.0271455	2.10066	up
gene_ENSSSCG00000030113	1226	1728	1863	7901	10147	1078	12.2008	17.8875	17.6288	67.4815	85.6824	10.5219	0.0023654	2.11054	up
gene_ENSSSCG00000030182	446	159	429	979	1025	207	5.65717	1.99921	6.4721	11.9818	12.7687	2.12956	0.0445449	1.36543	up
gene_ENSSSCG00000030278	283	120	162	239	330	593	4.39372	1.39945	2.12941	2.62069	4.52358	9.60864	0.031513	1.57307	up
gene_ENSSSCG00000030284	1848	826	601	335	371	248	49.3019	21.9399	14.9775	7.8508	8.56301	5.96482	0.00876318	-1.42997	down
gene_ENSSSCG00000030368	179	43	139	265	200	614	1.91843	0.467189	1.42563	2.51476	1.90556	6.2695	0.0055739	2.19914	up
gene_ENSSSCG00000030681	5308	8140	10699	23063	22826	22283	57.3152	107.219	114.051	238.765	232.37	258.385	5.66902e-05	1.8312	up
gene_ENSSSCG00000030706	42	61	128	165	468	485	0.452449	0.678872	1.33703	1.58832	4.54513	5.03685	9.32985e-05	2.71119	up
gene_ENSSSCG00000030707	692	603	678	253	174	173	8.49163	7.62552	7.95111	2.7457	1.87928	2.0351	0.000781106	-1.38717	down
gene_ENSSSCG00000031053	90	137	146	236	348	155	3.85197	6.38209	6.09182	9.48717	13.7335	6.69654	0.0375337	1.22556	up
gene_ENSSSCG00000031144	42	33	82	81	136	305	0.302207	0.248233	0.573828	0.526313	0.887497	2.12767	0.00650382	2.29622	up
gene_ENSSSCG00000031163	7866	8488	8405	3584	2334	2495	169.171	188.254	173.846	68.9785	45.9327	50.3312	0.00440241	-1.23973	down
gene_ENSSSCG00000031299	4849	7074	4641	11296	13169	5902	101.292	129.523	80.6056	180.609	209.747	99.9436	0.045932	1.07187	up
gene_ENSSSCG00000031346	145	124	242	254	360	238	0.515539	0.452157	0.820792	0.797182	1.13678	0.803342	0.0420236	1.08623	up
gene_ENSSSCG00000031378	60	49	123	864	159	86	0.336837	0.277227	0.659795	4.27115	0.789824	0.453479	0.00416634	2.48354	up
gene_ENSSSCG00000031450	655	2069	4668	166	135	207	4.55545	14.7942	31.121	1.01822	0.82815	1.36202	2.97703e-07	-3.45538	down
gene_ENSSSCG00000031456	848	394	1258	1091	1781	5435	3.59571	1.67576	5.01757	4.12879	6.73363	21.7387	0.00367518	2.37665	up
gene_ENSSSCG00000031518	24	10	24	122	43	114	0.13053	0.054456	0.126024	0.59581	0.207343	0.595705	0.000413903	2.74092	up
gene_ENSSSCG00000031576	260	189	209	83	106	38	3.27738	2.60886	2.23411	1.03884	1.18633	0.34618	0.0168334	-1.27388	down
gene_ENSSSCG00000031608	8506	15601	14622	45125	57905	19617	118.478	216.371	177.187	518.413	713.465	243.614	0.000202286	1.84131	up
gene_ENSSSCG00000031616	212	26	65	5131	1602	639	3.23767	0.364966	0.960002	69.3876	21.2783	9.49564	3.2938e-05	4.92938	up
gene_ENSSSCG00000031706	421	1106	2113	3947	4095	1764	3.10673	8.44946	15.5216	26.8415	28.4002	13.5136	0.0146205	1.66772	up
gene_ENSSSCG00000031819	128	76	138	228	344	121	2.9785	1.80826	3.05867	4.69012	7.10795	2.65935	0.0114938	1.30868	up
gene_ENSSSCG00000031905	167	215	139	1248	587	147	1.8473	2.53508	1.49614	12.6033	5.97533	1.24319	0.00503018	2.05121	up
gene_ENSSSCG00000032154	360	134	301	760	537	306	5.49354	2.1031	4.40415	10.2518	7.28239	4.42487	0.00571356	1.34958	up
gene_ENSSSCG00000032330	495	574	879	2399	2850	3739	7.90998	9.43375	13.4735	33.9051	40.4643	56.7219	2.45797e-08	2.62333	up
gene_ENSSSCG00000032343	32	17	11	82	113	83	1.16353	0.606823	0.323336	2.57054	3.49499	2.80519	0.000113311	2.56897	up
gene_ENSSSCG00000032452	852	417	582	237	277	159	6.4099	3.24421	4.186	1.55671	1.85984	1.12214	0.00672942	-1.11982	down
gene_ENSSSCG00000032474	92	42	75	285	167	89	1.7949	0.846754	1.40289	4.95168	2.91144	1.65788	0.00382926	1.6738	up
gene_ENSSSCG00000032566	849	769	873	1659	1260	1185	4.29594	3.87133	4.02728	6.10311	4.56531	4.87448	0.00893729	1.05035	up
gene_ENSSSCG00000032575	275	200	316	121	114	79	1.701	1.28685	1.89913	0.667618	0.633854	0.459177	0.0334114	-1.00301	down
gene_ENSSSCG00000032591	175	122	91	221	251	685	6.26004	4.50299	3.10114	6.9927	7.99621	23.3681	0.00664396	2.10735	up
gene_ENSSSCG00000032777	47	31	18	91	100	105	0.517656	0.352996	0.182117	0.886591	0.983213	1.09682	0.00437877	2.00014	up
gene_ENSSSCG00000032782	672	306	535	1496	1866	555	7.23159	3.28375	6.00164	14.1254	17.5748	5.45805	0.000212006	1.6523	up
gene_ENSSSCG00000032828	1894	1144	1666	797	766	277	21.746	13.002	18.0758	7.97203	7.56044	2.88063	0.0151429	-1.08784	down
gene_ENSSSCG00000032932	2426	1443	2191	4655	4355	1740	23.5436	13.2068	19.5764	38.8185	36.9201	16.2578	0.00676333	1.10295	up
gene_ENSSSCG00000032950	3216	6051	7003	1526	1227	630	26.7551	48.1172	56.4281	11.3686	9.13552	5.13314	1.78141e-05	-2.05029	down
gene_ENSSSCG00000032996	133	176	166	429	954	145	2.20673	3.01593	2.65112	6.2957	14.1151	2.28048	0.00679157	1.83305	up
gene_ENSSSCG00000033057	177	88	197	261	271	213	6.90272	3.49427	7.34574	8.97339	9.35466	7.8574	0.0330639	1.07437	up
gene_ENSSSCG00000033154	674	334	745	1394	1531	591	21.4826	11.02	22.7813	39.1096	43.111	17.8286	0.00282287	1.30735	up
gene_ENSSSCG00000033185	2769	1617	2442	3079	3630	5502	18.1111	10.8626	15.1096	17.7709	21.2586	34.5538	0.0207653	1.31767	up
gene_ENSSSCG00000033214	631	322	86	53	52	18	18.3714	9.63001	2.38795	1.3624	1.31941	0.488185	0.000184661	-2.83092	down
gene_ENSSSCG00000033286	187	134	101	356	409	120	1.4621	1.07536	0.75495	2.46394	2.85132	0.889861	0.0353147	1.28905	up
gene_ENSSSCG00000033385	507	545	1534	2005	2040	949	10.4559	12.1661	18.3989	16.0169	17.4654	11.2316	0.0423241	1.24756	up
gene_ENSSSCG00000033388	237	114	93	55	12	26	2.10748	1.03824	0.80042	0.428474	0.088565	0.214271	0.0279297	-1.89261	down
gene_ENSSSCG00000033413	253	139	128	40	35	52	5.39207	3.04272	2.61399	0.738505	0.660819	1.04692	0.0185342	-1.60849	down
gene_ENSSSCG00000033574	61	62	108	275	483	453	0.179108	0.379763	0.561893	1.64376	3.43489	2.83539	2.60074e-08	2.79049	up
gene_ENSSSCG00000033673	25044	20033	20393	8744	8746	7764	476.744	392.102	363.374	147.031	147.764	139.988	0.00754267	-1.02883	down
gene_ENSSSCG00000033695	411	414	496	991	1548	563	4.09369	4.30306	4.57742	8.73134	14.0688	5.5821	0.000461855	1.47642	up
gene_ENSSSCG00000033703	280	177	374	437	546	745	1.52672	0.992502	1.95834	2.10683	2.64659	3.99115	0.00755219	1.52794	up
gene_ENSSSCG00000033816	277	198	679	105	109	60	1.22584	0.83609	2.88545	0.41753	0.404301	0.235091	0.00360034	-1.73108	down
gene_ENSSSCG00000033822	185	55	243	961	1007	398	0.959808	0.289734	1.20795	4.40298	6.52708	2.88675	1.5812e-07	2.63347	up
gene_ENSSSCG00000033830	945	790	760	433	289	154	18.1061	15.564	13.9635	7.33517	4.91869	2.80004	0.00640856	-1.26031	down
gene_ENSSSCG00000033860	79	82	97	189	215	99	0.625578	0.597106	0.628519	1.24774	1.48108	0.632413	0.0215223	1.22403	up
gene_ENSSSCG00000034127	65	73	39	6	4	0	3.08368	3.58222	1.79218	0.228362	0.137682	0	0.000166801	-3.97953	down
gene_ENSSSCG00000034167	30	24	50	69	87	83	0.1145	0.091827	0.18199	0.232969	0.297155	0.302918	0.0267574	1.59738	up
gene_ENSSSCG00000034351	145	202	143	34	28	29	0.995876	1.40818	0.957843	0.204692	0.166523	0.17976	0.000423525	-2.14081	down
gene_ENSSSCG00000034581	639	936	1353	483	380	216	2.11431	3.21845	4.66547	1.4033	1.09154	0.656472	0.0289136	-1.18601	down
gene_ENSSSCG00000034615	172	83	139	453	235	176	1.42052	0.702466	1.12176	3.36461	1.72227	1.41333	0.0051656	1.45884	up
gene_ENSSSCG00000034720	71	120	116	575	607	141	1.09585	2.04974	1.93644	8.57177	9.17187	2.31935	0.000128172	2.25917	up
gene_ENSSSCG00000034723	409	171	253	485	715	412	6.76272	2.89094	3.72484	6.75844	10.3318	6.26717	0.00368314	1.31578	up
gene_ENSSSCG00000034820	230	193	194	814	672	388	8.01203	6.95924	6.4935	25.2136	20.9091	12.9059	1.5812e-07	1.87601	up
gene_ENSSSCG00000035027	49	32	65	354	247	102	0.524037	0.296431	0.547375	3.21316	2.24254	0.910977	6.72899e-07	2.53829	up
gene_ENSSSCG00000035074	500	352	291	861	908	356	4.43516	3.20758	2.47497	6.75137	7.14914	2.99493	0.0208096	1.1421	up
gene_ENSSSCG00000035199	876	754	1067	1788	2127	993	14.0147	12.583	15.2585	25.3711	29.6438	13.2954	0.00163744	1.143	up
gene_ENSSSCG00000035320	619	131	293	940	852	315	5.37266	1.16442	2.43163	7.20382	6.56071	2.59116	0.0430502	1.35233	up
gene_ENSSSCG00000035521	1569	2172	2195	512	1037	273	18.9779	27.0156	25.4533	5.46867	11.1372	3.12812	0.00613403	-1.51412	down
gene_ENSSSCG00000035539	120	153	326	476	361	345	1.70683	2.23891	4.46058	2.41122	1.83709	1.87749	0.0285537	1.33082	up
gene_ENSSSCG00000035615	4363	2340	3277	1100	839	455	83.8958	50.6734	58.3278	15.6705	12.0335	8.26508	3.9426e-07	-1.75631	down
gene_ENSSSCG00000035675	4660	2800	2598	1105	830	406	59.7007	36.8891	31.9026	12.5044	9.43967	4.93287	6.7236e-06	-1.83318	down
gene_ENSSSCG00000035702	123	107	243	58	67	23	1.00024	0.88791	2.69126	0.438566	0.757411	0.191426	0.0423999	-1.39982	down
gene_ENSSSCG00000035729	11704	9991	13767	28577	28960	11455	141.45	113.008	196.517	410.653	408.04	173.16	0.00182986	1.21177	up
gene_ENSSSCG00000035774	510	229	312	856	632	816	8.95693	4.12351	5.23623	13.2764	9.85181	13.5922	0.00106359	1.56168	up
gene_ENSSSCG00000035895	96	82	62	367	179	98	4.54967	4.00311	2.78274	15.3948	7.5539	4.38077	0.0091971	1.64995	up
gene_ENSSSCG00000036059	630	286	633	684	1266	874	7.14052	3.32883	6.87466	6.85349	12.747	9.40429	0.0103613	1.27327	up
gene_ENSSSCG00000036060	892	537	7894	21102	23543	16964	17.4562	10.5292	146.334	361.321	404.079	315.306	0.0465388	3.15988	up
gene_ENSSSCG00000036114	1220	371	759	320	219	230	69.1113	21.6085	41.2266	15.993	11.0065	12.3161	0.0357354	-1.18652	down
gene_ENSSSCG00000036136	2409	758	1445	4098	2693	4342	23.6173	7.65329	13.5894	35.4825	23.456	40.2994	0.00106359	1.75798	up
gene_ENSSSCG00000036145	2746	1015	1962	3515	3475	2074	33.4905	13.8407	20.043	35.705	36.7292	25.9207	0.0176557	1.02532	up
gene_ENSSSCG00000036201	1381	166	1065	133	68	66	14.6739	1.74792	10.2404	1.09912	0.594685	0.559534	1.80767e-05	-2.84655	down
gene_ENSSSCG00000036237	6024	3097	5538	10158	11742	3884	42.7174	21.7888	38.0215	63.8244	70.2581	26.2332	0.0151717	1.09527	up
gene_ENSSSCG00000036317	1108	464	882	1519	1812	1499	13.3101	5.71285	10.1582	16.3275	19.2671	17.0003	0.000675125	1.38737	up
gene_ENSSSCG00000036328	3142	1780	1929	1054	1105	532	43.78	26.5141	23.9512	13.1154	12.4161	7.30286	0.00902547	-1.05324	down
gene_ENSSSCG00000036512	3192	4367	3872	1160	1472	1483	32.3073	37.1896	41.8195	9.74863	13.2258	14.2746	0.0380433	-1.13745	down
gene_ENSSSCG00000036570	1825	1155	1049	568	522	109	34.2435	23.8074	20.4896	10.4195	9.46292	1.62519	0.0110509	-1.54647	down
gene_ENSSSCG00000036580	106	169	156	34	52	28	2.52366	4.14724	3.57222	0.701916	1.08823	0.627784	0.0110529	-1.66756	down
gene_ENSSSCG00000036695	117	101	76	31	43	14	0.766207	0.717904	0.475621	0.16043	0.25351	0.076202	0.0442757	-1.50697	down
gene_ENSSSCG00000036702	675	618	747	931	1616	1461	6.05265	5.69351	6.39268	7.36623	12.8629	12.4455	0.00631945	1.35512	up
gene_ENSSSCG00000036724	22733	11115	46438	47095	44753	91254	611.356	307.115	1199.88	1138.25	1076.39	2328.83	0.0140575	1.74521	up
gene_ENSSSCG00000036756	503	452	725	249	149	120	3.33971	3.19679	4.71901	1.45403	0.870241	0.749229	0.00251758	-1.38875	down
gene_ENSSSCG00000036820	1163	988	1054	457	261	206	52.602	45.9261	45.693	18.2485	10.4753	8.82991	0.000235321	-1.50759	down
gene_ENSSSCG00000036956	330	69	296	1140	339	771	3.54701	0.757924	3.04558	10.8283	3.23001	7.85785	0.00183885	2.18247	up
gene_ENSSSCG00000037158	719	578	820	298	130	115	16.3961	13.7231	18.0611	6.55347	3.20304	2.45318	0.000466773	-1.66586	down
gene_ENSSSCG00000037184	324	102	166	588	479	775	3.44474	1.00571	1.79228	4.88768	4.4451	7.16096	0.000136252	2.13795	up
gene_ENSSSCG00000037201	170	70	215	247	718	256	4.66219	1.54825	5.76548	5.36144	14.1192	5.32399	0.00415383	1.7696	up
gene_ENSSSCG00000037241	136	153	264	811	393	756	2.30709	2.671	4.29994	12.202	5.93311	12.2172	5.16914e-05	2.23433	up
gene_ENSSSCG00000037312	115	67	63	25	27	14	1.94491	1.16109	1.01127	0.37084	0.400661	0.224261	0.0336105	-1.58797	down
gene_ENSSSCG00000037430	220	368	436	1305	766	694	1.17765	1.86419	2.11166	5.9097	3.34746	3.43211	0.000823563	1.70611	up
gene_ENSSSCG00000037449	863	525	810	950	1256	1240	6.63243	4.00927	5.61351	5.94958	7.81297	8.56935	0.0271455	1.06336	up
gene_ENSSSCG00000037450	182	256	242	468	537	826	0.964196	1.77269	1.46433	2.37126	2.97995	7.77352	0.00235661	1.83003	up
gene_ENSSSCG00000037527	135	123	119	46	35	40	1.60352	1.50303	1.35251	0.482492	0.362084	0.44772	0.0493463	-1.29793	down
gene_ENSSSCG00000037534	16	14	13	347	266	77	0.064347	0.061153	0.052441	1.30309	1.00204	0.310622	1.67379e-13	4.21156	up
gene_ENSSSCG00000037577	33	26	58	95	139	56	0.704671	0.552444	1.18106	1.8432	2.71755	1.1251	0.0165352	1.60725	up
gene_ENSSSCG00000037598	122	52	161	253	251	120	1.27861	0.553585	1.62518	2.34803	2.34045	1.19338	0.0373519	1.23407	up
gene_ENSSSCG00000037762	905	714	573	95	108	41	12.1299	9.78947	7.28199	1.08013	1.26423	0.476226	3.19939e-13	-2.92334	down
gene_ENSSSCG00000037775	1357	2019	1720	13529	26781	6616	15.1509	23.672	19.6707	125.886	244.729	63.6953	2.91029e-13	3.37014	up
gene_ENSSSCG00000037900	357	116	464	807	654	456	2.40171	0.801524	2.99188	4.79858	3.91	2.90888	0.00944863	1.42291	up
gene_ENSSSCG00000037912	1612	2151	3506	688	968	770	12.513	17.1708	26.1002	4.71942	6.67248	5.66671	0.0209763	-1.23754	down
gene_ENSSSCG00000037970	207	325	407	537	528	811	1.84253	2.9797	3.47554	4.23032	4.17674	6.86289	0.0333209	1.39922	up
gene_ENSSSCG00000038006	462	188	527	94	55	99	7.78238	3.43508	8.55324	1.19906	0.864397	1.69998	0.00405532	-1.76936	down
gene_ENSSSCG00000038007	1464	2199	2959	3858	4740	2693	6.48808	9.67031	11.642	14.4921	18.1309	10.2608	0.0420236	1.04227	up
gene_ENSSSCG00000038044	205	71	207	56	51	18	3.12201	1.11332	3.06487	0.74492	0.689062	0.25259	0.0170976	-1.62851	down
gene_ENSSSCG00000038141	60	35	94	157	122	93	0.402782	0.240592	0.963249	0.94309	0.733151	0.599054	0.0330095	1.33596	up
gene_ENSSSCG00000038254	137	105	207	524	419	182	1.8163	1.42558	2.58901	6.04311	4.87531	2.25783	0.000912109	1.59949	up
gene_ENSSSCG00000038281	3705	879	744	386	245	286	58.6074	14.3605	11.3763	5.40431	3.46468	4.33106	0.00193994	-2.09528	down
gene_ENSSSCG00000038327	121	66	110	40	29	12	1.16088	0.557606	1.08576	0.215786	0.225776	0.069227	0.0260859	-1.58367	down
gene_ENSSSCG00000038452	23	43	52	217	250	114	0.098922	0.195317	0.220258	0.848962	0.983054	0.475163	3.48794e-06	2.53574	up
gene_ENSSSCG00000038475	216	91	149	578	375	246	4.76376	2.15078	3.12191	11.3211	7.35395	5.14438	0.000118052	1.72788	up
gene_ENSSSCG00000038500	1220	520	1337	6861	3441	3638	9.18418	4.34003	9.59985	45.3204	22.8304	27.1712	7.45653e-10	2.56758	up
gene_ENSSSCG00000038607	408	548	693	8152	15087	1871	3.58511	5.068	5.82382	60.5696	110.139	14.8666	1.36783e-13	4.07462	up
gene_ENSSSCG00000038610	170	158	203	332	387	220	2.7036	2.59455	3.09688	4.68934	5.48639	3.32903	0.00862274	1.11749	up
gene_ENSSSCG00000038631	476	254	380	152	176	88	7.15229	3.64722	5.49123	1.86218	2.34105	1.15544	0.0127372	-1.09591	down
gene_ENSSSCG00000038918	6350	2660	4095	1898	1645	578	77.8671	34.2833	48.4279	21.3265	18.4993	7.17755	0.0041627	-1.38477	down
gene_ENSSSCG00000038927	172	216	226	50	79	48	2.3273	3.08084	3.01199	0.588106	0.94605	0.611989	0.00754267	-1.50712	down
gene_ENSSSCG00000038969	3901	2552	3139	7054	8842	5537	39.9279	26.189	30.6264	64.2852	79.8782	56.8297	5.61755e-07	1.49115	up
gene_ENSSSCG00000038992	798	369	892	1135	1084	1177	4.06732	1.97807	4.41303	5.13323	4.75789	5.62068	0.0192018	1.15956	up
gene_ENSSSCG00000039009	345	268	327	550	584	498	5.12934	4.17294	4.74581	7.42779	7.77985	7.11829	0.00405171	1.14849	up
gene_ENSSSCG00000039148	22367	10212	14817	8357	8036	2846	250.46	117.831	158.88	83.5389	80.3518	30.7105	0.0396544	-1.01924	down
gene_ENSSSCG00000039271	48	134	244	1462	829	251	0.24441	0.707174	1.19975	6.64655	3.77807	1.2215	0.000121677	2.75337	up
gene_ENSSSCG00000039419	45	5	24	124	142	41	0.463999	0.051557	0.241135	1.1607	1.3295	0.409353	0.00493175	2.39514	up
gene_ENSSSCG00000039425	465	683	990	2138	2544	1988	5.71154	8.43844	11.6123	23.0706	27.5243	21.8262	8.45441e-06	1.96314	up
gene_ENSSSCG00000039468	4686	2582	5092	11139	17361	10852	57.1001	32.3643	59.7007	119.394	187.484	126.429	2.21066e-09	2.04134	up
gene_ENSSSCG00000039568	139	160	225	528	395	1054	2.65243	3.20267	3.64706	8.11903	6.61701	19.8903	0.000170815	2.40551	up
gene_ENSSSCG00000039573	8602	1882	1004	303	724	530	385.383	86.6736	43.115	11.9795	28.759	22.5108	0.00235661	-2.42172	down
gene_ENSSSCG00000039640	10633	8964	11617	23934	25044	9202	178.452	117.092	156.221	300.749	314.338	169.286	0.00520469	1.14164	up
gene_ENSSSCG00000039731	155	209	484	470	523	1656	2.94749	4.49258	7.77539	7.70133	7.59105	26.4622	0.0083339	2.21392	up
gene_ENSSSCG00000039745	258	233	352	415	671	595	1.7934	1.66649	2.34526	2.54833	4.14577	4.02993	0.00611308	1.38076	up
gene_ENSSSCG00000039793	805	586	726	1440	1640	621	3.23618	2.34338	2.86823	4.95935	5.95209	2.31892	0.00969501	1.06469	up
gene_ENSSSCG00000039862	32	12	46	127	91	304	0.241102	0.091323	0.330077	0.852435	0.612412	2.19228	7.60402e-05	3.13958	up
gene_ENSSSCG00000039874	274	119	212	67	48	41	17.9586	8.0005	13.3293	3.84946	2.76626	2.54759	0.00291412	-1.58382	down
gene_ENSSSCG00000039962	36472	29827	77899	109741	117140	149863	1079.75	908.548	2209.39	2866.34	3080.07	4188.25	0.000444388	1.83634	up
gene_ENSSSCG00000040003	881	373	812	295	230	186	5.37455	2.33488	4.7119	1.58266	1.23802	1.08889	0.0104078	-1.15856	down
gene_ENSSSCG00000040013	2759	2793	3362	7407	6378	3239	18.0116	16.6591	19.8428	35.0464	32.4927	19.731	0.00209921	1.18724	up
gene_ENSSSCG00000040056	5524	3819	5870	8008	11467	9453	45.6755	32.6078	46.4286	58.3294	84.0317	73.8514	0.000762018	1.31143	up
gene_ENSSSCG00000040207	556	618	511	1184	1581	1131	5.9638	6.82977	5.24862	11.2318	15.1037	11.5456	0.000277389	1.50848	up
gene_ENSSSCG00000040267	388	251	151	114	72	40	20.9357	13.9232	7.80364	5.4271	3.40727	2.04261	0.0171885	-1.54567	down
gene_ENSSSCG00000040337	325	266	457	714	702	388	1.31654	1.10954	1.77914	2.6002	2.53086	1.49261	0.00734447	1.08567	up
gene_ENSSSCG00000040366	163	71	59	479	502	120	0.620319	0.246329	0.190838	1.45561	1.54843	0.386555	0.000487944	2.1527	up
gene_ENSSSCG00000040411	99	134	112	247	268	141	1.73312	2.41075	1.8697	3.82085	4.16678	2.34647	0.0380301	1.16581	up
gene_ENSSSCG00000040445	333	166	268	767	676	470	8.08432	4.12936	6.23523	16.4643	14.5688	10.8283	1.34236e-06	1.66818	up
gene_ENSSSCG00000040507	15962	24858	18535	52522	57055	25682	367.655	560.973	431.154	1112.95	1187.03	505.699	0.00408127	1.38529	up
gene_ENSSSCG00000040513	13	17	45	115	210	41	0.345018	0.472432	1.15982	2.72793	5.02377	1.03832	0.00184849	2.51454	up
gene_ENSSSCG00000040728	28	71	47	176	113	85	0.325838	0.870452	0.531368	1.91226	1.33065	1.03133	0.046862	1.56091	up
gene_ENSSSCG00000040849	63	61	96	383	854	190	0.896779	0.959449	1.39456	5.13786	11.5186	2.66527	2.16556e-08	2.92117	up
gene_ENSSSCG00000041322	63074	32228	35977	16910	17283	9506	274.975	144.958	156.895	65.3163	67.5	39.2731	0.000586013	-1.26906	down
gene_ENSSSCG00000041583	189	58	40	8	6	0	5.34149	1.67612	1.07628	0.197332	0.1398	0	6.98986e-05	-4.09074	down
gene_ENSSSCG00000044141	104	80	112	197	154	470	1.73613	1.35015	1.77483	2.5973	2.25106	7.39753	0.00754267	2.00653	up
gene_ENSSSCG00000046102	416	882	773	305	260	68	1.95328	4.35996	3.24708	1.27751	1.00881	0.270734	0.023231	-1.57707	down
gene_ENSSSCG00000047083	785	679	932	2717	1497	702	9.77486	8.69143	11.1316	30.0842	16.5794	8.40235	0.0151429	1.27466	up
gene_ENSSSCG00000048318	472	413	404	2365	2335	537	2.38232	2.13433	1.95176	10.4477	10.7152	2.96666	7.71186e-06	2.20928	up
gene_ENSSSCG00000048443	66	26	142	267	427	411	0.61991	0.245596	1.2838	2.22827	3.58627	3.69238	1.46054e-05	2.71617	up
gene_ENSSSCG00000049630	3202	1235	2754	10087	7927	3199	18.3166	5.30987	14.8985	39.8279	32.1378	13.1245	1.77527e-05	1.86703	up
gene_ENSSSCG00000051883	656	515	860	222	350	209	11.8453	9.47053	14.8367	3.41224	5.18949	3.46647	0.0220301	-1.04192	down
gene_ENSSSCG00000052041	54	67	95	24	12	0	0.617331	0.793476	1.05196	0.237999	0.123019	0	0.0407643	-2.43561	down
gene_ENSSSCG00000052231	106	202	141	558	761	145	1.49428	2.93433	1.90236	6.9679	9.54732	1.9405	0.00806947	1.8195	up
gene_ENSSSCG00000052916	453	265	552	70	39	133	4.75847	2.86649	5.56834	0.643517	0.357328	1.32572	0.0143361	-1.84702	down
gene_ENSSSCG00000053280	27	75	59	532	654	245	1.81719	5.30966	3.89086	32.4186	40.1028	16.019	1.04028e-09	3.31928	up
gene_ENSSSCG00000053466	3688	2752	3542	961	882	463	56.8079	41.1577	41.5523	13.0174	11.0164	9.10837	7.582e-10	-1.82918	down
gene_ENSSSCG00000053482	27	116	260	604	755	591	0.437619	1.9455	4.53245	10.4506	13.2179	11.9336	0.000494789	2.60679	up
gene_ENSSSCG00000053708	1211	837	2088	3282	3881	1672	17.885	10.5132	25.4285	36.4473	41.6089	17.6766	0.00153206	1.40182	up
gene_ENSSSCG00000054394	900	405	452	845	1115	882	46.9995	21.2625	22.0037	38.9142	52.1313	46.3248	0.0333209	1.08579	up
gene_ENSSSCG00000054936	26	17	35	70	58	49	0.347098	0.510934	0.309772	0.912431	0.990517	1.07041	0.0402431	1.54198	up
gene_ENSSSCG00000055502	932	856	1072	2752	3416	6611	28.8469	27.2366	31.8142	75.2592	93.8714	194.156	1.59899e-06	2.64511	up
gene_ENSSSCG00000055678	31	42	39	117	122	109	0.849972	1.17797	1.01486	2.8326	2.96628	2.83799	0.000894936	1.95215	up
gene_ENSSSCG00000056007	497	371	162	53	18	14	9.08836	6.98183	2.82952	0.844925	0.291699	0.230353	2.69418e-07	-3.36194	down
gene_ENSSSCG00000056610	56860	60706	20282	7369	6330	17328	4253.02	4668.72	1454.3	486.914	420.334	1229.57	0.0445051	-1.70389	down
gene_ENSSSCG00000056787	884	358	794	275	315	172	8.96704	3.75068	7.76876	2.47745	2.8484	1.65947	0.0217545	-1.06118	down
gene_ENSSSCG00000057268	14	12	21	66	65	41	1.46071	1.27676	2.06872	6.25144	6.12448	4.1594	0.00240314	2.18928	up
gene_ENSSSCG00000057512	57	50	9	129	130	86	3.88083	3.55054	0.539644	7.81952	7.91962	5.59665	0.0445449	1.82848	up
gene_ENSSSCG00000057522	173	136	91	482	281	144	3.0805	2.50335	1.54765	7.61111	4.44496	2.44162	0.0221073	1.41175	up
gene_ENSSSCG00000057637	5547	3884	10102	15033	13722	15718	25.0815	18.505	43.3099	59.6394	55.0451	66.3533	0.000675125	1.61435	up
gene_ENSSSCG00000058216	3601	3462	2263	588	557	148	40.5969	40.129	24.4548	5.85599	5.57342	1.5798	2.74867e-08	-2.6773	down
gene_ENSSSCG00000059124	35	37	48	75	82	139	0.360883	0.390665	0.478312	0.685669	0.757902	1.36875	0.0247961	1.74649	up
gene_ENSSSCG00000059202	1396	803	382	89	180	25	53.0724	31.3925	13.9054	2.98608	6.06208	0.901694	1.09974e-05	-2.94473	down
gene_ENSSSCG00000060601	1207	2414	1838	7025	4662	1823	12.3884	25.3105	18.624	68.8791	46.9192	17.8576	0.0214494	1.45253	up
gene_ENSSSCG00000060615	2894	3869	4396	7430	6779	5240	27.9339	40.0612	40.4523	62.5927	57.3276	52.9767	0.0134211	1.09284	up
gene_ENSSSCG00000061436	3340	4353	5543	2258	1506	1187	10.779	14.5676	17.3508	6.53427	4.41257	3.67981	0.0158646	-1.13842	down
gene_ENSSSCG00000061957	31343	23320	34355	11315	11918	4019	355.089	281.243	380.949	117.551	124.501	43.7837	0.000212006	-1.45891	down
gene_ENSSSCG00000062096	177075	140940	64697	689370	559343	103871	856.16	651.584	452.004	3748.75	2364.57	446.085	0.0043691	1.96974	up
gene_ENSSSCG00000062678	2615	1778	1498	1089	917	332	24.5441	16.8405	13.2456	9.54407	7.45101	2.87906	0.0411024	-1.10064	down
gene_ENSSSCG00000062852	1769	557	961	435	263	89	36.6988	11.7966	18.4162	8.09044	4.94528	1.73286	0.00365589	-1.77298	down
gene_ENSSSCG00000062952	2146	1932	4564	444	293	636	20.2623	19.7146	43.1207	4.22642	2.77684	6.89973	0.000216068	-2.16923	down

## Sheet: DEGs in 30d-vs-210d
#ID	B1_Count	B2_Count	B3_Count	E1_Count	E2_Count	E3_Count	B1_FPKM	B2_FPKM	B3_FPKM	E1_FPKM	E2_FPKM	E3_FPKM	FDR	log2FC	regulated
PB.10008	43	14	65	313	319	196	2.20421	0.702085	3.19405	17.5779	18.0819	10.2678	9.84061e-12	3.14598	up
PB.10165	184	98	45	16	29	17	3.46335	1.88197	0.809735	0.32055	0.596191	0.314317	0.00208497	-2.08836	down
PB.10187	566	1095	1310	110	160	182	7.36576	14.5278	17.2925	1.26104	2.22539	2.59666	1.61468e-09	-2.47715	down
PB.10191	621	566	113	46	100	100	11.2224	10.513	1.95445	0.881211	1.96299	1.81058	0.000398794	-2.17712	down
PB.105	12	133	27	642	1157	499	0.288848	3.48475	0.598753	16.1626	27.5225	11.6973	0.00644204	3.80417	up
PB.10579	1103	1448	439	5	0	2	9.96575	13.8982	3.90721	0.039653	0	0.007576	9.5923e-13	-8.53426	down
PB.10765	2663	2632	4333	772	725	1123	71.7224	72.8102	111.888	22.4939	21.5142	30.8022	8.11801e-07	-1.58691	down
PB.10782	40	23	29	53	62	99	0.676151	0.400841	0.475758	0.970804	1.15939	1.69733	0.00927576	1.52741	up
PB.10865	134	115	97	42	47	38	3.57621	3.08681	2.31258	1.17166	1.40385	1.08838	0.027392	-1.16308	down
PB.10868	333	219	50	0	0	0	21.4106	14.4521	3.06131	0	0	0	2.28761e-07	-9.81952	down
PB.1190	765	758	1425	65	26	30	24.2627	24.7113	43.3195	2.21849	0.870113	0.94916	5.53283e-26	-4.29181	down
PB.1383	610	337	371	42	53	16	11.5396	7.45544	7.19702	0.90079	1.23653	0.288281	3.12452e-13	-3.23309	down
PB.151	217	179	382	34	125	71	1.81632	1.54075	3.06959	0.307235	1.13957	0.601137	0.00962288	-1.4348	down
PB.1738	145	142	199	891	707	647	2.06718	2.08042	2.71311	13.7631	11.0189	9.31815	1.93812e-15	2.50658	up
PB.1899	1275	972	2553	3282	2847	2315	8.99869	7.05415	17.2724	25.0886	21.9565	16.4999	0.00288822	1.15738	up
PB.2063	1472	2067	2109	475	426	758	46.4835	68.2807	64.6791	16.5212	14.4999	23.6651	3.99932e-05	-1.52741	down
PB.2109	202	708	485	177	125	163	4.62897	16.5231	10.2792	4.57138	3.14751	3.60122	0.0122342	-1.40936	down
PB.2385	55	64	47	341	318	286	0.862303	1.03628	0.711001	5.84649	5.49876	4.56371	1.91425e-13	2.7729	up
PB.2487	36	9	5	758	739	1226	1.45366	0.378165	0.160026	34.2091	33.5516	51.6362	6.98934e-40	6.1119	up
PB.2537	151	293	176	106	34	86	4.38611	8.75586	4.89846	3.32371	1.07954	2.50077	0.0428157	-1.25781	down
PB.2629	75	109	114	15	35	27	2.3064	3.45991	3.38855	0.481706	1.15682	0.840054	0.0057525	-1.69954	down
PB.2632	144	53	45	10	20	17	3.76466	1.38315	1.11955	0.253511	0.56619	0.436833	0.00472308	-2.01851	down
PB.2866	895	206	242	83	77	79	15.1648	3.58642	3.91625	1.50551	1.4101	1.35026	3.69106e-05	-2.09954	down
PB.3092	83	108	87	301	232	121	1.58161	2.26868	1.63483	7.02981	4.75634	2.49843	0.00333588	1.49825	up
PB.3182	137	172	89	378	237	138	2.4202	3.28404	1.58978	7.89316	4.88006	2.722	0.0411499	1.16452	up
PB.3226	67	47	118	17	13	15	2.36011	1.69887	4.00926	0.643442	0.491714	0.539853	0.00183421	-2.03033	down
PB.4625	287	388	855	93	80	284	4.57945	6.37461	12.9511	1.41119	1.22025	4.40947	0.0119602	-1.46695	down
PB.4727	73	60	74	146	259	275	1.3375	1.00265	1.05062	2.41992	3.99632	4.66294	7.1753e-07	2.0082	up
PB.4738	136	52	129	415	98	421	3.18296	1.21643	3.08796	14.7558	2.99322	12.1593	0.000517415	1.91359	up
PB.4819	154823	245214	153112	6608	9595	18512	1916.85	3288.56	1935.96	87.5646	137.867	252.06	4.99281e-21	-3.80011	down
PB.4906	28	24	22	133	105	70	0.695813	0.611412	0.548448	3.61167	2.95418	1.86098	9.48301e-06	2.35739	up
PB.498	150	262	266	33	68	41	2.17582	3.74123	3.67637	0.511207	1.16959	0.620059	8.3768e-05	-2.01103	down
PB.5311	96	62	103	24	21	25	2.93512	1.94375	3.02216	0.788021	0.698732	0.758942	0.00519472	-1.57658	down
PB.5649	192	151	366	42	55	72	7.2662	5.87304	13.3206	1.7291	2.28514	2.73878	0.000171425	-1.74671	down
PB.6100	273	184	225	344	356	446	8.70053	6.01332	6.3195	11.5507	11.6209	13.6072	0.00146953	1.05423	up
PB.6523	35	54	36	329	164	141	0.960688	1.52248	0.938014	9.92355	4.97942	3.95536	4.40035e-07	2.58965	up
PB.6843	26	50	24	113	805	401	0.302937	0.597716	0.272463	1.43816	10.4239	4.79125	0.00019987	3.91486	up
PB.692	94	136	24	365	134	141	3.11036	4.61049	0.75296	13.0814	4.82193	4.70253	0.035465	1.52871	up
PB.6956	30	0	6	36	32	53	1.59704	0	0.298784	2.07014	1.87877	2.8693	0.0426936	2.19648	up
PB.7344	20	22	28	62	47	56	0.567213	0.621859	0.767011	1.90114	1.44302	1.60342	0.0169392	1.52444	up
PB.7494	83	59	20	101	136	117	1.54477	1.09707	0.334473	1.99404	2.78555	2.12517	0.0238107	1.40274	up
PB.7846	251	208	130	700	424	558	6.8303	5.82181	3.39384	20.638	12.62	15.3321	6.37014e-06	1.7869	up
PB.7898	0	0	11	142	151	35	0	0	0.256454	3.80814	4.09268	0.873848	0.0273417	5.33327	up
PB.8579	542	350	423	48	174	199	4.92429	3.18081	3.61401	0.432998	1.64322	1.90076	0.00884529	-1.34436	down
PB.9300	303	182	125	43	43	59	6.44659	3.98267	2.53714	0.982529	0.986564	1.26015	0.000245925	-1.77623	down
PB.9485	85	86	111	308	166	98	1.29575	1.34631	1.6479	5.16986	2.92764	1.52056	0.0150364	1.32463	up
PB.9787	84	145	127	28	13	30	1.99837	3.47388	2.88953	0.549051	0.253225	0.559996	0.0004592	-2.09877	down
PB.9804	280	205	212	80	43	52	3.74555	2.82002	2.71869	1.15784	0.624816	0.696874	9.79377e-05	-1.6915	down
PB.99	66	50	312	8	20	42	0.769875	0.538484	3.29899	0.069955	0.234139	0.417556	0.00467287	-2.26343	down
gene_ENSSSCG00000000006	1196	451	953	90	121	94	9.51712	3.55902	7.13732	0.768361	1.11138	0.80676	1.07042e-15	-2.7249	down
gene_ENSSSCG00000000025	31	21	20	50	67	88	0.359071	0.269369	0.191638	0.7817	0.788133	1.03389	0.00242337	1.80527	up
gene_ENSSSCG00000000033	213	91	259	540	357	485	7.20957	3.14481	8.38509	19.7673	13.1932	16.5462	1.47332e-05	1.65668	up
gene_ENSSSCG00000000062	73	56	147	242	117	167	0.778747	0.609552	1.50935	2.81075	1.37114	1.8052	0.0152972	1.26655	up
gene_ENSSSCG00000000130	63	23	85	116	79	149	0.551747	0.204603	0.713499	1.09596	0.748569	1.31638	0.0148175	1.37033	up
gene_ENSSSCG00000000146	1222	1813	1787	4542	2860	9839	7.82404	13.3504	8.42146	21.9283	20.2844	45.3549	3.36111e-06	2.06102	up
gene_ENSSSCG00000000162	33	39	74	93	152	78	0.166321	0.200057	0.362374	0.513909	0.844181	0.398745	0.011861	1.45507	up
gene_ENSSSCG00000000199	149	81	120	231	224	162	1.33454	0.832632	1.04813	2.23314	2.19947	1.48968	0.004752	1.15493	up
gene_ENSSSCG00000000206	45	6	23	183	187	223	0.282561	0.034416	0.179121	1.3139	1.51682	1.67688	1.14606e-11	3.39391	up
gene_ENSSSCG00000000214	26077	9922	16373	45600	45929	34003	375.682	139.132	216.662	648.41	662.758	470.978	4.69522e-07	1.62757	up
gene_ENSSSCG00000000232	575	469	871	1116	926	1076	4.04967	3.43975	5.80154	8.44853	7.1678	7.62491	0.00187711	1.01878	up
gene_ENSSSCG00000000258	555	259	526	844	517	966	6.17597	2.95777	6.1013	10.7214	6.469	11.1927	0.00199344	1.13924	up
gene_ENSSSCG00000000261	1094	784	1367	2628	2218	2820	18.5245	14.141	22.365	46.6242	35.6618	44.0335	9.00089e-09	1.55772	up
gene_ENSSSCG00000000268	73	99	124	193	163	133	0.879602	1.39142	1.39884	2.70364	2.49246	1.8844	0.0413188	1.00172	up
gene_ENSSSCG00000000272	979	800	724	251	280	467	10.4419	8.77896	7.40354	2.89607	3.25691	5.02323	0.00520219	-1.05509	down
gene_ENSSSCG00000000292	490	1061	542	145	338	218	5.66821	12.7637	6.00028	1.79017	4.28207	2.54024	0.00893845	-1.39473	down
gene_ENSSSCG00000000298	20726	22089	16991	50725	39947	46626	820.962	905.354	663.508	2218.85	1730.92	1881.65	4.90066e-06	1.45433	up
gene_ENSSSCG00000000433	56	98	113	209	202	342	0.665291	1.1713	1.23828	2.70087	2.56113	4.04478	0.000174814	1.73868	up
gene_ENSSSCG00000000436	65	49	75	200	163	130	0.61906	0.434216	0.628599	1.87447	1.56921	1.15092	6.5353e-05	1.70236	up
gene_ENSSSCG00000000499	236	201	331	312	549	672	1.01214	0.970705	2.32812	1.59419	2.4995	3.10221	0.000977957	1.29479	up
gene_ENSSSCG00000000645	2843	2925	2036	1123	763	1396	46.7684	49.4769	32.1124	20.0084	13.7054	23.1773	0.0102557	-1.00396	down
gene_ENSSSCG00000000660	10	44	26	149	37	239	0.058416	0.270178	0.150236	0.978006	0.241198	1.46284	0.000707869	2.56105	up
gene_ENSSSCG00000000681	276	209	376	381	397	694	2.9942	2.31386	3.82535	4.42107	4.70127	7.54126	0.00518245	1.07887	up
gene_ENSSSCG00000000685	38727	35891	42483	109911	108282	94481	787.558	752.616	828.145	2418.27	2383.25	1933.02	9.42265e-11	1.7067	up
gene_ENSSSCG00000000687	43	9	16	35	84	63	0.502446	0.087973	0.150099	0.446137	1.08967	0.714055	0.0155598	1.8026	up
gene_ENSSSCG00000000734	407	331	281	782	495	923	5.07547	3.83547	3.51792	9.10522	6.49761	10.2011	0.000153524	1.38577	up
gene_ENSSSCG00000000741	10	13	16	87	57	95	0.216947	0.307539	0.336891	2.18285	1.44576	2.23241	8.92967e-07	2.89463	up
gene_ENSSSCG00000000759	252	91	208	688	480	318	4.00526	1.34771	3.21918	10.7399	7.80541	4.80735	1.63969e-05	1.81017	up
gene_ENSSSCG00000000795	913	372	587	34	148	198	4.04082	1.68544	2.4778	0.159527	0.715011	0.879615	0.000235817	-1.96577	down
gene_ENSSSCG00000000801	89	119	133	286	272	190	0.869469	1.57883	1.17194	4.04061	4.03174	1.89769	0.00116516	1.40653	up
gene_ENSSSCG00000000806	3359	2115	2420	812	1069	1104	16.5929	11.4424	11.6337	4.82237	5.80402	5.25708	0.000204245	-1.09374	down
gene_ENSSSCG00000000808	15283	4347	6970	1773	3735	2465	86.725	25.3571	38.1941	10.8864	23.405	14.1939	0.00182995	-1.35692	down
gene_ENSSSCG00000000811	15	33	52	115	31	107	0.160469	0.365083	0.528227	1.36905	0.369219	1.15594	0.033116	1.60038	up
gene_ENSSSCG00000000848	155	90	258	418	302	518	2.12873	1.27535	3.41109	6.46797	4.54538	7.41062	5.28366e-05	1.6404	up
gene_ENSSSCG00000000866	92545	101415	130719	28208	45659	31797	611.39	697.621	838.345	201.389	348.805	217.045	5.86307e-05	-1.33638	down
gene_ENSSSCG00000000896	147	126	348	313	383	459	1.64657	1.4717	3.80044	3.82633	4.67458	5.19268	0.00641815	1.22166	up
gene_ENSSSCG00000000906	302	216	358	96	76	128	2.03253	1.4946	2.31251	0.693861	0.55373	0.868209	0.0016234	-1.23563	down
gene_ENSSSCG00000000915	8398	9603	10875	24774	18573	25156	125.198	155.374	163.364	407.277	318.919	391.256	5.62779e-07	1.51389	up
gene_ENSSSCG00000000959	1265	616	1227	2248	2357	2008	9.26243	4.67903	8.58965	17.6916	18.7631	14.7225	6.94227e-07	1.44031	up
gene_ENSSSCG00000000994	153	141	167	324	284	348	1.92331	1.81791	2.01029	4.45094	3.90931	4.42608	9.33319e-05	1.33961	up
gene_ENSSSCG00000000997	382	121	262	60	79	38	9.74532	3.17235	6.39793	1.6462	2.20336	0.976926	0.000432506	-1.72715	down
gene_ENSSSCG00000001000	3525	2514	3632	1249	806	1122	17.4981	12.2921	23.2332	6.56472	4.18974	5.28241	9.13904e-06	-1.2943	down
gene_ENSSSCG00000001049	700	706	636	236	157	299	2.29485	2.37845	2.05359	0.842776	0.560526	0.989226	0.000563043	-1.30173	down
gene_ENSSSCG00000001064	2553	2171	2638	5183	4480	4134	47.8119	41.6005	47.224	105.154	91.2719	78.045	1.62529e-05	1.20369	up
gene_ENSSSCG00000001073	124	91	162	25	57	27	1.91554	1.44218	2.4321	0.415376	0.954895	0.409822	0.00975522	-1.46431	down
gene_ENSSSCG00000001080	218	257	264	530	463	331	2.79972	3.21208	2.99868	6.78823	6.0509	3.98504	0.00530709	1.11562	up
gene_ENSSSCG00000001087	266	205	414	79	161	91	5.49091	4.36155	8.20269	1.76142	3.61893	1.90142	0.0211614	-1.09131	down
gene_ENSSSCG00000001202	83	50	71	16	16	25	1.57591	0.966789	1.28939	0.311099	0.316794	0.47106	0.0171423	-1.52479	down
gene_ENSSSCG00000001209	312	219	263	104	82	134	2.17482	1.56335	1.65647	0.528507	0.550188	0.924296	0.0115386	-1.01125	down
gene_ENSSSCG00000001229	3924	6241	5154	9533	9494	11904	78.6229	81.9287	52.0521	125.094	132.593	171.324	0.000772474	1.23945	up
gene_ENSSSCG00000001247	78	46	57	85	82	185	0.512542	0.308654	0.353801	0.60544	0.584191	1.22489	0.0191917	1.26149	up
gene_ENSSSCG00000001396	856	501	407	691	1100	1093	17.3025	10.0483	7.81363	15.2856	21.8031	22.1047	0.01021	1.01328	up
gene_ENSSSCG00000001433	510	376	785	1390	1127	806	7.64744	5.87983	11.8798	23.5003	18.6714	12.6782	0.000311676	1.32804	up
gene_ENSSSCG00000001453	2987	2998	3135	5929	5068	6665	19.3393	67.3801	65.6856	140.061	121.044	146.883	2.51104e-05	1.22462	up
gene_ENSSSCG00000001455	941	624	2454	3928	1590	2140	26.9081	18.4466	68.1064	123.603	49.7581	61.8638	0.011861	1.29611	up
gene_ENSSSCG00000001456	1129	696	1865	3438	2080	3639	26.1419	16.5849	41.8198	85.281	53.269	79.6105	5.42837e-06	1.65183	up
gene_ENSSSCG00000001457	1751	815	1942	3587	1600	4054	7.56176	3.59246	7.98286	16.7319	7.4955	17.9372	0.000610542	1.38237	up
gene_ENSSSCG00000001469	475	199	385	731	490	827	6.94733	2.98451	5.39618	11.5158	7.84102	12.1464	0.000279369	1.30026	up
gene_ENSSSCG00000001470	308	238	307	561	507	547	8.35981	6.62662	7.9686	16.5115	14.9236	14.8958	4.43218e-05	1.22439	up
gene_ENSSSCG00000001472	106	121	100	153	167	239	1.53079	1.79763	1.38739	2.38614	2.64075	3.51948	0.0248164	1.02477	up
gene_ENSSSCG00000001478	169	113	224	301	304	282	2.30775	1.58045	2.941	4.45802	4.5533	3.90182	0.00181081	1.13977	up
gene_ENSSSCG00000001523	8	33	23	49	116	103	0.064642	0.277789	0.178375	0.4336	1.0472	0.859835	0.00148143	2.25569	up
gene_ENSSSCG00000001549	27568	11962	10195	1092	1326	1290	196.683	93.7207	69.3099	7.80942	10.2086	9.05348	3.46936e-24	-3.41028	down
gene_ENSSSCG00000001550	480	416	212	8	19	20	3.2882	3.59485	1.33687	0.045571	0.105653	0.107721	2.31925e-18	-4.30652	down
gene_ENSSSCG00000001570	788	874	2341	4551	2198	5202	10.046	11.5097	26.8466	67.1663	34.9316	71.4568	2.83447e-05	1.89175	up
gene_ENSSSCG00000001572	54	24	43	53	76	200	0.663153	0.294604	0.506164	0.706868	1.05609	2.56064	0.00480262	1.76248	up
gene_ENSSSCG00000001679	2241	1483	2501	839	616	800	13.3944	9.15283	14.4022	5.37805	3.97299	4.82778	9.05198e-05	-1.14257	down
gene_ENSSSCG00000001731	375	358	293	107	157	148	3.6323	3.55597	2.69711	1.11294	1.64023	1.42838	0.0102969	-1.04989	down
gene_ENSSSCG00000001732	3430	1544	2007	661	787	827	35.2228	15.6374	19.5872	6.95741	8.3673	8.36191	5.35661e-05	-1.27842	down
gene_ENSSSCG00000001770	381	572	815	940	695	1421	5.12562	7.58514	9.71757	13.5053	9.74481	18.6678	0.0176967	1.04764	up
gene_ENSSSCG00000001773	61	109	105	226	187	121	1.26615	2.34941	2.09919	5.13199	4.29436	2.55157	0.0235257	1.20891	up
gene_ENSSSCG00000001779	3823	1873	2775	6399	5706	3703	68.0717	34.1657	47.1888	122.538	110.285	66.0609	0.000233301	1.24976	up
gene_ENSSSCG00000001792	2457	1135	1402	648	521	590	19.3361	9.65737	10.6392	5.45418	4.60834	4.70012	0.000421955	-1.16633	down
gene_ENSSSCG00000001806	2374	1814	2888	4783	4470	3107	20.8726	16.4884	23.8704	44.8648	42.0824	27.742	0.000424316	1.12599	up
gene_ENSSSCG00000001835	374	446	759	118	107	288	6.89833	8.46301	13.4252	2.34075	2.1485	5.36298	0.00607655	-1.35093	down
gene_ENSSSCG00000001849	312	349	311	132	67	205	2.41582	2.79232	2.32707	1.11478	0.567989	1.59725	0.0449775	-1.0217	down
gene_ENSSSCG00000001867	24	16	43	67	58	82	0.376682	0.260649	0.671804	1.1658	1.11657	1.34971	0.00660598	1.6491	up
gene_ENSSSCG00000001868	6457	3245	5999	8462	8209	8851	99.6933	51.4788	89.0699	140.028	137.063	136.569	0.000163109	1.0441	up
gene_ENSSSCG00000001872	331	552	592	1743	1666	1006	2.62195	6.42687	6.38887	12.408	12.0335	7.23022	4.85605e-06	1.83902	up
gene_ENSSSCG00000001913	60	40	63	225	210	171	0.881607	0.917926	1.34865	3.38637	4.44575	3.27173	7.70548e-09	2.21883	up
gene_ENSSSCG00000001914	93	154	340	339	267	473	1.19076	2.03253	4.21738	4.73912	3.74908	6.14148	0.0285575	1.16636	up
gene_ENSSSCG00000001916	341	421	158	610	865	647	3.40429	4.33446	1.49988	6.60489	9.39358	6.81895	0.00296443	1.42464	up
gene_ENSSSCG00000001930	59041	81181	76778	228094	201490	206970	638.912	935.066	788.159	2708.56	2650.58	2214.86	1.19531e-08	1.80189	up
gene_ENSSSCG00000001952	2336	4123	3297	1069	890	1688	46.1756	84.8929	62.9063	22.7186	19.0354	33.7062	0.00469387	-1.20999	down
gene_ENSSSCG00000001958	526	242	457	50	151	185	2.9256	1.38043	2.43878	0.294729	0.91375	1.04199	0.00823967	-1.33097	down
gene_ENSSSCG00000001970	1872	1092	1476	481	743	503	6.81497	4.08248	5.16306	1.93778	3.02589	1.87747	0.00185479	-1.03442	down
gene_ENSSSCG00000001971	8957	4813	9070	3074	3211	2509	49.5735	28.5643	49.7251	15.0951	20.5383	15.7261	0.000563043	-1.03116	down
gene_ENSSSCG00000001991	402	187	396	658	502	728	8.65432	4.06452	8.14081	15.3668	11.8018	15.6457	0.000144536	1.28495	up
gene_ENSSSCG00000001992	737	532	358	1144	1076	1002	9.50794	7.35248	4.43817	17.4474	15.4379	13.9866	0.00053166	1.27343	up
gene_ENSSSCG00000002002	277	76	136	365	223	255	2.94663	0.943838	1.18605	4.23059	2.95945	2.39381	0.0159657	1.16834	up
gene_ENSSSCG00000002014	26	25	61	127	111	71	0.252587	0.252709	0.579196	1.3787	1.21331	0.710223	0.00180111	1.79509	up
gene_ENSSSCG00000002025	340	296	277	522	363	748	4.52302	3.90243	3.6788	7.24808	5.7105	9.7012	0.00448763	1.10902	up
gene_ENSSSCG00000002032	1055	1619	1237	5063	5053	4704	7.85629	13.1931	8.79354	42.8812	44.4434	36.2886	2.47957e-10	2.15285	up
gene_ENSSSCG00000002040	463	279	278	626	547	542	17.1783	11.158	9.75636	25.4914	22.4371	21.0914	0.00194918	1.06395	up
gene_ENSSSCG00000002140	1582	1361	1347	2688	6324	3882	9.81288	8.67698	7.77795	16.5399	40.589	23.3875	2.04115e-07	1.87384	up
gene_ENSSSCG00000002258	221	99	260	420	510	279	1.63822	0.749926	1.84268	3.37128	4.13166	2.0874	0.000610542	1.42793	up
gene_ENSSSCG00000002265	195	171	185	411	236	375	5.0549	4.49645	4.60159	11.8845	7.39168	9.83444	0.00230919	1.17721	up
gene_ENSSSCG00000002277	26275	11761	10597	2604	4567	5982	83.5304	43.0618	29.2379	9.1957	16.4683	25.9158	0.000114331	-1.56434	down
gene_ENSSSCG00000002279	7650	4017	1442	32	24	167	231.495	125.582	41.7045	1.02361	0.776143	5.10766	1.5346e-06	-5.61491	down
gene_ENSSSCG00000002280	456	76	152	30	25	27	3.94698	0.67263	1.26064	0.273848	0.227157	0.235908	5.7735e-06	-2.64748	down
gene_ENSSSCG00000002294	64	30	16	580	376	212	1.45217	0.69968	0.344907	14.4476	9.45157	4.91834	1.10313e-13	3.7451	up
gene_ENSSSCG00000002314	254	315	263	359	452	776	2.97501	4.037	3.11105	4.86804	6.12442	9.5363	0.00666422	1.16723	up
gene_ENSSSCG00000002337	408	344	561	981	791	616	2.61956	2.22913	3.40146	6.62518	5.39565	3.88532	0.000807681	1.17919	up
gene_ENSSSCG00000002341	29	60	140	191	211	485	0.238282	0.515402	1.12225	1.72965	1.93285	4.1022	0.000116369	2.22909	up
gene_ENSSSCG00000002351	1621	1683	1566	477	571	334	28.4836	31.1763	30.3612	9.04406	11.1379	7.03432	1.05664e-05	-1.54129	down
gene_ENSSSCG00000002445	949	467	902	152	268	290	3.32231	1.69417	3.02121	0.662388	0.940909	1.02227	0.000182004	-1.36818	down
gene_ENSSSCG00000002449	350	170	183	285	541	506	27.9432	13.931	14.0023	24.6444	47.1438	40.7747	0.00257626	1.24784	up
gene_ENSSSCG00000002457	267	152	207	496	299	363	2.35114	1.37317	1.71877	4.77292	2.91389	3.26874	0.000991409	1.21551	up
gene_ENSSSCG00000002467	7944	9678	17360	42891	36723	21172	56.7428	68.8738	109.465	331.463	303.24	144.676	3.61663e-06	1.83418	up
gene_ENSSSCG00000002532	578	429	594	1289	747	717	5.42493	3.9958	5.6323	13.0821	7.65981	7.22991	0.00283466	1.09885	up
gene_ENSSSCG00000002554	66	36	74	122	113	254	1.08135	0.602044	1.16844	2.1897	2.11169	4.24471	0.000214176	1.79506	up
gene_ENSSSCG00000002558	731	579	204	166	160	263	4.4051	3.47698	1.17447	1.10485	1.03074	1.6043	0.0420684	-1.11385	down
gene_ENSSSCG00000002622	32	13	80	102	100	83	0.717882	0.283338	1.79992	2.46238	2.64998	2.10695	0.016718	1.57091	up
gene_ENSSSCG00000002681	162	112	220	431	300	229	1.3451	0.954912	1.75919	3.89197	2.72732	1.92529	0.0019131	1.29504	up
gene_ENSSSCG00000002806	876	480	871	1079	1079	1533	7.34898	4.12984	7.05957	9.79326	9.92367	13.1098	0.000603576	1.05864	up
gene_ENSSSCG00000002828	210	105	338	282	377	373	1.38393	0.709585	2.13073	2.00803	2.71366	2.48231	0.0208616	1.017	up
gene_ENSSSCG00000002831	1418	1140	569	118	276	218	22.531	18.6241	8.65898	2.01988	4.78529	3.4869	3.14315e-06	-2.09064	down
gene_ENSSSCG00000002863	2177	1566	1524	600	502	568	22.5201	16.6943	14.6526	6.65761	5.67606	5.74491	4.02821e-06	-1.36035	down
gene_ENSSSCG00000002873	14744	19644	22919	44897	50062	44063	222.96	307.191	332.339	730.128	809.333	651.65	1.43564e-06	1.5432	up
gene_ENSSSCG00000002919	64	59	97	172	101	312	2.92152	2.72428	4.01915	8.41329	4.91284	14.3852	0.000822692	1.69675	up
gene_ENSSSCG00000002959	115	89	120	458	503	420	2.1863	1.63939	2.25827	11.312	11.9175	9.34506	5.15078e-15	2.40074	up
gene_ENSSSCG00000002960	35	12	35	37	48	110	0.288885	0.100898	0.282721	0.333336	0.430106	0.932562	0.0248164	1.59429	up
gene_ENSSSCG00000003018	1294	1550	3359	388	353	614	13.2979	16.4974	35.2108	4.35661	4.1167	6.45265	2.33201e-06	-1.89877	down
gene_ENSSSCG00000003083	8	9	2	34	42	41	0.118733	0.142482	0.029304	0.580181	0.768125	0.651801	0.000836051	2.87061	up
gene_ENSSSCG00000003101	174	137	90	17	18	17	2.56776	2.04831	1.40784	0.286379	0.25779	0.226208	6.13527e-07	-2.66894	down
gene_ENSSSCG00000003109	431	160	298	855	602	550	18.1649	6.89851	12.0346	39.0151	27.7229	23.3922	3.14792e-05	1.54276	up
gene_ENSSSCG00000003145	111	32	78	87	105	188	0.648691	0.188169	0.437702	0.548201	0.666795	1.10784	0.0438893	1.14306	up
gene_ENSSSCG00000003147	128	80	67	194	174	502	2.10519	1.3534	1.05358	3.4438	3.11647	8.34489	8.29086e-05	1.94279	up
gene_ENSSSCG00000003148	90	63	82	567	251	478	1.82564	1.14192	1.49692	12.6697	5.44582	9.79741	3.00793e-13	2.77165	up
gene_ENSSSCG00000003157	98	97	123	708	497	411	3.43768	3.52875	4.13855	27.5013	19.5752	14.6656	6.19568e-14	2.64308	up
gene_ENSSSCG00000003159	1430	709	1224	343	562	362	28.5885	14.5603	23.4453	7.40901	12.2711	7.2982	0.00302115	-1.06144	down
gene_ENSSSCG00000003160	720	103	216	106	97	126	16.4338	2.40218	4.71318	2.61886	2.40006	2.88765	0.0430726	-1.24169	down
gene_ENSSSCG00000003196	2045	1325	1970	3201	3688	4384	28.5713	19.3903	25.2145	47.1528	49.9151	58.3549	7.52755e-08	1.39278	up
gene_ENSSSCG00000003326	678	310	476	123	210	174	4.32192	2.02767	2.9058	0.845603	1.45695	1.11779	0.00201068	-1.18687	down
gene_ENSSSCG00000003344	1032	413	868	1989	1478	1950	15.459	6.45897	12.7564	32.7881	24.0487	29.4594	5.05141e-07	1.58646	up
gene_ENSSSCG00000003393	4339	6486	10194	3063	1909	1747	35.3544	62.9085	74.3118	23.7998	16.0357	15.3507	0.00119847	-1.36023	down
gene_ENSSSCG00000003400	435	300	547	985	1083	322	5.99407	2.96493	6.33509	7.07193	10.8995	2.99931	0.0112615	1.24287	up
gene_ENSSSCG00000003401	10579	7858	14470	3514	5545	3871	62.057	49.5867	81.2872	21.5629	34.679	22.1052	0.00211321	-1.02359	down
gene_ENSSSCG00000003413	5307	3412	3399	1211	1333	1213	16.5862	10.9807	10.2373	4.12417	4.5827	4.03513	1.52917e-06	-1.38163	down
gene_ENSSSCG00000003433	1415	1023	2002	2584	1828	3066	10.5602	7.84758	14.3147	20.8761	14.8977	23.1166	0.00141968	1.07014	up
gene_ENSSSCG00000003439	1083	733	1514	2660	1396	1284	16.7138	11.6469	26.0349	53.1611	23.7764	20.3907	0.0133626	1.02265	up
gene_ENSSSCG00000003449	171	234	469	92	64	122	2.45227	3.45247	6.46215	1.42524	0.991889	1.77186	0.0074977	-1.36419	down
gene_ENSSSCG00000003486	1484	1124	2108	2912	2836	2251	12.977	9.82286	17.2305	27.8118	27.4974	19.8603	0.000621105	1.08841	up
gene_ENSSSCG00000003521	118	64	57	214	260	147	2.54851	1.32183	1.23816	4.71697	6.98808	3.37155	0.000184167	1.70442	up
gene_ENSSSCG00000003524	411	205	546	791	497	1474	11.1622	5.71204	14.2335	23.2966	14.7488	40.4781	0.000314634	1.58494	up
gene_ENSSSCG00000003578	170	141	176	273	303	416	1.80974	1.68935	1.5214	2.90125	3.34824	4.47776	0.000174814	1.31656	up
gene_ENSSSCG00000003582	718	462	596	2059	1635	835	11.0959	7.18099	8.3734	32.8147	26.1497	12.3751	1.11745e-05	1.68151	up
gene_ENSSSCG00000003590	285	196	162	53	48	79	2.14012	1.5182	1.1717	0.344103	0.312025	0.479202	0.00058123	-1.54961	down
gene_ENSSSCG00000003600	4503	2694	4542	1477	1212	1827	63.0811	40.3305	62.2125	21.568	18.373	26.4772	0.000286976	-1.05461	down
gene_ENSSSCG00000003608	35	9	46	53	49	93	0.443242	0.112008	0.566862	0.738786	0.685076	1.21117	0.035893	1.48748	up
gene_ENSSSCG00000003699	745	416	643	26	143	77	7.01627	3.60183	6.08087	0.380157	1.89367	1.04255	2.8227e-07	-2.54258	down
gene_ENSSSCG00000003721	14	4	25	63	61	58	0.120975	0.034485	0.210787	0.613476	0.606867	0.531652	0.000408394	2.45637	up
gene_ENSSSCG00000003773	36	48	57	86	67	146	0.301101	0.407942	0.455181	0.779963	0.610355	1.23208	0.0190347	1.34172	up
gene_ENSSSCG00000003811	34	44	57	50	85	140	0.161582	0.214696	0.260462	0.256483	0.445612	0.694487	0.0381437	1.28665	up
gene_ENSSSCG00000003812	71622	79969	73294	158407	126970	112777	852.461	988.624	874.044	2026.31	1729.23	1338.65	0.00110719	1.09021	up
gene_ENSSSCG00000003830	923	492	767	130	332	382	9.68789	5.44153	8.16497	1.42965	3.64339	3.99769	0.0198544	-1.04775	down
gene_ENSSSCG00000003876	210	159	202	1126	949	609	2.6764	2.0934	2.42879	14.8053	12.7919	7.73463	1.45048e-14	2.5482	up
gene_ENSSSCG00000003901	663	465	848	312	207	227	8.93294	6.58349	10.3733	4.47809	3.2614	3.16412	0.00260082	-1.0784	down
gene_ENSSSCG00000003971	654	486	665	1371	758	977	10.1959	6.1761	8.38562	26.0298	13.5346	15.602	0.00154555	1.09397	up
gene_ENSSSCG00000003981	1113	725	975	340	284	322	11.0241	7.43205	10.5756	4.24883	3.42139	3.7688	1.26101e-05	-1.25631	down
gene_ENSSSCG00000004013	389	204	398	1198	592	935	3.51768	1.89371	3.47654	11.8687	5.84087	8.54627	3.41824e-07	1.80146	up
gene_ENSSSCG00000004024	389	340	670	1221	551	924	5.68933	5.13117	9.13387	18.1796	8.63918	12.9055	0.00220632	1.26233	up
gene_ENSSSCG00000004039	431	226	266	65	63	101	3.16768	1.70458	1.87376	0.511166	0.504645	0.743048	1.96177e-05	-1.69276	down
gene_ENSSSCG00000004094	1201	669	842	7895	5662	1546	7.08681	4.06058	4.76466	50.5967	36.5163	9.21325	1.80443e-09	2.8265	up
gene_ENSSSCG00000004101	426	181	493	79	140	112	5.34654	2.33325	5.93327	1.06306	1.91117	1.41858	0.00157212	-1.37003	down
gene_ENSSSCG00000004127	327	347	417	87	139	146	5.86286	6.30593	7.20501	1.68263	2.73843	2.63309	0.00127643	-1.27824	down
gene_ENSSSCG00000004143	8394	7057	6528	1664	2220	1977	105.97	93.2795	78.8441	23.0824	31.1983	25.7876	1.21757e-08	-1.62496	down
gene_ENSSSCG00000004172	118	143	143	537	505	319	1.65461	2.06229	1.92491	8.17873	7.75885	4.52897	1.27333e-07	2.0269	up
gene_ENSSSCG00000004223	41	36	79	109	81	118	0.451857	0.400484	0.831415	1.30084	0.973555	1.31123	0.0153544	1.29687	up
gene_ENSSSCG00000004233	1073	1467	3124	164	113	129	10.1592	14.2513	28.8709	1.65759	1.10051	1.16328	4.18237e-19	-3.49888	down
gene_ENSSSCG00000004238	764	476	1745	326	253	572	8.73453	5.57909	19.5902	4.03065	3.1458	6.54397	0.0420684	-1.03227	down
gene_ENSSSCG00000004281	1225	758	536	150	254	338	11.188	7.05868	4.7261	1.47396	2.53566	3.12634	0.000585505	-1.47532	down
gene_ENSSSCG00000004291	134	93	165	463	341	516	1.98681	1.40775	2.34288	7.43382	5.52172	7.71278	3.34419e-10	2.06855	up
gene_ENSSSCG00000004387	9531	4847	4592	1559	2265	2014	38.5286	20.8739	20.4623	7.71154	11.3111	8.8084	5.58426e-05	-1.37672	down
gene_ENSSSCG00000004399	334	126	438	917	1349	839	4.7907	1.84947	6.0189	14.2652	21.1668	12.1664	2.15675e-08	2.17038	up
gene_ENSSSCG00000004402	37	8	59	81	62	136	0.164121	0.032513	0.25077	0.391641	0.304589	0.61413	0.00796737	1.80507	up
gene_ENSSSCG00000004412	110	84	261	247	275	434	0.782706	0.61455	1.83526	1.94996	2.18797	3.22312	0.00332848	1.40129	up
gene_ENSSSCG00000004433	8	6	21	87	57	87	0.06956	0.05039	0.176794	0.844486	0.561082	0.795245	1.67404e-06	3.05486	up
gene_ENSSSCG00000004479	1813	3655	4532	799	1101	2022	7.72477	15.7131	22.7982	3.74683	5.14938	11.6841	0.0235975	-1.12217	down
gene_ENSSSCG00000004509	73	126	114	430	216	166	0.4988	0.870598	0.734268	3.17783	1.58895	1.13043	0.00204962	1.62644	up
gene_ENSSSCG00000004534	479	338	429	156	157	160	5.28903	3.8378	4.5389	1.86644	1.88508	1.78073	0.000978006	-1.08906	down
gene_ENSSSCG00000004547	280	183	316	384	332	548	2.13926	1.43204	2.31013	3.17407	2.76397	4.30205	0.00477686	1.0138	up
gene_ENSSSCG00000004558	83	65	89	28	14	20	1.29722	1.05478	1.3437	0.468733	0.236656	0.319531	0.00814153	-1.62792	down
gene_ENSSSCG00000004570	114847	279552	207865	497642	437931	445974	1834.37	4907.07	3155.72	7344.74	6786.82	7227.44	0.00144336	1.39762	up
gene_ENSSSCG00000004576	1044	951	612	167	475	262	6.73745	6.4541	4.30642	1.28296	3.58639	1.93037	0.00877534	-1.26283	down
gene_ENSSSCG00000004602	196	109	135	287	727	546	4.35967	2.26824	2.62064	6.5359	16.1341	11.4083	6.85705e-08	2.14771	up
gene_ENSSSCG00000004632	77	59	79	86	97	180	0.495866	0.385023	0.486829	0.596721	0.679226	1.17078	0.0424167	1.04663	up
gene_ENSSSCG00000004701	356	127	197	83	104	56	6.59684	2.32483	3.3834	1.67387	1.88877	0.887151	0.0275872	-1.11461	down
gene_ENSSSCG00000004744	99	53	152	218	194	144	0.707098	0.385106	1.04683	1.69302	1.52275	1.04411	0.00958455	1.22937	up
gene_ENSSSCG00000004789	2867	1349	3463	549	448	1524	13.4524	6.50717	15.5755	2.78579	2.29435	7.21656	0.00852128	-1.27552	down
gene_ENSSSCG00000004822	99	120	143	193	435	294	1.45565	1.82294	2.02436	3.07929	7.02143	4.53684	0.000241218	1.62302	up
gene_ENSSSCG00000004918	2667	1456	2706	1010	994	651	12.4667	6.99238	12.2457	5.8431	5.16715	3.4639	0.00292626	-1.0148	down
gene_ENSSSCG00000004919	195	513	708	1245	1133	700	0.623866	1.99213	2.33606	4.40977	4.07226	2.38722	0.00807099	1.37735	up
gene_ENSSSCG00000004928	7078	2896	4509	7052	7659	9126	46.1591	19.2745	28.1647	49.2466	54.5821	59.1932	0.000755257	1.06741	up
gene_ENSSSCG00000004966	29	19	51	61	120	50	0.340487	0.233086	0.587407	0.788496	1.56631	0.603382	0.0166017	1.57096	up
gene_ENSSSCG00000004970	42973	28879	44002	69208	57667	75581	2446.08	1690.21	2401.16	4266.78	3586.4	4343.74	1.51217e-05	1.12071	up
gene_ENSSSCG00000004997	1451	674	920	196	401	411	13.3207	6.62877	7.85673	1.70734	3.83663	3.81593	0.00129035	-1.26189	down
gene_ENSSSCG00000005045	179	171	231	587	536	552	3.16094	3.09746	3.90305	11.2385	10.3449	9.84401	2.99284e-09	1.82166	up
gene_ENSSSCG00000005055	292	231	204	467	281	463	6.97218	6.15277	5.09943	14.4144	7.95258	12.998	0.00991158	1.01952	up
gene_ENSSSCG00000005110	1716	789	1012	1704	2397	1799	2.18843	1.03231	1.22659	2.3406	3.36129	2.30174	0.00137802	1.089	up
gene_ENSSSCG00000005128	119	97	112	191	151	239	3.13914	2.35909	2.95462	4.80955	5.62838	8.05396	0.00624498	1.11469	up
gene_ENSSSCG00000005229	3594	1970	4089	5819	7603	4769	27.1017	14.7263	28.7694	43.5482	58.8111	32.7309	0.000105266	1.26407	up
gene_ENSSSCG00000005233	247	158	331	71	90	133	2.24893	1.24151	2.70912	0.292442	0.875439	1.17156	0.026827	-1.00112	down
gene_ENSSSCG00000005252	480	281	508	73	182	120	2.15779	1.29991	2.19805	0.355433	0.89167	0.541183	0.00085177	-1.4248	down
gene_ENSSSCG00000005255	727	506	424	72	208	176	5.73229	4.25941	3.24165	0.614898	1.787	1.39413	0.000535669	-1.57256	down
gene_ENSSSCG00000005356	273	176	197	41	96	69	4.17578	2.76464	2.88754	0.667881	1.59672	1.05383	0.00464105	-1.33919	down
gene_ENSSSCG00000005373	153	135	188	329	278	247	3.44322	3.18718	4.08841	8.01783	6.87005	5.80287	0.00208497	1.14711	up
gene_ENSSSCG00000005379	15	2	12	35	38	72	0.214192	0.022644	0.166101	0.535464	0.59569	1.0435	0.00073707	2.69595	up
gene_ENSSSCG00000005380	3597	5053	7133	11010	10522	14071	19.1779	28.2553	37.1071	63.1325	61.7721	77.5786	3.99866e-05	1.44022	up
gene_ENSSSCG00000005385	548	139	769	11	20	57	5.84663	1.52375	7.87271	0.120816	0.218556	0.590262	2.04327e-10	-3.67399	down
gene_ENSSSCG00000005423	1397	554	1385	318	442	421	3.68199	1.50143	3.49885	0.906766	1.2716	1.11823	0.00176612	-1.13451	down
gene_ENSSSCG00000005424	711	705	1978	384	471	369	9.97858	10.7099	28.8652	6.53308	7.77703	5.66497	0.011968	-1.13887	down
gene_ENSSSCG00000005425	651	497	557	1339	1370	712	8.49435	6.66203	6.73991	18.6158	19.3079	9.42347	0.000374399	1.31537	up
gene_ENSSSCG00000005449	869	1027	1634	300	356	444	4.51699	5.17958	7.88744	1.42347	1.8895	2.31101	0.000109624	-1.4	down
gene_ENSSSCG00000005456	48	55	81	111	233	184	0.470521	0.552765	0.758368	1.19269	2.71848	1.98311	0.0001458	1.8083	up
gene_ENSSSCG00000005465	16	11	30	207	272	203	0.081668	0.060079	0.154754	1.23084	1.6274	1.1257	4.18237e-19	3.91432	up
gene_ENSSSCG00000005467	2794	2270	2981	436	650	810	58.1088	48.5226	59.4521	9.78223	14.7221	16.9822	2.48772e-09	-1.79432	down
gene_ENSSSCG00000005487	84	139	88	125	210	246	0.395461	0.674466	0.397385	0.636449	1.08683	1.17289	0.0376482	1.1127	up
gene_ENSSSCG00000005503	65	63	137	150	128	252	0.581081	0.573549	1.18744	1.28281	1.20431	2.22822	0.00976277	1.30244	up
gene_ENSSSCG00000005599	18	27	15	76	44	48	0.363634	0.552208	0.275745	1.66328	0.969503	0.975429	0.014877	1.72507	up
gene_ENSSSCG00000005604	146	115	165	383	733	410	2.05222	1.31568	1.74009	4.91303	9.64771	5.03451	5.37986e-09	2.15346	up
gene_ENSSSCG00000005627	8352	19994	18185	35743	35584	37031	129.091	376.6	269.473	650.662	609.731	641.254	0.00079681	1.43344	up
gene_ENSSSCG00000005638	66	36	73	273	205	216	1.65802	0.927276	1.75818	7.46227	5.68121	5.60826	9.80193e-10	2.32652	up
gene_ENSSSCG00000005650	341	313	341	703	514	825	4.79072	4.52659	4.58763	10.6059	7.90006	11.6027	6.89251e-05	1.3157	up
gene_ENSSSCG00000005661	480	565	471	170	236	222	13.6349	16.5161	12.8296	5.23886	7.33612	6.35424	0.00985809	-1.0199	down
gene_ENSSSCG00000005665	68	44	54	104	116	212	1.58791	1.04214	1.28877	3.04412	3.00308	5.06165	0.000382519	1.6787	up
gene_ENSSSCG00000005669	2041	916	2467	623	494	330	20.2766	9.11194	23.5608	6.5725	5.22624	3.28377	6.71451e-05	-1.53354	down
gene_ENSSSCG00000005672	2364	1118	2146	3499	3382	2822	24.0675	11.2051	21.1976	42.1239	38.7428	30.9746	0.000174814	1.13926	up
gene_ENSSSCG00000005713	1003	679	1195	5887	4402	3245	20.0258	13.9371	22.8702	127.369	96.0756	65.4487	8.53214e-17	2.56816	up
gene_ENSSSCG00000005762	592	470	293	1048	1230	835	3.83937	3.27621	1.78266	7.62712	9.65621	6.22854	0.000127503	1.48076	up
gene_ENSSSCG00000005782	408	169	435	641	714	378	8.30368	3.67901	9.73027	22.3835	21.2011	8.83794	0.00660598	1.15056	up
gene_ENSSSCG00000005837	1286	818	1259	2458	1585	1828	18.6721	11.9006	15.8406	39.2353	22.3829	23.8056	0.000258775	1.12961	up
gene_ENSSSCG00000005838	1575	776	1403	1520	1714	2924	15.3188	7.79118	13.6324	16.5785	16.7192	27.4794	0.0031533	1.0445	up
gene_ENSSSCG00000005844	99	51	77	177	120	154	1.58835	0.82077	1.26804	3.18606	2.15615	2.53775	0.00244129	1.32342	up
gene_ENSSSCG00000005935	602	720	1177	240	280	208	5.94981	7.69401	12.2872	2.9673	3.32541	2.12162	8.55734e-05	-1.4847	down
gene_ENSSSCG00000005941	259	194	153	34	47	119	3.32668	2.69457	1.96558	0.430829	0.700897	1.4821	0.0195639	-1.33622	down
gene_ENSSSCG00000005943	1949	752	853	512	479	292	16.3825	7.0225	7.73507	4.73453	4.75799	2.58982	0.0104738	-1.10813	down
gene_ENSSSCG00000005965	1177	855	1203	218	154	582	16.0393	11.6407	15.7351	3.14194	2.25025	7.94858	0.00160201	-1.47792	down
gene_ENSSSCG00000005969	1263	1033	1480	517	492	413	9.41821	7.87336	10.0359	4.15032	4.32655	3.0769	0.000305479	-1.10067	down
gene_ENSSSCG00000006000	709	560	587	222	246	222	5.33873	4.33345	4.23605	1.80615	2.02167	1.68768	0.000436634	-1.13328	down
gene_ENSSSCG00000006035	33	10	18	44	85	49	0.429046	0.123512	0.226236	0.621909	1.2255	0.641531	0.00538704	1.91188	up
gene_ENSSSCG00000006051	7	20	43	83	46	88	0.148696	0.493387	0.936888	2.0714	1.21666	2.08495	0.0105916	1.91246	up
gene_ENSSSCG00000006059	241	194	298	352	411	509	2.25993	2.10134	2.84841	3.32652	4.14335	4.75127	0.0012422	1.09719	up
gene_ENSSSCG00000006073	159	273	265	646	305	362	2.47465	4.35854	3.94634	10.9031	5.18351	5.69749	0.0181234	1.1601	up
gene_ENSSSCG00000006087	16	64	37	138	166	281	0.197144	1.14723	0.44512	2.44204	2.76834	4.39237	2.85388e-05	2.48336	up
gene_ENSSSCG00000006088	541	424	951	1035	1063	1575	7.03991	5.21915	10.7744	13.2593	14.046	19.845	0.000500565	1.25668	up
gene_ENSSSCG00000006107	4577	1840	2775	954	1263	806	14.589	6.70251	8.4704	4.1116	4.92032	2.87274	0.000449549	-1.24407	down
gene_ENSSSCG00000006110	685	365	476	142	212	170	4.88227	2.70456	3.16209	1.18961	1.5551	1.25732	0.000687189	-1.2124	down
gene_ENSSSCG00000006126	1969	1328	3107	589	1009	801	23.0065	15.9388	34.8366	7.44561	12.8958	9.46465	0.00383188	-1.08049	down
gene_ENSSSCG00000006127	660	692	647	162	302	237	7.73682	8.37988	7.28907	1.98657	3.85796	2.79741	0.00123029	-1.24563	down
gene_ENSSSCG00000006140	110	42	86	231	241	373	1.2257	0.452911	0.917735	2.80498	2.94634	4.24169	2.56849e-08	2.17406	up
gene_ENSSSCG00000006141	33793	27017	88467	82149	169724	122393	511.631	418.39	1271.51	1321.55	2646.55	1825.38	0.000144853	1.67119	up
gene_ENSSSCG00000006156	590	459	1016	1043	1202	1061	5.97336	4.64669	10.3948	10.7302	12.7239	11.2914	0.00467287	1.00707	up
gene_ENSSSCG00000006171	50	30	87	160	236	207	0.450687	0.272967	0.754316	1.61646	2.4295	1.94752	6.29209e-07	2.19495	up
gene_ENSSSCG00000006187	36	43	104	70	134	225	1.13084	1.3908	3.14186	2.3891	4.62362	7.17974	0.0135299	1.52417	up
gene_ENSSSCG00000006196	246	286	341	73	97	75	3.41164	3.14	2.82567	1.24894	0.860048	1.11914	0.000121513	-1.55693	down
gene_ENSSSCG00000006231	1784	1068	1430	300	425	681	5.34107	3.28791	4.10629	0.972064	1.38866	2.05788	0.00029226	-1.29961	down
gene_ENSSSCG00000006243	171	436	379	686	356	1154	4.77846	12.7264	10.2104	20.8593	10.9723	32.7082	0.0151515	1.34703	up
gene_ENSSSCG00000006277	391	188	237	77	113	61	3.29742	1.6216	1.90902	0.698669	1.03956	0.513806	0.00238852	-1.35767	down
gene_ENSSSCG00000006281	179	77	316	1301	1385	868	2.18092	0.87975	3.73631	17.7088	18.0471	10.3603	4.2529e-14	3.01667	up
gene_ENSSSCG00000006288	38	42	88	90	72	158	0.370417	0.430144	0.840681	0.96743	0.776268	1.58716	0.0402227	1.22367	up
gene_ENSSSCG00000006290	346	104	876	107	129	89	3.72524	1.08067	8.5317	1.1096	1.3531	1.05342	0.00743647	-1.62081	down
gene_ENSSSCG00000006312	483	163	371	28	92	105	4.58113	1.57347	3.50375	0.15846	0.947251	1.08771	0.00053166	-1.81687	down
gene_ENSSSCG00000006328	78	229	504	2072	1921	1128	1.26716	4.0257	8.23467	36.5578	32.353	17.1407	0.00158497	2.95342	up
gene_ENSSSCG00000006335	115	83	159	343	195	217	1.04909	0.775866	1.3909	3.40165	1.94815	2.00379	0.000865681	1.40905	up
gene_ENSSSCG00000006350	19	26	100	198	110	372	0.363264	0.498551	2.10806	4.51358	2.38115	7.64334	5.47382e-05	2.5448	up
gene_ENSSSCG00000006352	6511	3559	3462	1507	513	2233	177.404	99.4322	90.5349	44.3423	15.2016	61.2377	0.00520219	-1.36858	down
gene_ENSSSCG00000006353	75	114	83	35	29	18	0.474113	0.61441	0.44133	0.215477	0.180545	0.084639	0.0204101	-1.48845	down
gene_ENSSSCG00000006357	135	131	100	210	159	314	6.56038	6.20691	4.35584	11.1209	8.47167	15.2416	0.0112168	1.1559	up
gene_ENSSSCG00000006363	781	204	304	923	774	610	21.3884	5.76237	7.95965	27.3735	23.1701	16.7725	0.00760602	1.22993	up
gene_ENSSSCG00000006375	29	12	23	45	56	48	0.231203	0.097419	0.176308	0.390222	0.490688	0.386799	0.0187346	1.56685	up
gene_ENSSSCG00000006390	19712	42982	40523	148261	175815	128872	298.197	623.164	583.316	2481.91	2928.71	2019.46	1.47024e-09	2.3603	up
gene_ENSSSCG00000006391	47048	35336	44456	6545	10454	17573	249.229	197.187	225.882	37.6293	61.2114	98.9609	9.21826e-06	-1.58961	down
gene_ENSSSCG00000006472	8	9	37	97	36	159	0.337641	0.430876	1.66472	5.02245	1.85717	7.68372	0.000216206	2.75455	up
gene_ENSSSCG00000006494	492	273	329	125	139	123	9.20572	5.24645	5.89865	2.5197	2.83832	2.31523	0.00125955	-1.17397	down
gene_ENSSSCG00000006521	128	188	194	238	252	379	1.18874	1.94471	1.75288	2.48655	2.69983	3.7072	0.0235443	1.01298	up
gene_ENSSSCG00000006578	9	3	22	73	67	130	0.615602	0.206388	1.41058	5.37434	5.03702	8.98308	4.24322e-07	3.34206	up
gene_ENSSSCG00000006581	621	684	749	1786	1689	2344	18.5614	20.4888	20.3386	58.3542	58.7173	68.5072	3.2849e-09	1.76789	up
gene_ENSSSCG00000006582	29	9	29	78	74	82	1.48745	0.427754	1.41506	4.34551	4.16692	4.27248	0.000162628	2.16805	up
gene_ENSSSCG00000006648	424	254	635	831	787	1028	8.2608	4.94628	10.5904	16.0332	15.1862	18.4258	8.31163e-05	1.34961	up
gene_ENSSSCG00000006682	1326	955	1166	350	474	426	15.596	11.858	13.8198	4.35375	6.14691	4.96401	9.40684e-05	-1.15875	down
gene_ENSSSCG00000006717	49	30	52	76	57	112	0.750078	0.462701	0.767504	1.27075	0.963469	1.73523	0.0302918	1.21924	up
gene_ENSSSCG00000006729	380	50	187	632	506	378	1.80714	0.244421	0.850495	3.25462	2.63033	1.81707	0.00129572	1.72969	up
gene_ENSSSCG00000006735	622	757	943	1477	1505	1989	3.13206	4.31037	4.96369	8.04104	8.86389	9.68781	3.33046e-05	1.36485	up
gene_ENSSSCG00000006736	52	19	52	99	113	163	0.380725	0.142339	0.368103	0.797231	0.913456	1.2264	7.31381e-05	1.95959	up
gene_ENSSSCG00000006737	263	284	459	477	519	880	1.60237	1.73805	2.65678	3.17311	3.35519	5.27338	0.00312176	1.18067	up
gene_ENSSSCG00000006754	12353	14464	13047	22958	24821	21007	142.028	172.046	147.436	287.019	314.903	242.558	0.00139701	1.04632	up
gene_ENSSSCG00000006757	340	363	338	131	174	112	2.71719	2.9658	2.62137	1.12855	1.49224	0.869524	0.0119602	-1.04758	down
gene_ENSSSCG00000006774	398	432	1042	1400	1702	1592	6.59211	6.58301	13.8755	23.2991	25.7915	25.5977	2.72072e-05	1.64318	up
gene_ENSSSCG00000006810	5043	4738	2873	569	1093	852	31.6049	28.7591	17.2504	3.73372	7.46197	5.21037	2.97642e-08	-2.07614	down
gene_ENSSSCG00000006811	45	41	65	81	63	183	0.1993	0.187179	0.278728	0.392584	0.308482	0.83415	0.0186341	1.39729	up
gene_ENSSSCG00000006816	2583	1559	2283	4474	4406	3107	18.176	11.3325	15.1854	33.9884	33.5189	22.0032	3.69047e-05	1.2319	up
gene_ENSSSCG00000006866	886	1016	870	291	307	291	11.5036	13.7893	10.9632	4.14493	4.12677	3.86438	4.57239e-05	-1.38378	down
gene_ENSSSCG00000006872	10356	5558	8842	14540	22569	14059	42.4182	22.9517	33.8633	76.1711	107.228	61.4064	8.76553e-06	1.38836	up
gene_ENSSSCG00000006873	164	61	246	194	531	359	1.96942	0.738979	2.84573	2.5284	7.02888	4.39895	0.00223726	1.57952	up
gene_ENSSSCG00000006876	9	13	16	42	50	72	0.203873	0.28466	0.32852	1.05174	1.19393	1.63451	0.000494695	2.37822	up
gene_ENSSSCG00000006892	5729	3590	2851	1137	1467	1388	38.3757	24.7268	18.3098	8.24327	10.7368	9.38804	0.000112937	-1.30765	down
gene_ENSSSCG00000006935	86	80	149	288	483	151	0.795466	0.760891	1.32359	2.89916	4.8993	1.40986	0.000178722	1.87531	up
gene_ENSSSCG00000006982	391	328	657	50	80	143	2.52912	2.17808	4.07662	0.348197	0.560876	0.931115	4.02821e-06	-2.03265	down
gene_ENSSSCG00000006984	2024	1126	1224	597	498	462	26.1967	15.6186	15.6643	8.5368	7.04589	5.68524	0.000373397	-1.1652	down
gene_ENSSSCG00000006995	258	299	438	569	604	514	3.05699	3.59886	4.94767	7.22037	7.74874	6.1104	0.00470629	1.05067	up
gene_ENSSSCG00000007019	9858	4083	9579	2376	2280	3286	87.4008	37.4834	82.0569	23.0129	22.286	29.465	0.000206738	-1.21135	down
gene_ENSSSCG00000007077	508	325	474	70	209	200	4.40089	2.893	3.93385	0.653675	1.96987	1.74709	0.0158458	-1.13665	down
gene_ENSSSCG00000007085	1118	1002	1596	1863	1770	3021	15.8826	14.6883	21.8689	28.4122	27.6063	43.5776	0.000810801	1.13225	up
gene_ENSSSCG00000007116	1031	1132	2819	3385	2956	3426	6.73513	5.88331	13.6714	18.544	16.3359	17.498	0.00160163	1.28894	up
gene_ENSSSCG00000007133	1971	699	1645	538	577	545	15.8781	5.45312	12.1878	3.79509	3.87731	3.96892	0.00505035	-1.00646	down
gene_ENSSSCG00000007151	117	250	357	345	426	712	1.03478	2.27352	3.03922	3.32149	4.12802	6.44402	0.0126786	1.27717	up
gene_ENSSSCG00000007165	2769	1390	1905	4063	2645	3081	73.8588	38.6043	49.1268	117.526	77.9223	82.6258	0.00164754	1.02893	up
gene_ENSSSCG00000007170	76	130	98	616	628	1368	0.897637	1.59149	1.11533	7.99916	8.24748	16.5389	1.87006e-15	3.31297	up
gene_ENSSSCG00000007198	95	47	64	204	101	274	0.959059	0.454789	0.499283	2.27053	0.990406	2.74411	0.000157854	1.8119	up
gene_ENSSSCG00000007231	23435	17208	15318	54474	30454	19974	270.63	193.022	141.857	677.731	371.062	226.649	0.00472308	1.21386	up
gene_ENSSSCG00000007239	150	179	274	275	370	507	2.31387	2.80168	4.02863	4.76456	4.87404	5.49818	0.00391378	1.21087	up
gene_ENSSSCG00000007308	534	278	330	593	665	739	22.3396	11.9275	13.1966	26.852	30.3556	31.179	0.000539394	1.13086	up
gene_ENSSSCG00000007331	769	756	643	265	326	270	4.18933	4.22366	3.3886	1.56115	1.92194	1.49029	0.0028685	-1.06285	down
gene_ENSSSCG00000007344	77	84	168	202	201	211	0.47519	0.561964	0.885734	1.24412	1.21757	1.18904	0.00775471	1.2062	up
gene_ENSSSCG00000007355	2250	1171	1467	564	628	646	23.4907	12.5632	14.687	6.36688	7.17394	6.80168	0.000365624	-1.08266	down
gene_ENSSSCG00000007358	522	382	243	494	526	897	4.06551	3.05985	1.81378	4.16846	4.47416	7.06163	0.0214329	1.0102	up
gene_ENSSSCG00000007383	81	101	167	235	167	181	1.20301	1.61021	2.39724	3.80519	2.73262	2.73137	0.0306908	1.03374	up
gene_ENSSSCG00000007424	121530	155420	91822	359249	297289	363256	4058.64	5492.79	3017.73	13404.3	10878.8	12394.5	2.1658e-06	1.69391	up
gene_ENSSSCG00000007435	134	102	208	234	166	402	1.87544	1.46979	2.7999	3.55626	2.53953	5.69549	0.0128972	1.16073	up
gene_ENSSSCG00000007465	813	535	745	185	227	232	13.2889	8.97672	11.664	3.26679	4.0467	3.81684	3.22029e-06	-1.38624	down
gene_ENSSSCG00000007501	17	19	38	37	45	92	0.137911	0.160286	0.306739	0.336145	0.421362	0.792267	0.0351371	1.52176	up
gene_ENSSSCG00000007530	336	398	863	1190	1256	898	3.5971	4.3847	8.88204	13.8281	14.7287	9.72505	0.000909889	1.38074	up
gene_ENSSSCG00000007552	132	99	86	24	23	49	2.47667	1.90632	1.55151	0.481983	0.459303	0.91814	0.0129062	-1.44669	down
gene_ENSSSCG00000007560	743	486	975	1588	1221	1240	4.35287	2.9307	5.47833	10.2239	7.78459	7.38441	0.000139035	1.21195	up
gene_ENSSSCG00000007585	10710	7736	12314	14615	14632	22406	187.349	138.293	200.681	276.993	267.357	384.055	0.000373164	1.05412	up
gene_ENSSSCG00000007586	1127	685	1348	1610	1333	2326	10.4636	6.35026	11.6195	15.817	13.1109	21.9111	0.0014937	1.06198	up
gene_ENSSSCG00000007617	789	497	748	399	184	167	8.05679	4.68385	5.73335	4.16458	2.85423	2.81535	0.0124945	-1.10493	down
gene_ENSSSCG00000007710	180	153	264	69	50	93	1.48845	1.28687	2.07886	0.611503	0.442832	0.76431	0.00983027	-1.19191	down
gene_ENSSSCG00000007720	236	184	191	42	120	47	1.97635	1.64244	1.56349	0.225952	0.64934	0.349945	0.0241824	-1.24517	down
gene_ENSSSCG00000007738	491	300	354	758	567	829	7.66658	5.01712	5.40077	13.5787	9.99451	13.3294	0.000121514	1.22341	up
gene_ENSSSCG00000007744	2980	2988	2137	4118	6417	5642	50.7014	54.2405	36.5642	76.0562	121.33	96.8849	0.000403697	1.25275	up
gene_ENSSSCG00000007754	95	52	170	207	126	205	0.411985	0.230704	0.686966	0.948472	0.583595	0.87843	0.029878	1.11411	up
gene_ENSSSCG00000007799	92767	139191	122293	270247	313042	311196	4027.08	6004.48	5176.4	11874.7	14539	13343.9	3.4892e-06	1.57287	up
gene_ENSSSCG00000007839	886	964	1365	2073	2803	1424	5.75822	6.91156	8.45297	15.2255	20.36	8.8937	0.000887064	1.26747	up
gene_ENSSSCG00000007845	15320	5404	15696	4913	4482	3604	176.243	63.9935	172.976	61.1541	56.3272	41.8169	0.00310442	-1.10368	down
gene_ENSSSCG00000007849	19	6	33	56	99	113	0.401467	0.119026	0.729781	1.33402	2.36851	2.57702	4.44993e-05	2.57181	up
gene_ENSSSCG00000007864	1872	1480	2178	3150	3614	3151	17.8127	14.4795	19.8636	32.4629	37.5766	30.2691	2.37516e-05	1.15114	up
gene_ENSSSCG00000007866	227	143	298	6	41	67	1.37432	0.890588	1.74294	0.038722	0.266199	0.432417	0.000503159	-2.23963	down
gene_ENSSSCG00000007925	48	53	75	134	154	95	0.733488	0.837914	1.0981	2.26941	2.6105	1.47938	0.00423186	1.41925	up
gene_ENSSSCG00000007926	72	86	44	16	16	26	0.309726	0.382986	0.181944	0.07483	0.074955	0.113574	0.0270234	-1.5747	down
gene_ENSSSCG00000007942	9446	6861	7225	2261	1428	2079	107.807	89.1369	80.5377	28.7103	22.3747	29.0901	2.44355e-09	-1.73141	down
gene_ENSSSCG00000007944	146	150	333	240	296	530	1.1413	1.19795	2.7057	2.26324	2.7521	4.60701	0.0312528	1.05974	up
gene_ENSSSCG00000007967	90	71	106	160	121	157	1.02594	0.753538	1.09163	2.00791	1.54425	1.81581	0.0189121	1.02096	up
gene_ENSSSCG00000007977	21	54	23	55	160	317	0.973224	2.93916	1.08045	2.79582	8.95884	16.0912	0.000158672	2.59115	up
gene_ENSSSCG00000007987	788	304	607	648	1201	803	12.0451	4.3645	9.09442	10.458	20.603	12.2151	0.0117324	1.00666	up
gene_ENSSSCG00000007998	33	97	101	365	321	196	0.60247	1.84679	1.79036	7.35912	6.52342	3.67706	4.19573e-05	2.1695	up
gene_ENSSSCG00000008003	430	227	251	477	478	502	4.01736	1.97066	3.27093	6.68989	5.81029	5.54674	0.00392374	1.00649	up
gene_ENSSSCG00000008016	528	380	362	1205	503	484	9.4308	7.33845	6.00059	25.1407	10.1306	8.8797	0.0191823	1.09647	up
gene_ENSSSCG00000008039	215	117	235	392	412	423	3.92353	1.96202	3.85883	8.25969	6.63688	7.10013	8.5757e-06	1.45208	up
gene_ENSSSCG00000008094	343	234	206	650	453	450	3.62405	2.5426	2.08912	7.45112	5.23985	4.80953	0.000500565	1.29174	up
gene_ENSSSCG00000008101	32	33	149	353	362	491	0.288409	0.299711	1.2858	3.44505	3.56168	4.46373	3.88896e-08	2.83666	up
gene_ENSSSCG00000008169	1824	483	1008	192	308	332	11.9522	3.28509	6.32799	1.51992	2.21318	2.26447	0.000111455	-1.61428	down
gene_ENSSSCG00000008180	3915	2254	2494	716	1100	1065	23.1711	16.0691	13.3729	5.15885	7.8812	6.45786	6.16924e-05	-1.27332	down
gene_ENSSSCG00000008196	0	12	11	103	42	56	0	0.162287	0.135469	1.45873	0.602404	0.739869	0.000128211	3.33733	up
gene_ENSSSCG00000008202	249	191	313	256	563	403	1.45981	1.15238	1.75971	1.62075	3.60395	2.3849	0.016068	1.01199	up
gene_ENSSSCG00000008230	1651	617	552	324	246	476	22.5187	8.63703	7.33129	4.77895	3.69036	6.68065	0.0205885	-1.09237	down
gene_ENSSSCG00000008239	107	52	146	406	249	305	2.22091	1.15159	2.98422	9.4585	5.80017	6.67685	6.22988e-07	2.01034	up
gene_ENSSSCG00000008245	2326	1563	2209	3410	2947	5853	140.322	96.9464	127.737	222.754	194.274	356.521	6.10473e-05	1.30332	up
gene_ENSSSCG00000008294	48	138	137	180	180	261	0.672808	2.01303	1.86056	2.75833	2.82049	3.74102	0.0445947	1.15509	up
gene_ENSSSCG00000008309	2505	1809	2925	5818	3697	3339	47.4527	35.2347	53.1166	119.379	76.5171	63.8589	0.000657842	1.15346	up
gene_ENSSSCG00000008368	32505	10513	16303	5132	4555	2731	354.365	116.07	175.762	64.7891	51.6067	31.426	1.18286e-06	-1.87421	down
gene_ENSSSCG00000008378	318	132	142	48	69	80	4.08398	1.72327	1.73875	0.646938	0.957712	1.01355	0.0124566	-1.25096	down
gene_ENSSSCG00000008386	119	98	100	23	40	32	0.726519	0.614946	0.584243	0.149627	0.263088	0.197062	0.0074977	-1.44902	down
gene_ENSSSCG00000008404	888	582	868	228	290	334	9.2344	6.15094	8.43103	2.49579	3.21267	3.39954	0.000229768	-1.14237	down
gene_ENSSSCG00000008448	3385	980	1196	386	546	437	28.3772	8.509	9.56616	3.40466	4.90582	3.63558	9.88607e-05	-1.64634	down
gene_ENSSSCG00000008449	297	69	66	24	21	6	3.3775	1.0433	0.952324	0.469945	0.231541	0.056435	0.000229107	-2.67751	down
gene_ENSSSCG00000008451	11038	5397	7270	2741	3096	2788	96.9266	48.2191	61.3361	26.0579	29.3095	24.6893	0.000128577	-1.12051	down
gene_ENSSSCG00000008452	7255	3541	7312	1716	1814	1462	46.722	23.5003	45.7666	12.2239	13.0416	9.77337	2.49414e-07	-1.50523	down
gene_ENSSSCG00000008487	2987	1949	2818	4756	4379	3419	28.6356	16.6873	22.7197	42.0806	41.6477	28.2959	0.00053166	1.02041	up
gene_ENSSSCG00000008493	2370	1255	1768	450	654	742	19.1928	10.4712	13.7392	3.98278	5.83261	6.08289	0.000113734	-1.22128	down
gene_ENSSSCG00000008499	373	328	418	65	87	192	2.58485	2.41321	2.79096	0.758704	1.02511	1.37185	0.00197787	-1.42867	down
gene_ENSSSCG00000008501	502	313	380	892	767	950	4.32454	3.12896	3.72631	9.40663	8.51818	9.44628	4.7243e-07	1.43957	up
gene_ENSSSCG00000008509	592	265	1007	1389	851	646	4.32876	1.92247	7.56931	10.3519	7.41691	4.54502	0.0410207	1.01402	up
gene_ENSSSCG00000008535	650	583	1337	176	341	127	4.02183	3.70916	7.9373	1.18012	2.30713	0.791424	0.000399424	-1.66186	down
gene_ENSSSCG00000008556	355	215	344	658	393	512	7.71925	4.04589	6.7112	13.8667	8.68073	10.9957	0.00178225	1.10223	up
gene_ENSSSCG00000008569	12484	6717	17456	4425	3646	3578	151.738	82.8019	200.671	58.0355	49.4209	45.4233	8.31223e-05	-1.2988	down
gene_ENSSSCG00000008593	583	243	550	573	1047	778	3.08514	1.31915	2.78782	3.28489	6.05662	4.15796	0.00245152	1.16155	up
gene_ENSSSCG00000008604	134	127	101	25	70	33	0.998509	0.976293	0.722731	0.199634	0.571533	0.24867	0.047203	-1.22512	down
gene_ENSSSCG00000008624	5236	6884	12519	4283	2335	2587	26.5382	35.4299	61.1608	22.808	12.9729	13.2251	0.00982108	-1.12185	down
gene_ENSSSCG00000008629	2207	3784	7339	524	1061	1515	12.4586	21.4642	37.8326	3.00405	6.27428	8.44029	0.000153524	-1.83352	down
gene_ENSSSCG00000008645	123	70	125	146	161	250	2.81383	1.64774	2.75193	3.62085	4.02456	5.7855	0.00816168	1.13063	up
gene_ENSSSCG00000008664	10	9	18	86	48	137	0.074925	0.067102	0.128863	0.701439	0.392277	1.03782	3.41824e-07	3.17127	up
gene_ENSSSCG00000008712	26	13	30	150	161	225	0.203088	0.101081	0.225693	1.29899	1.40551	1.81633	3.23778e-14	3.28726	up
gene_ENSSSCG00000008723	1199	1225	1792	2473	1669	2844	12.0053	12.5985	17.1799	26.8163	18.255	28.7394	0.00375896	1.01362	up
gene_ENSSSCG00000008792	281	201	274	40	133	98	1.39003	1.01987	1.3005	0.210497	0.719413	0.488004	0.0223584	-1.17329	down
gene_ENSSSCG00000008829	20	9	30	34	42	53	0.404566	0.186935	0.595491	0.754413	0.951048	1.10885	0.0495299	1.4768	up
gene_ENSSSCG00000008854	283	367	316	831	703	1111	1.35065	1.76364	1.5124	4.20728	4.47778	5.24646	1.80015e-06	1.69475	up
gene_ENSSSCG00000008877	9372	7201	11316	4565	3495	3081	102.753	86.3028	119.175	58.162	43.0736	36.6312	0.00125303	-1.00569	down
gene_ENSSSCG00000008888	50	82	81	243	192	258	0.449552	0.760604	0.69475	2.40265	1.90432	2.3646	6.37014e-06	1.94931	up
gene_ENSSSCG00000008919	8	2	11	146	76	110	0.046794	0.008869	0.055066	0.926912	0.488054	0.649628	1.45114e-12	4.33807	up
gene_ENSSSCG00000008976	16099	8240	8525	424	1790	1967	348.243	183.323	176.502	9.95055	42.1225	43.0875	7.66314e-09	-2.66288	down
gene_ENSSSCG00000008979	5792	2265	2532	573	1091	870	22.7547	9.47234	10.4666	2.44455	4.80843	3.68271	8.36513e-06	-1.71453	down
gene_ENSSSCG00000008981	4829	5511	9276	15776	12356	8740	50.3743	58.8112	91.5927	176.824	140.006	91.7481	0.00171002	1.21459	up
gene_ENSSSCG00000008985	22	33	68	380	415	138	0.149317	0.22818	0.442471	2.79652	3.08209	0.941774	8.50815e-10	3.23958	up
gene_ENSSSCG00000009004	76	99	203	632	499	1962	1.57825	2.10845	4.06086	14.2759	11.3777	41.3673	3.22521e-11	3.30375	up
gene_ENSSSCG00000009053	86	209	131	40	60	32	1.72115	4.32976	2.53312	0.871932	1.30153	0.651142	0.0178503	-1.49106	down
gene_ENSSSCG00000009084	454	353	478	160	191	153	3.47276	2.81215	3.55329	1.30474	1.60455	1.21453	0.00251853	-1.04281	down
gene_ENSSSCG00000009134	1214	845	754	5469	6689	3857	8.84752	6.82407	5.41898	48.1534	57.766	33.3154	5.91071e-19	2.81527	up
gene_ENSSSCG00000009138	52	58	35	296	91	259	0.575279	0.66473	0.372647	3.60774	1.11834	3.174	6.97822e-06	2.40138	up
gene_ENSSSCG00000009157	650	426	946	92	230	322	5.17615	3.42032	6.88743	0.740913	1.64682	2.61856	0.00530259	-1.33183	down
gene_ENSSSCG00000009169	93	60	94	117	175	138	1.19779	0.796485	1.16302	1.62996	2.46599	1.79368	0.0112615	1.12208	up
gene_ENSSSCG00000009233	834	632	1308	194	242	401	9.38895	7.29795	14.2015	2.30163	2.9653	4.52996	0.00022087	-1.41759	down
gene_ENSSSCG00000009242	2053	1089	1412	406	549	394	14.9153	8.83005	9.36056	3.06967	4.08509	2.80453	6.0334e-06	-1.42174	down
gene_ENSSSCG00000009281	4351	3175	3613	6549	6743	5582	72.9052	49.4133	61.3235	127.695	124.879	91.2755	0.000133673	1.06645	up
gene_ENSSSCG00000009283	29	14	65	86	143	89	0.445058	0.212718	0.960576	1.42112	2.40613	1.38078	0.00151607	1.92717	up
gene_ENSSSCG00000009370	11805	3811	3338	1107	904	903	58.6173	19.4568	15.8886	5.95266	4.90326	4.52276	1.00902e-08	-2.3361	down
gene_ENSSSCG00000009432	1590	1040	2463	662	538	769	12.0858	8.24355	18.0041	5.46996	4.45911	5.91845	0.00323462	-1.03778	down
gene_ENSSSCG00000009446	172	204	327	48	64	103	1.13147	1.37784	2.0614	0.339014	0.459143	0.68127	0.00322822	-1.43241	down
gene_ENSSSCG00000009477	137	72	295	235	305	440	0.768378	0.412748	1.58642	1.42356	1.87026	2.69454	0.00915225	1.31337	up
gene_ENSSSCG00000009488	62	123	72	26	17	39	0.328886	0.672929	0.365001	0.146263	0.097436	0.206279	0.0373961	-1.4579	down
gene_ENSSSCG00000009492	279	273	311	117	107	123	5.48406	5.53707	5.88319	2.48957	2.27265	2.44047	0.00713509	-1.03337	down
gene_ENSSSCG00000009522	1345	585	924	268	263	259	14.9731	6.54096	9.64046	3.14679	3.16409	2.89017	2.05197e-06	-1.50354	down
gene_ENSSSCG00000009523	34	49	51	173	144	98	0.437183	0.650344	0.623526	3.16896	2.73315	1.5519	0.000158922	1.90248	up
gene_ENSSSCG00000009528	4271	2064	3709	1278	1462	1157	28.1643	15.536	20.9985	9.04771	10.0885	9.47521	0.000874338	-1.01641	down
gene_ENSSSCG00000009534	196	691	795	198	168	138	2.84303	10.4117	10.9615	2.8581	2.55445	2.02911	0.00705983	-1.51175	down
gene_ENSSSCG00000009565	1364	996	1477	2251	1547	2438	15.9178	11.9609	16.4271	28.621	19.7856	28.8907	0.00101488	1.00806	up
gene_ENSSSCG00000009570	2544	1902	2126	864	782	989	25.3954	19.52	20.3514	9.33352	8.52476	9.96781	0.000294501	-1.02303	down
gene_ENSSSCG00000009580	80	59	129	179	128	306	0.573101	0.434767	0.890543	1.39576	1.00462	2.22311	0.00167481	1.50551	up
gene_ENSSSCG00000009584	1115	765	2119	2916	4950	2580	7.62979	5.38361	13.9259	21.7695	37.387	17.9567	1.33339e-05	1.73637	up
gene_ENSSSCG00000009625	38	20	45	111	70	134	0.617826	0.327606	0.707931	2.02737	1.26284	2.22284	0.000178318	1.94499	up
gene_ENSSSCG00000009631	3291	1993	1915	3015	3615	5391	104.104	64.3838	58.1076	102.663	124.518	171.662	0.00302872	1.03868	up
gene_ENSSSCG00000009633	519	220	670	127	88	162	4.80644	1.66652	5.01552	1.01194	1.19251	2.03244	0.000285252	-1.54338	down
gene_ENSSSCG00000009642	363	281	285	59	51	123	3.83796	3.05098	2.88853	0.671873	0.587828	1.3099	8.61206e-05	-1.71901	down
gene_ENSSSCG00000009668	1806	1498	2351	4499	1951	4049	26.2482	23.3433	33.6043	67.5472	29.6419	57.5144	0.00165092	1.19581	up
gene_ENSSSCG00000009672	1118	1540	1786	2736	2455	3281	8.09541	11.4603	12.2955	21.2367	19.2649	23.7643	0.000661781	1.18703	up
gene_ENSSSCG00000009748	30	18	11	46	146	48	0.158638	0.106012	0.056556	0.266591	0.866962	0.258539	0.00110719	2.3387	up
gene_ENSSSCG00000009761	11049	11945	9700	2793	2967	4342	50.8044	58.6198	45.7008	15.8566	16.3842	22.0082	1.04745e-05	-1.44696	down
gene_ENSSSCG00000009776	683	454	496	142	185	127	4.5818	3.12932	3.18954	1.02797	1.35426	0.854554	8.11404e-06	-1.53467	down
gene_ENSSSCG00000009825	7263	4084	8310	1532	2026	1376	49.3839	28.5502	54.1695	11.279	15.0476	9.44467	4.49467e-08	-1.64813	down
gene_ENSSSCG00000009851	5455	3475	7845	11506	9656	8286	105.474	68.8595	145.236	241.294	204.79	163.23	0.000459881	1.15556	up
gene_ENSSSCG00000009864	1784	1702	2090	328	725	821	8.64697	8.31466	9.73946	1.74565	4.04825	4.01993	0.000912318	-1.29753	down
gene_ENSSSCG00000009887	705	290	821	160	212	197	6.52788	2.76221	7.30624	1.59568	2.13809	1.83565	0.000728806	-1.30895	down
gene_ENSSSCG00000009889	1869	2470	3153	13827	13836	6566	18.9187	9.30408	25.0253	185.111	245.411	76.3461	5.67903e-11	2.47543	up
gene_ENSSSCG00000009927	33	39	42	209	191	59	0.31959	0.395941	0.396772	2.252	2.07839	0.590025	6.62968e-05	2.30244	up
gene_ENSSSCG00000009966	10751	6714	4680	1343	2216	1471	71.7589	45.886	30.2739	9.74394	16.485	9.91695	6.86284e-07	-1.83597	down
gene_ENSSSCG00000009972	422	265	279	91	142	97	8.20694	5.30611	5.20562	1.90217	3.02395	1.9016	0.00220632	-1.23582	down
gene_ENSSSCG00000009998	339	275	333	552	457	694	5.25695	4.37173	4.70475	9.33416	7.57235	10.8266	0.000449158	1.13759	up
gene_ENSSSCG00000010026	592	517	1022	2005	1121	1063	6.79101	5.83199	11.2728	25.0934	13.8439	12.1712	0.00114778	1.29993	up
gene_ENSSSCG00000010054	84	32	76	110	82	171	1.0354	0.355293	0.884707	1.45311	1.06617	2.07804	0.016718	1.26658	up
gene_ENSSSCG00000010087	8	17	18	43	32	43	0.198131	0.431295	0.465395	1.2416	0.963408	1.16052	0.0331705	1.70572	up
gene_ENSSSCG00000010101	279	142	335	396	554	504	3.75247	2.00986	4.52439	5.83615	8.54027	6.29666	0.000313105	1.29092	up
gene_ENSSSCG00000010104	703	435	458	1504	876	1225	33.4701	20.4003	20.5006	79.2794	44.9949	61.4813	8.44649e-06	1.48751	up
gene_ENSSSCG00000010116	557	489	591	643	856	1314	9.10008	7.60594	8.69235	10.4141	12.2475	19.6482	0.00343996	1.05951	up
gene_ENSSSCG00000010130	468	280	580	996	858	604	6.21919	2.97886	6.71204	11.6093	10.3551	6.54406	0.000590474	1.23433	up
gene_ENSSSCG00000010144	172100	208136	193896	29470	35022	58899	969.829	1192.01	1036.2	176.912	211.71	334.169	6.71115e-09	-1.9769	down
gene_ENSSSCG00000010199	202	142	259	680	1061	1037	1.43009	0.982879	1.67327	5.03952	8.004	7.17496	2.97033e-16	2.52233	up
gene_ENSSSCG00000010212	5626	4473	3508	1201	2143	2176	44.0429	38.4517	20.3521	11.5608	18.1226	19.3951	0.00637011	-1.0274	down
gene_ENSSSCG00000010219	749	1393	2940	205	168	426	5.77765	10.9181	21.8104	1.67588	1.22719	3.27954	1.10439e-06	-2.39776	down
gene_ENSSSCG00000010247	1220	1189	2295	324	461	444	13.4798	13.5098	24.3182	3.87426	5.55895	4.9484	2.80487e-06	-1.62992	down
gene_ENSSSCG00000010267	950	842	1211	2489	2115	1470	8.0354	7.31984	9.79451	22.7324	19.5436	12.5509	7.61761e-05	1.32499	up
gene_ENSSSCG00000010275	93	51	95	191	128	155	3.22264	1.81551	3.15668	7.16231	4.82317	5.4042	0.00222614	1.32446	up
gene_ENSSSCG00000010283	1811	1681	1818	3383	3502	4677	10.6641	10.1017	9.39367	19.7538	22.5252	27.5218	7.93814e-07	1.39803	up
gene_ENSSSCG00000010300	359	179	692	4115	7977	6853	3.2398	1.67711	6.87573	59.2665	96.2078	81.0203	1.47884e-29	4.30888	up
gene_ENSSSCG00000010302	2279	947	598	261	296	592	14.1994	5.62219	3.69921	1.89393	2.33943	3.91966	0.00513805	-1.41715	down
gene_ENSSSCG00000010317	426	688	1110	1429	1673	2347	9.41251	15.6533	23.5305	34.2299	40.4392	52.4148	0.000145322	1.55921	up
gene_ENSSSCG00000010325	1550	539	574	192	408	340	8.24824	2.97924	3.05259	1.29022	2.6332	2.10092	0.0160054	-1.14734	down
gene_ENSSSCG00000010329	1657	2723	2596	783	855	1011	12.5262	21.2256	18.8463	6.38925	7.06346	7.72071	0.0024329	-1.16347	down
gene_ENSSSCG00000010330	1174	567	1758	583	445	298	20.3172	10.0878	29.1815	10.9282	8.41827	5.19858	0.0214229	-1.02611	down
gene_ENSSSCG00000010359	42851	47146	31828	66583	85568	79802	909.917	1052.98	710.067	1588.41	1997.04	1709.61	0.000807586	1.17479	up
gene_ENSSSCG00000010381	128	99	149	302	234	415	1.28223	1.11338	1.43936	3.32453	2.58396	4.29017	7.27992e-06	1.63924	up
gene_ENSSSCG00000010446	92	98	130	351	154	91	1.42143	1.56937	1.92831	5.97198	2.60582	1.43877	0.044429	1.2017	up
gene_ENSSSCG00000010456	128	506	696	101	81	82	1.40033	5.58413	7.3159	1.48962	1.14904	0.960722	0.000275373	-2.09586	down
gene_ENSSSCG00000010476	295	281	701	810	458	791	1.17617	1.15753	2.69581	3.55365	2.00803	3.20287	0.0280806	1.00923	up
gene_ENSSSCG00000010530	454	122	75	33	26	39	4.92404	1.07964	0.431431	0.318379	0.165926	0.4691	0.000176694	-2.36335	down
gene_ENSSSCG00000010533	57	58	66	165	150	209	0.576492	0.608312	0.6652	1.81267	1.82394	2.20493	9.17011e-06	1.8127	up
gene_ENSSSCG00000010537	11511	6599	11338	3086	2520	2374	159.455	94.1179	150.881	47.3848	38.2617	33.2071	1.17434e-08	-1.54598	down
gene_ENSSSCG00000010578	754	923	715	157	167	416	10.0106	11.5972	8.75994	2.43434	1.84397	4.90939	0.00147679	-1.46886	down
gene_ENSSSCG00000010589	35	18	19	60	56	45	0.223965	0.121799	0.160133	0.417412	0.388613	0.408543	0.023262	1.49027	up
gene_ENSSSCG00000010594	7052	4052	4688	642	1269	2493	60.9403	36.094	39.3515	6.00356	11.7448	21.5856	0.000488164	-1.54569	down
gene_ENSSSCG00000010606	1050	765	959	200	360	354	7.51566	5.64356	6.5845	1.44504	2.81548	2.55637	0.000135691	-1.30153	down
gene_ENSSSCG00000010654	279	193	317	72	60	111	1.77534	1.26433	1.93437	0.496741	0.412733	0.708894	0.000674496	-1.38974	down
gene_ENSSSCG00000010687	921	505	808	303	256	314	6.95663	3.90785	5.85968	2.49656	2.10918	2.39877	0.00105531	-1.02419	down
gene_ENSSSCG00000010688	1559	933	1674	436	509	574	10.8054	6.92851	11.1468	3.25432	3.84038	4.043	0.000125215	-1.12758	down
gene_ENSSSCG00000010728	392	248	351	1038	864	1639	3.4594	2.40233	2.72156	9.51389	7.81124	13.7024	4.94709e-12	2.14457	up
gene_ENSSSCG00000010746	37	85	58	72	121	203	0.128213	0.307892	0.195317	0.274686	0.465171	0.723074	0.0377574	1.3266	up
gene_ENSSSCG00000010800	47	45	32	77	42	170	0.213369	0.211975	0.140871	0.381559	0.20967	0.786864	0.0283846	1.46493	up
gene_ENSSSCG00000010826	3304	1808	5705	859	789	1708	50.2083	31.3079	75.1277	13.0247	13.9126	23.2626	0.00163547	-1.34773	down
gene_ENSSSCG00000010831	219	177	627	477	535	984	1.75274	1.4553	4.8242	4.14222	4.68991	7.97679	0.0105188	1.29585	up
gene_ENSSSCG00000010853	2394	1991	1569	821	720	469	36.2696	31.1745	22.7059	13.4769	11.862	7.1781	0.000609683	-1.27923	down
gene_ENSSSCG00000010860	2540	2829	2273	533	593	462	27.7868	32.0631	22.7478	6.41202	7.38394	4.91097	3.12737e-10	-2.00807	down
gene_ENSSSCG00000010929	3282	2184	3888	8356	5359	2958	40.3775	26.8027	45.1723	114.685	71.7468	36.4991	0.00554648	1.17621	up
gene_ENSSSCG00000010947	5645	8966	9434	30564	19596	17616	119.778	197.799	189.567	695.704	452.118	377.065	4.94902e-06	1.74957	up
gene_ENSSSCG00000010948	179	52	54	15	24	31	3.06633	0.907997	0.880336	0.27483	0.446198	0.528886	0.0170086	-1.66533	down
gene_ENSSSCG00000010962	616	580	914	1623	1287	1213	11.6872	11.716	15.5223	43.692	31.1252	22.7297	8.97488e-05	1.27134	up
gene_ENSSSCG00000010966	31	63	44	359	177	402	1.36974	2.90945	1.89186	17.4665	8.67253	18.2437	3.94559e-10	2.97814	up
gene_ENSSSCG00000010984	40	60	343	8	8	13	0.25903	0.500002	2.69779	0.056315	0.0692	0.085228	5.43736e-06	-3.5834	down
gene_ENSSSCG00000011027	5984	3047	3869	1550	1838	1687	31.8059	16.6459	19.7146	8.91818	10.6709	9.05052	0.000749338	-1.01348	down
gene_ENSSSCG00000011061	313	174	411	90	83	79	5.2192	2.91751	7.33616	1.47629	1.42968	1.23135	0.000192455	-1.48626	down
gene_ENSSSCG00000011119	2145	1584	1565	571	421	676	13.3833	10.1411	9.37547	3.84914	3.03627	4.2469	1.07575e-05	-1.37724	down
gene_ENSSSCG00000011125	177	342	211	60	46	73	1.38664	2.76464	1.58794	0.507102	0.387813	0.572258	0.000320602	-1.83076	down
gene_ENSSSCG00000011194	1025	582	824	1523	2056	896	4.50657	2.62878	3.47611	7.30041	10.2274	3.97983	0.00164458	1.22083	up
gene_ENSSSCG00000011197	712	710	1315	282	259	265	9.77708	10.6994	16.3308	4.37461	3.96178	3.44995	3.20179e-05	-1.45696	down
gene_ENSSSCG00000011208	539	410	638	48	82	195	6.17978	4.8452	6.99669	0.586374	1.01419	2.24923	2.12792e-05	-2.00099	down
gene_ENSSSCG00000011218	1729	1049	2989	289	607	454	7.31846	4.6925	12.1488	1.23033	2.81805	1.9059	1.17221e-05	-1.74624	down
gene_ENSSSCG00000011241	55	50	61	117	73	120	0.537261	0.50135	0.570544	1.24826	0.787461	1.19192	0.0192867	1.1901	up
gene_ENSSSCG00000011243	2690	2917	4223	786	1219	1182	35.9501	31.1772	43.4162	10.593	16.2976	14.9998	6.36923e-05	-1.34134	down
gene_ENSSSCG00000011284	1103	915	839	169	402	544	6.55865	5.638	4.82787	1.09362	2.67872	3.30007	0.0173953	-1.08976	down
gene_ENSSSCG00000011297	987	537	1195	284	236	300	8.55922	4.92888	9.72101	2.54819	2.17153	2.54996	1.98516e-05	-1.38692	down
gene_ENSSSCG00000011299	3094	2539	4167	6349	5044	7121	126.509	106.738	163.318	281.123	225.333	293.996	2.45207e-05	1.22313	up
gene_ENSSSCG00000011355	161	71	147	265	224	359	0.471478	0.213065	0.411522	0.839859	0.715524	1.06306	9.01662e-05	1.50448	up
gene_ENSSSCG00000011368	103	67	120	272	196	155	1.80621	1.2058	2.02897	5.19745	3.77539	2.7635	0.000734591	1.43754	up
gene_ENSSSCG00000011379	447	249	450	788	704	684	5.18301	2.83674	4.98109	9.81838	8.94574	8.11825	2.93654e-05	1.26311	up
gene_ENSSSCG00000011384	124	107	96	34	35	58	0.290719	0.258656	0.216755	0.085933	0.089529	0.136385	0.0481636	-1.09275	down
gene_ENSSSCG00000011404	216	292	72	421	369	350	5.18319	7.20937	1.65317	10.942	9.67633	8.48145	0.045204	1.17342	up
gene_ENSSSCG00000011410	23	13	44	89	64	44	0.714339	0.40934	1.33673	3.04883	2.22027	1.39742	0.014317	1.66075	up
gene_ENSSSCG00000011426	42	16	41	78	82	77	0.501397	0.197387	0.469283	1.02609	1.0931	0.944818	0.00359205	1.61727	up
gene_ENSSSCG00000011434	1337	561	620	294	157	337	23.1435	9.88695	10.6436	5.62411	3.01795	6.49111	0.00165402	-1.34045	down
gene_ENSSSCG00000011443	455	248	727	607	827	1434	2.53851	1.31698	3.51287	4.16062	4.20234	8.39396	0.00185945	1.34181	up
gene_ENSSSCG00000011444	271	436	385	1170	543	290	4.21194	6.89876	5.58856	19.5837	9.14343	4.4671	0.0496875	1.13082	up
gene_ENSSSCG00000011516	2421	1806	2072	828	575	525	24.28	18.6082	19.9104	8.97746	6.29093	5.31023	8.86679e-06	-1.40093	down
gene_ENSSSCG00000011521	2710	827	1957	4673	4930	3167	17.8811	5.58055	12.3943	35.3934	37.0041	21.4507	1.55279e-05	1.60579	up
gene_ENSSSCG00000011522	45	82	77	125	136	141	0.221805	0.417811	0.368619	0.676177	0.744173	0.711683	0.0194042	1.21813	up
gene_ENSSSCG00000011578	139	99	169	283	221	202	2.70646	1.01084	2.90635	6.29403	4.79605	3.85004	0.00458516	1.11894	up
gene_ENSSSCG00000011594	1341	1241	1827	551	681	534	5.43066	5.58945	6.99437	2.09501	2.81878	2.01756	0.00159831	-1.01928	down
gene_ENSSSCG00000011610	1079	779	813	163	368	194	5.64491	4.30452	4.07052	1.15661	2.31652	1.11084	6.42585e-05	-1.57655	down
gene_ENSSSCG00000011646	1994	716	555	4768	5032	5578	9.89249	3.65296	2.63962	25.621	27.2821	27.9474	4.66776e-11	2.5844	up
gene_ENSSSCG00000011666	8	24	27	37	58	68	0.062207	0.210131	0.228583	0.347761	0.559024	0.600381	0.026585	1.69822	up
gene_ENSSSCG00000011670	169	137	147	157	180	453	1.3807	1.41854	2.08111	2.51179	2.90018	4.61686	0.035335	1.07184	up
gene_ENSSSCG00000011678	977	622	890	170	372	325	3.67724	2.24372	3.17057	0.726677	1.45739	1.19008	0.00140399	-1.20608	down
gene_ENSSSCG00000011683	334	258	749	790	679	686	5.31657	4.22086	11.4584	13.6508	11.832	11.0506	0.0165665	1.02594	up
gene_ENSSSCG00000011686	78	57	98	183	126	226	0.549501	0.414	0.661072	1.40541	0.977298	1.61645	0.000421955	1.50939	up
gene_ENSSSCG00000011690	734	589	828	233	199	309	6.2294	5.13325	6.73178	2.13665	1.84771	2.63701	0.000120343	-1.24065	down
gene_ENSSSCG00000011729	2590	1878	2361	4825	3809	2740	46.6542	35.2397	38.3173	93.5364	72.2023	47.8461	0.00164476	1.05193	up
gene_ENSSSCG00000011740	14	14	31	39	50	50	0.239102	0.246418	0.54253	0.713058	0.940742	0.888986	0.0319954	1.5487	up
gene_ENSSSCG00000011765	3096	1472	2371	599	1001	654	30.6493	14.983	22.4989	6.42016	10.822	6.53303	0.000174616	-1.27469	down
gene_ENSSSCG00000011767	518	323	396	93	208	178	5.33592	3.46455	3.99426	0.992464	2.40476	1.85233	0.0125079	-1.05698	down
gene_ENSSSCG00000011782	550	522	733	924	1422	809	3.58723	3.50349	4.58434	6.5308	10.1367	5.33216	0.00270704	1.107	up
gene_ENSSSCG00000011795	839	989	813	114	169	256	5.73205	7.57433	5.29919	0.897427	1.36939	1.89721	9.22487e-08	-2.05447	down
gene_ENSSSCG00000011806	597	773	630	257	266	251	4.37432	6.60164	4.67411	2.01968	2.23264	1.83468	0.00318594	-1.12333	down
gene_ENSSSCG00000011848	6389	2358	8137	1553	1690	819	33.6508	12.8319	40.9753	10.2444	9.68977	4.36888	7.8585e-05	-1.66387	down
gene_ENSSSCG00000011873	292	269	442	50	165	129	2.61898	3.16256	3.84687	0.456702	1.93059	1.13203	0.0143353	-1.24498	down
gene_ENSSSCG00000011884	157	141	304	367	273	381	1.66311	1.54207	3.10489	4.27501	3.17299	4.09406	0.00991407	1.07751	up
gene_ENSSSCG00000011885	3248	4524	7082	10240	9731	7471	17.4566	25.19	36.4725	56.9228	55.8131	39.0774	0.00247594	1.17183	up
gene_ENSSSCG00000011894	2555	1134	1031	611	369	801	34.6386	16.1591	13.4322	9.78187	5.95138	11.7435	0.0138544	-1.08137	down
gene_ENSSSCG00000011928	620	761	1125	3778	4057	6891	5.83347	6.06678	9.51106	32.015	34.4393	52.494	5.25273e-17	2.82424	up
gene_ENSSSCG00000011959	888	1437	1361	2002	1660	3080	5.39789	8.92253	7.36965	13.0041	10.8276	18.9339	0.00789991	1.09809	up
gene_ENSSSCG00000011973	117	185	279	401	267	367	0.617387	1.10695	1.45121	2.25726	1.50571	1.99852	0.0172377	1.10546	up
gene_ENSSSCG00000011978	1021	463	764	279	270	294	19.5914	9.14429	14.0577	5.78882	5.68381	5.6977	0.00111881	-1.06941	down
gene_ENSSSCG00000012001	40	44	17	43	68	156	0.184223	0.20875	0.074763	0.208321	0.338961	0.729062	0.0253176	1.61579	up
gene_ENSSSCG00000012037	1659	836	1209	322	560	490	11.7532	6.12772	8.24611	2.50522	4.36088	3.64133	0.00157087	-1.09904	down
gene_ENSSSCG00000012046	973	444	1023	1848	1255	1125	33.6606	17.5433	31.9005	76.4664	48.1156	42.4262	0.00159538	1.15644	up
gene_ENSSSCG00000012150	57	64	117	118	118	161	0.304366	0.314131	0.578227	0.625195	0.676579	0.841891	0.0432034	1.03267	up
gene_ENSSSCG00000012171	925	560	990	1815	1942	1654	23.7644	14.8158	24.4309	50.6411	54.6413	42.9598	1.03995e-07	1.46213	up
gene_ENSSSCG00000012172	628	399	1142	155	208	285	8.08897	5.85206	12.9679	1.91074	2.65455	3.63745	0.000734591	-1.40599	down
gene_ENSSSCG00000012181	178	190	194	394	366	367	2.28734	2.53383	2.42407	5.55235	5.11612	4.79949	0.000273969	1.27826	up
gene_ENSSSCG00000012182	21	15	10	84	49	36	0.210155	0.086003	0.053296	0.605432	0.306847	0.207632	0.00223162	2.18261	up
gene_ENSSSCG00000012249	191	217	231	473	381	305	1.12961	1.32129	1.30778	3.03157	2.46326	1.82146	0.00400882	1.13678	up
gene_ENSSSCG00000012276	1000	1920	712	429	425	663	14.6921	30.8943	10.3821	7.26333	7.21967	10.1922	0.0384275	-1.09589	down
gene_ENSSSCG00000012278	42	37	43	100	69	140	0.301641	0.271649	0.295969	0.77772	0.536035	1.01031	0.00167481	1.62409	up
gene_ENSSSCG00000012347	116	170	131	195	277	761	1.62049	2.45847	1.76796	2.94188	4.26353	10.9776	0.00101488	1.77173	up
gene_ENSSSCG00000012411	10919	9179	10947	17363	22346	13112	58.2317	52.4453	67.3433	134.949	128.866	90.98	0.00109105	1.06862	up
gene_ENSSSCG00000012424	1204	713	1336	485	391	386	10.1007	6.10101	10.7881	4.38339	3.57952	3.26472	0.00126537	-1.02858	down
gene_ENSSSCG00000012440	14685	13150	22834	52708	49360	39036	237.478	226.935	352.311	908.358	912.943	630.025	2.10809e-09	1.79158	up
gene_ENSSSCG00000012452	63	51	70	92	112	169	3.68994	2.78653	3.69937	5.35724	6.74232	9.4916	0.0060031	1.31258	up
gene_ENSSSCG00000012459	878	459	362	167	180	257	19.7362	12.1212	7.298	3.80594	4.71523	6.17076	0.00526542	-1.18263	down
gene_ENSSSCG00000012492	407	237	193	83	37	59	3.59478	2.18161	1.64603	0.795695	0.355778	0.526367	4.44993e-05	-1.91458	down
gene_ENSSSCG00000012508	126	33	60	119	125	162	1.89631	0.480852	0.848087	1.96361	2.04118	2.4182	0.0176477	1.26226	up
gene_ENSSSCG00000012525	199	128	88	16	33	46	5.96842	3.91805	2.50947	0.508513	1.05752	1.3626	0.00156412	-1.84353	down
gene_ENSSSCG00000012536	165	163	166	68	13	85	3.71457	4.33184	4.11395	1.6606	0.301705	1.92581	0.0484013	-1.31243	down
gene_ENSSSCG00000012546	296	120	178	10	38	41	1.73805	0.69945	1.08226	0.060839	0.235588	0.234125	1.3055e-05	-2.39836	down
gene_ENSSSCG00000012551	198	88	121	220	527	174	2.86102	1.30257	1.66734	3.43739	8.33854	2.53663	0.00294987	1.53402	up
gene_ENSSSCG00000012571	54	66	54	89	70	230	0.236736	0.298818	0.229819	0.4295	0.338443	1.03444	0.0223435	1.39146	up
gene_ENSSSCG00000012576	834	703	925	1024	1204	1953	6.0678	5.29698	6.4464	7.97834	9.55574	14.2522	0.00234494	1.04889	up
gene_ENSSSCG00000012583	3720	1744	2091	540	636	677	21.2495	10.3837	11.3427	3.2231	3.83442	3.75914	2.85337e-08	-1.6936	down
gene_ENSSSCG00000012591	10707	6730	11419	3192	4219	3900	58.427	35.9509	60.5487	18.6815	24.9369	21.142	0.000236735	-1.02497	down
gene_ENSSSCG00000012595	98	102	101	14	32	49	0.540678	0.573464	0.527235	0.079449	0.186556	0.268713	0.025836	-1.40724	down
gene_ENSSSCG00000012619	271	262	233	1405	1248	968	2.83186	2.73434	2.17263	17.2568	15.2541	10.5206	1.07053e-15	2.52078	up
gene_ENSSSCG00000012631	750	609	1446	213	263	329	8.496	6.91722	15.369	2.60728	3.23232	3.76187	9.16105e-05	-1.47978	down
gene_ENSSSCG00000012639	1426	1600	1251	256	504	466	8.52458	12.0796	5.83616	1.44531	2.97116	2.53445	4.62662e-05	-1.55498	down
gene_ENSSSCG00000012642	2222	1512	1933	624	886	728	14.1829	9.24044	10.9266	4.04012	6.0613	4.30305	0.000560081	-1.02854	down
gene_ENSSSCG00000012653	2828	3849	4498	1010	627	653	26.871	38.2716	41.1155	10.5463	6.55654	5.80456	9.94745e-09	-2.01929	down
gene_ENSSSCG00000012663	381	266	251	740	828	260	2.3203	1.70679	1.41341	4.80598	5.32082	1.56962	0.00580146	1.34307	up
gene_ENSSSCG00000012669	137	128	97	47	34	15	1.48564	1.26333	0.629206	0.399937	0.271446	0.107475	0.00748272	-1.63133	down
gene_ENSSSCG00000012705	55	218	150	6	24	7	0.920468	3.79572	2.42198	0.098364	0.431229	0.103183	7.04868e-06	-3.33175	down
gene_ENSSSCG00000012766	1276	2781	2154	4000	2116	4756	17.2932	40.88	30.1431	62.4033	32.6179	67.4258	0.0429469	1.0059	up
gene_ENSSSCG00000012769	1812	952	857	131	426	376	8.00348	4.35581	4.03064	0.581808	1.97663	1.8296	0.000408669	-1.64345	down
gene_ENSSSCG00000012772	3420	2156	3551	6609	4139	4798	83.8955	56.1625	82.9287	190.75	117.567	122.214	0.000424582	1.09769	up
gene_ENSSSCG00000012773	12	79	32	147	255	237	0.214221	1.49259	0.55158	2.92777	5.12615	4.41197	0.00015112	2.50224	up
gene_ENSSSCG00000012787	212	198	146	450	348	379	1.17851	1.13143	0.777489	2.72071	2.11812	2.13523	0.000373397	1.35211	up
gene_ENSSSCG00000012789	26	24	49	178	75	104	0.558282	0.538411	1.0258	4.26816	1.8036	2.30747	9.01662e-05	2.17007	up
gene_ENSSSCG00000012790	86	53	96	173	169	285	0.690172	0.435598	0.737269	1.50579	1.48424	2.31251	1.90863e-05	1.73285	up
gene_ENSSSCG00000012825	2082	1271	2076	4540	3520	2764	15.9896	10.4341	14.0107	40.7486	28.4229	22.7557	1.94435e-05	1.33155	up
gene_ENSSSCG00000012850	2092	1427	1679	3467	2545	2448	18.8602	14.568	16.2798	38.7313	27.8431	25.0923	0.000991409	1.01574	up
gene_ENSSSCG00000012855	199	116	70	30	42	60	4.04893	2.2658	1.20562	0.595874	0.973007	1.29087	0.0395139	-1.25237	down
gene_ENSSSCG00000012893	266	124	201	407	272	405	3.5853	1.74742	2.64989	6.05606	4.08364	5.47946	0.00101827	1.21478	up
gene_ENSSSCG00000012909	62	38	26	131	88	192	2.41685	1.52029	0.945738	5.58947	3.7727	7.63767	0.000143126	1.99653	up
gene_ENSSSCG00000012911	3098	3408	4494	12409	14535	12963	20.9373	24.1731	29.0142	82.973	100.562	87.655	3.1126e-14	2.14157	up
gene_ENSSSCG00000012917	117	120	97	247	229	237	1.26821	1.19389	0.953445	2.65653	2.67574	2.53148	0.000570969	1.36178	up
gene_ENSSSCG00000012934	578	273	373	990	575	697	14.67	7.11414	9.06087	27.4717	16.501	18.1045	0.000806239	1.22836	up
gene_ENSSSCG00000012941	211	147	142	314	514	143	3.22655	2.31353	2.08008	5.19584	8.59907	2.19796	0.0154716	1.27517	up
gene_ENSSSCG00000012960	2470	1156	1002	362	412	594	116.427	55.9932	45.2657	18.4687	21.1991	28.2482	0.000219049	-1.43819	down
gene_ENSSSCG00000012968	744	446	785	1294	882	1446	19.8987	12.2427	20.1218	37.4806	25.7717	39.0428	0.000156781	1.20023	up
gene_ENSSSCG00000012970	61	16	62	138	114	206	1.31829	0.342186	1.27952	3.21362	2.68369	4.48456	4.41817e-05	2.09103	up
gene_ENSSSCG00000013029	1530	426	756	1660	1260	1458	57.1166	16.7594	26.651	66.6196	51.3571	55.2803	0.00919445	1.07279	up
gene_ENSSSCG00000013043	12632	16058	14488	40369	29370	27941	279.237	364.624	307.816	969.115	708.849	623.559	2.6813e-05	1.43379	up
gene_ENSSSCG00000013049	66	58	62	56	163	199	0.61394	0.664221	0.659157	0.702403	1.93576	2.21735	0.0113723	1.44248	up
gene_ENSSSCG00000013072	693	500	621	1062	665	1238	5.99572	4.45127	4.9979	9.76646	6.01702	10.0654	0.00342548	1.00744	up
gene_ENSSSCG00000013088	30	18	23	51	37	66	0.387947	0.228574	0.281832	0.717413	0.514481	0.85716	0.0315163	1.42801	up
gene_ENSSSCG00000013094	9385	5533	6265	2316	2183	2386	70.4292	42.6899	45.0704	18.8192	17.8945	18.0721	1.69274e-06	-1.30468	down
gene_ENSSSCG00000013100	37	17	73	81	68	107	1.09257	0.516758	2.09152	2.62979	2.22107	3.21395	0.0295502	1.36885	up
gene_ENSSSCG00000013110	3264	1736	2499	4911	4824	4688	53.2887	29.0249	38.9707	86.5187	85.7888	76.986	1.5685e-06	1.27738	up
gene_ENSSSCG00000013113	161	125	191	304	243	291	1.56899	1.33255	1.74626	3.15379	2.54699	2.66376	0.00169677	1.12243	up
gene_ENSSSCG00000013223	745	418	588	228	226	233	6.00979	3.73272	4.47893	1.48407	1.48214	1.40982	0.00136702	-1.02238	down
gene_ENSSSCG00000013230	44	68	38	300	92	205	0.937465	1.47922	0.769674	6.9101	2.12911	4.40093	7.94063e-05	2.21629	up
gene_ENSSSCG00000013231	18	51	37	113	70	105	0.983079	1.12917	0.787847	2.718	1.67832	2.35107	0.0100006	1.64688	up
gene_ENSSSCG00000013243	344	304	445	895	702	539	3.40865	2.71144	4.82057	13.1606	8.8487	6.3596	0.000312819	1.27574	up
gene_ENSSSCG00000013244	9188	5506	7006	15803	11063	13264	75.894	48.6527	57.062	151.688	98.159	110.624	2.1352e-05	1.20822	up
gene_ENSSSCG00000013248	451	169	182	96	91	73	2.08518	0.803441	0.80464	0.477355	0.455444	0.33948	0.00850383	-1.26868	down
gene_ENSSSCG00000013260	524	366	405	783	393	962	16.5323	11.7951	12.0217	26.3421	13.3527	30.3772	0.0129926	1.01687	up
gene_ENSSSCG00000013273	77	54	63	128	105	207	0.741097	0.511768	0.588467	1.33659	1.11748	2.03122	0.00139967	1.47593	up
gene_ENSSSCG00000013314	961	900	1084	334	412	412	3.23007	3.09648	3.47056	1.20792	1.51142	1.39077	0.000676533	-1.06165	down
gene_ENSSSCG00000013344	3070	801	1663	2935	3920	1758	16.1419	4.33249	8.38775	16.7148	22.5627	9.32221	0.0285254	1.03895	up
gene_ENSSSCG00000013366	35817	43545	53057	187303	196122	140188	539.914	697.142	773.561	3065.34	3297.67	2184.57	2.4933e-13	2.26102	up
gene_ENSSSCG00000013374	1204	960	1475	122	100	245	8.96141	7.42212	10.3556	0.974073	0.854278	1.82211	6.04188e-14	-2.67096	down
gene_ENSSSCG00000013377	5	4	6	182	155	311	0.040035	0.041879	0.061161	3.91413	2.82617	6.46209	3.75291e-24	5.73128	up
gene_ENSSSCG00000013418	3956	4655	4483	13934	8666	13380	127.101	153.776	138.077	484.849	304.222	434.073	1.26953e-07	1.71487	up
gene_ENSSSCG00000013433	344	392	421	84	88	162	3.56415	4.27102	4.38457	0.756563	0.925401	1.54217	0.000196238	-1.53708	down
gene_ENSSSCG00000013435	9335	4185	4865	12220	9118	8850	108.267	50.6285	54.2711	153.296	114.767	103.002	0.00253371	1.06011	up
gene_ENSSSCG00000013460	7343	4100	7411	13156	10800	9439	174.314	98.9933	165.517	337.556	275.278	221.319	7.82792e-05	1.16741	up
gene_ENSSSCG00000013509	54	41	33	75	107	66	0.408958	0.318841	0.242643	0.619003	0.930545	0.51099	0.0296216	1.25085	up
gene_ENSSSCG00000013513	3991	2394	3629	825	483	813	42.6665	25.2915	35.1319	15.0971	8.58041	14.3755	1.00906e-10	-1.91709	down
gene_ENSSSCG00000013566	805	697	1388	156	335	360	4.73028	4.21722	7.83206	0.997468	2.14781	2.13795	0.000421657	-1.45638	down
gene_ENSSSCG00000013601	1136	655	730	1878	1410	1194	23.3197	13.8021	14.3373	41.6831	31.559	24.6726	0.000682765	1.15632	up
gene_ENSSSCG00000013633	2293	2690	1797	628	631	791	29.4638	32.784	22.4379	8.67228	8.96012	10.2226	2.33572e-05	-1.48899	down
gene_ENSSSCG00000013643	364	175	174	547	440	336	7.57552	3.70145	3.44077	12.3682	9.9847	7.03758	0.00297807	1.23006	up
gene_ENSSSCG00000013766	44	32	90	82	106	192	0.487489	0.36342	0.957998	0.979901	1.27663	2.15047	0.0074522	1.51572	up
gene_ENSSSCG00000013892	0	11	11	180	55	148	0	0.121768	0.115731	2.32871	0.71497	1.77838	0.00582908	4.30303	up
gene_ENSSSCG00000013901	87	77	175	272	223	369	2.43402	2.21297	4.68745	8.25599	6.82108	10.4227	8.53368e-05	1.66254	up
gene_ENSSSCG00000013909	47	14	25	82	68	121	0.900496	0.262254	0.426297	1.7478	1.42651	2.45487	0.000464726	2.0093	up
gene_ENSSSCG00000014037	16	6	14	279	105	53	0.568507	0.21128	0.464322	10.7843	4.09836	1.89312	1.61468e-09	3.97448	up
gene_ENSSSCG00000014039	27	8	29	97	241	137	0.232523	0.066248	0.236575	0.906523	2.398	1.21695	1.18636e-09	3.26267	up
gene_ENSSSCG00000014062	747	698	359	147	193	151	5.3126	5.41643	2.57548	1.20644	1.59289	1.14769	0.000143651	-1.6228	down
gene_ENSSSCG00000014080	337	201	524	126	107	86	3.34786	2.06288	4.98493	1.32639	1.14201	0.843246	0.00112146	-1.38335	down
gene_ENSSSCG00000014081	862	463	582	187	268	264	4.17549	2.30487	2.70372	0.979173	1.41841	1.28838	0.00183582	-1.08299	down
gene_ENSSSCG00000014084	109	88	104	242	226	268	0.892344	0.750312	0.844286	2.21864	2.62237	2.3784	6.37014e-06	1.58613	up
gene_ENSSSCG00000014112	236	230	356	86	84	99	3.02779	3.0194	4.33413	1.18596	1.04897	1.28692	0.000887064	-1.31642	down
gene_ENSSSCG00000014113	1137	1508	2409	3089	3571	3435	9.46857	11.9356	17.9918	25.2567	30.7675	27.1413	0.000399023	1.28116	up
gene_ENSSSCG00000014139	101	92	71	191	157	121	1.69941	1.58634	1.13248	3.46587	2.88639	2.04964	0.0206269	1.11058	up
gene_ENSSSCG00000014152	78	102	112	217	209	142	0.527263	0.70811	0.730942	1.59349	1.54852	0.97332	0.00768758	1.23413	up
gene_ENSSSCG00000014156	7031	5065	4917	1408	1467	1539	47.4731	34.5632	30.9034	10.152	10.5759	10.287	8.18509e-10	-1.65117	down
gene_ENSSSCG00000014168	903	526	364	118	280	263	6.72789	4.57148	2.76994	1.4811	2.41932	2.03973	0.0192415	-1.14132	down
gene_ENSSSCG00000014249	65	52	124	164	138	155	0.975785	0.796281	1.79616	2.6775	2.27278	2.3558	0.00830776	1.25018	up
gene_ENSSSCG00000014256	152	226	368	51	79	95	0.460865	0.706299	1.07933	0.167819	0.260459	0.291914	0.00377115	-1.4568	down
gene_ENSSSCG00000014291	2136	995	1909	281	518	425	10.6748	5.09059	9.33175	1.45617	2.79421	2.12844	4.23108e-07	-1.69377	down
gene_ENSSSCG00000014304	1035	678	839	286	401	290	7.51974	5.07669	5.86838	2.25664	3.18433	2.10349	0.00110802	-1.06917	down
gene_ENSSSCG00000014310	135	35	228	698	476	820	2.46997	0.649629	4.00061	13.8799	9.54527	15.2071	6.97875e-09	2.71522	up
gene_ENSSSCG00000014335	90	68	148	302	262	375	1.32832	1.05593	2.07062	4.88191	4.1971	5.4826	2.50096e-07	1.93732	up
gene_ENSSSCG00000014338	20037	8524	13491	5216	4486	5804	196.398	85.856	126.466	55.3346	48.0434	57.3412	0.000382519	-1.09187	down
gene_ENSSSCG00000014349	126	115	276	335	290	361	1.80921	1.7397	4.18223	5.29967	4.46934	5.57783	0.00333588	1.25186	up
gene_ENSSSCG00000014387	2603	2676	4541	6917	6884	7631	13.2619	14.0202	22.2039	38.1729	38.3317	39.2587	4.26546e-06	1.42351	up
gene_ENSSSCG00000014395	344	208	386	612	360	590	2.34468	1.45801	2.52247	4.52762	2.68025	4.06745	0.00374981	1.06432	up
gene_ENSSSCG00000014441	588	470	906	1079	673	2065	4.25817	3.73603	6.51968	8.85997	5.26865	17.1886	0.00446587	1.25752	up
gene_ENSSSCG00000014633	1989	1412	2778	2701	2737	4509	70.3012	51.8749	91.1551	102.411	101.679	158.845	0.00355231	1.00143	up
gene_ENSSSCG00000014725	4593	4153	6115	8727	15907	38687	112.335	104.43	143.378	231.155	425.115	955.445	8.68342e-08	2.36168	up
gene_ENSSSCG00000014727	169	158	186	285	587	1855	10.2752	9.87387	10.8791	18.8321	39.1785	114.499	5.05895e-07	2.66172	up
gene_ENSSSCG00000014799	149	64	37	10	26	29	1.33463	0.58461	0.308849	0.090498	0.245925	0.249223	0.0339228	-1.6232	down
gene_ENSSSCG00000014812	312	255	488	1153	878	1194	6.79195	5.67859	10.2081	27.2075	20.8345	26.2712	7.28175e-10	1.92637	up
gene_ENSSSCG00000014818	389	460	506	1675	1110	1538	4.85879	5.9903	5.6899	24.0558	17.577	26.5344	1.74992e-09	1.94065	up
gene_ENSSSCG00000014830	133	128	135	327	150	235	4.2294	4.21	4.13542	11.3093	5.2195	7.58637	0.0130451	1.1291	up
gene_ENSSSCG00000014838	1789	722	820	1965	2664	1021	8.51325	3.53374	3.73893	10.1304	13.8545	4.90467	0.0157086	1.12492	up
gene_ENSSSCG00000014851	71	63	210	402	329	548	0.479187	0.436612	1.36549	2.94498	2.42918	3.74392	1.20753e-06	2.22529	up
gene_ENSSSCG00000014852	373	265	529	772	529	916	4.03535	2.71409	3.40076	7.16561	3.78318	6.59873	0.000454706	1.24499	up
gene_ENSSSCG00000014868	1207	1066	1083	483	378	481	8.10571	7.12761	5.76335	3.60071	3.07629	3.48253	0.000989919	-1.04103	down
gene_ENSSSCG00000014875	179	132	246	380	257	456	2.12427	1.6177	2.80997	4.89667	3.33402	5.48137	0.000734591	1.28625	up
gene_ENSSSCG00000014880	24	38	54	97	95	71	0.773363	1.27021	1.70541	3.47588	3.40866	2.34627	0.0126728	1.46194	up
gene_ENSSSCG00000014899	237	157	452	514	509	690	3.28201	2.29445	5.92663	7.75128	7.5712	9.65979	0.000664902	1.35579	up
gene_ENSSSCG00000014921	606	725	1872	2328	2026	3908	5.13413	6.20109	14.7882	20.8743	18.1803	33.7688	0.000171425	1.67167	up
gene_ENSSSCG00000014934	1534	842	2463	433	389	475	10.7472	6.3081	16.7063	3.24474	2.97761	3.22895	1.2711e-05	-1.54756	down
gene_ENSSSCG00000015027	2046	834	1296	2468	1877	2439	33.8888	15.415	23.0875	42.2512	32.6103	34.9856	0.00160163	1.05117	up
gene_ENSSSCG00000015045	355	491	317	509	679	849	3.55584	5.10468	3.0148	5.60907	7.51441	8.80717	0.0166478	1.02943	up
gene_ENSSSCG00000015077	719	585	560	216	251	290	8.91031	7.47899	6.62863	2.8447	3.31338	3.58644	0.00280692	-1.01741	down
gene_ENSSSCG00000015089	22	9	11	37	35	69	0.276218	0.104285	0.129887	0.504231	0.47807	0.872695	0.005123	2.07223	up
gene_ENSSSCG00000015095	2094	1094	1282	554	602	477	17.556	9.38994	10.2685	4.99752	5.56966	4.13507	0.000577493	-1.12065	down
gene_ENSSSCG00000015105	504	998	996	3909	4992	2831	6.10089	12.3483	11.3967	50.9205	65.7704	35.1868	5.12177e-10	2.47258	up
gene_ENSSSCG00000015144	383	139	134	38	70	98	3.77789	1.39431	1.23845	0.396091	0.733284	0.972038	0.0189021	-1.33195	down
gene_ENSSSCG00000015211	3601	2905	3041	924	873	792	27.132	22.8718	21.9547	7.76895	7.18595	6.01599	5.59253e-09	-1.58879	down
gene_ENSSSCG00000015223	33	26	31	184	60	77	0.464946	0.375329	0.416175	2.86393	0.930134	1.10962	0.000335708	2.14618	up
gene_ENSSSCG00000015281	26	21	26	62	71	58	0.186092	0.159185	0.178825	0.491749	0.566557	0.429192	0.00375748	1.69242	up
gene_ENSSSCG00000015284	329	119	178	19	101	65	5.49155	1.99549	2.83793	0.333767	1.79364	1.03213	0.0274689	-1.40166	down
gene_ENSSSCG00000015287	40	37	72	138	170	153	0.354574	0.324158	0.592147	1.33842	1.58405	1.4708	1.2666e-05	1.94185	up
gene_ENSSSCG00000015290	306	374	572	60	81	121	3.81259	4.43823	5.58178	0.613952	0.881596	1.20543	2.10151e-06	-1.98298	down
gene_ENSSSCG00000015322	1155	930	1680	2269	2497	2910	21.7059	17.756	30.1839	45.9754	51.2676	54.6799	5.2056e-06	1.33889	up
gene_ENSSSCG00000015333	970	645	1052	1929	1416	1128	7.58302	5.28219	8.04999	16.657	12.3238	9.10501	0.00155984	1.07693	up
gene_ENSSSCG00000015334	91608	112724	133735	4567	11908	5383	586.463	814.757	963.249	29.1101	74.8372	34.169	4.94807e-22	-3.67483	down
gene_ENSSSCG00000015340	73	74	123	1135	2347	783	1.03288	1.04998	1.6247	19.884	39.5308	11.2451	2.54915e-25	4.2961	up
gene_ENSSSCG00000015342	285	128	209	17	12	76	0.919491	0.417254	0.653052	0.055671	0.041343	0.248803	0.000428973	-2.25353	down
gene_ENSSSCG00000015390	57	48	258	490	373	279	0.394652	0.332436	1.71067	3.72844	2.8346	1.95094	0.000461513	2.02601	up
gene_ENSSSCG00000015405	48	23	72	99	82	121	0.82966	0.418182	1.19979	1.86287	1.58888	2.12354	0.00837125	1.42738	up
gene_ENSSSCG00000015445	172	273	584	23	54	70	0.73651	1.27437	2.48822	0.105528	0.2513	0.30056	3.12983e-06	-2.52391	down
gene_ENSSSCG00000015480	2475	2538	2463	501	1029	1420	7.7405	8.12838	7.36606	1.68612	3.4875	4.4376	0.0101206	-1.08704	down
gene_ENSSSCG00000015535	691	560	934	1740	1202	1413	7.3144	6.09033	10.2441	19.7644	14.6892	15.0122	2.77631e-05	1.30814	up
gene_ENSSSCG00000015545	75245	22642	28145	9091	4511	8598	764.011	282.945	312.932	99.0592	52.7366	92.3163	2.04237e-07	-2.13717	down
gene_ENSSSCG00000015557	133	118	270	508	292	324	0.835249	0.762052	1.31435	3.3114	1.92164	1.65981	0.0010471	1.43673	up
gene_ENSSSCG00000015567	542	449	702	1080	949	1616	3.61046	3.02342	4.44645	8.43917	7.24931	11.557	1.20705e-05	1.40306	up
gene_ENSSSCG00000015570	17289	6015	11334	3535	2570	1872	140.884	51.5709	93.0213	29.9814	22.9064	14.3158	2.10692e-06	-1.73936	down
gene_ENSSSCG00000015603	996	722	1693	338	342	401	6.27651	4.67252	10.226	2.30538	2.355	2.54847	0.000131228	-1.32829	down
gene_ENSSSCG00000015617	85	17	197	245	139	209	5.51091	1.12241	12.2642	17.1849	9.8257	13.6889	0.0421543	1.39777	up
gene_ENSSSCG00000015618	28	21	46	101	114	97	0.181692	0.142022	0.291947	0.725597	0.828162	0.650013	4.54127e-05	2.04217	up
gene_ENSSSCG00000015712	1206	476	1005	223	376	316	13.2115	5.36157	10.5558	2.6421	4.49942	3.49116	0.00145695	-1.19362	down
gene_ENSSSCG00000015720	26965	17623	21618	52861	47666	44115	368.198	256.42	278.385	801.269	717.77	641.816	1.98799e-08	1.4433	up
gene_ENSSSCG00000015766	61	50	61	60	110	166	0.34657	0.295624	0.329479	0.370944	0.729653	0.97329	0.0238883	1.24929	up
gene_ENSSSCG00000015774	1181	557	629	120	129	141	3.61509	1.71216	1.8033	0.388093	0.420647	0.425317	7.84238e-12	-2.26914	down
gene_ENSSSCG00000015802	61	64	93	172	120	196	0.755124	0.815154	1.3102	2.37822	1.75655	2.53515	0.00122598	1.44972	up
gene_ENSSSCG00000015862	1696	2359	2977	4185	3559	4039	23.2284	35.3704	45.7632	70.2053	58.6894	60.4393	0.0050888	1.01006	up
gene_ENSSSCG00000015867	2197	1341	1691	404	886	815	8.24085	5.21885	6.00079	1.62868	3.52235	3.0435	0.00871641	-1.00008	down
gene_ENSSSCG00000015894	433	431	867	111	186	167	3.36886	2.66906	5.49123	0.954251	1.27534	1.0695	8.21195e-05	-1.59158	down
gene_ENSSSCG00000015933	1137	794	890	380	383	277	6.82882	4.90626	5.1188	2.71618	3.12576	1.66771	0.000588706	-1.12851	down
gene_ENSSSCG00000015959	263	285	467	75	103	131	3.09296	3.90387	5.04713	0.718937	1.37159	1.63337	0.000685871	-1.42875	down
gene_ENSSSCG00000015969	1035	455	542	240	209	221	7.7345	3.49466	3.88031	1.9425	1.70098	1.66651	0.000557314	-1.25854	down
gene_ENSSSCG00000015982	533	543	565	1239	829	909	6.76679	7.0923	6.87786	17.0347	11.5054	11.6548	0.00093367	1.13766	up
gene_ENSSSCG00000015986	84	56	37	77	197	121	1.91703	1.3198	0.803333	1.90487	4.92556	2.79104	0.0112615	1.45407	up
gene_ENSSSCG00000016005	1334	1099	950	358	321	342	10.7385	9.7691	7.62938	3.5027	3.08439	3.1519	4.02821e-06	-1.44626	down
gene_ENSSSCG00000016018	534	401	1257	2287	3823	4471	6.4421	4.97387	14.5437	29.9018	50.4402	54.5147	3.26467e-11	2.60655	up
gene_ENSSSCG00000016034	19269	43594	45879	58881	51044	95598	99.8137	246.485	230.648	332.947	289.783	501.808	0.0150091	1.13394	up
gene_ENSSSCG00000016047	27	56	153	569	971	256	0.165602	0.356245	0.907568	3.8159	6.57033	1.59696	0.00173201	3.25383	up
gene_ENSSSCG00000016064	204	72	145	360	225	494	3.91858	1.41257	2.49701	7.50548	4.72011	9.22687	5.18334e-05	1.71047	up
gene_ENSSSCG00000016092	41	59	74	3	14	11	0.319355	0.620126	0.478685	0.014723	0.098632	0.074079	0.00321733	-2.37421	down
gene_ENSSSCG00000016111	872	568	1009	2111	1635	1673	5.07514	3.39963	5.62869	13.308	10.4005	9.83035	2.9193e-07	1.47552	up
gene_ENSSSCG00000016119	589	569	347	100	148	217	3.29399	3.31485	1.82936	0.643339	0.883306	1.21405	0.00109697	-1.45187	down
gene_ENSSSCG00000016130	58	48	43	9	12	10	0.287442	0.188954	0.167085	0.033448	0.046428	0.035134	0.00841232	-1.97907	down
gene_ENSSSCG00000016131	116	111	72	17	16	50	1.20911	1.10213	0.737588	0.173031	0.163737	0.568638	0.0164958	-1.61102	down
gene_ENSSSCG00000016157	74303	199625	174965	348705	408438	398355	1597.03	4596.03	3313.64	6244.73	8969.16	9830.46	0.000409763	1.56916	up
gene_ENSSSCG00000016164	74	129	110	118	279	190	0.262808	0.436303	0.334949	0.462736	0.996927	0.609415	0.0379866	1.14078	up
gene_ENSSSCG00000016170	239	181	56	7	21	34	1.08742	0.841327	0.22701	0.027911	0.09615	0.146392	9.70881e-05	-2.69715	down
gene_ENSSSCG00000016192	956	527	666	1720	3576	2480	11.0561	6.11088	6.99026	21.0629	43.0823	28.9636	4.66776e-11	2.18216	up
gene_ENSSSCG00000016194	723	301	503	169	249	168	3.18107	1.34919	2.09893	0.81225	1.17183	0.715903	0.00985809	-1.02494	down
gene_ENSSSCG00000016199	353	154	367	618	665	791	3.96565	1.84661	4.04701	7.91317	7.83276	8.87071	1.11075e-06	1.59931	up
gene_ENSSSCG00000016200	1550	691	754	2915	5979	3613	10.5935	4.7246	4.6276	19.8303	44.4553	23.5287	4.33047e-11	2.40466	up
gene_ENSSSCG00000016215	1233	788	265	2192	1734	1848	23.0867	15.1577	4.75019	44.4452	35.4694	34.9242	0.00098078	1.62001	up
gene_ENSSSCG00000016233	117	98	325	429	258	337	1.57697	1.42877	4.36627	6.40972	4.00159	4.64316	0.0121538	1.26668	up
gene_ENSSSCG00000016260	51	43	109	136	137	145	0.578586	0.479693	1.17905	1.64212	1.69023	1.6598	0.00572269	1.36856	up
gene_ENSSSCG00000016267	620	490	749	1181	668	1537	8.18193	7.4109	9.8331	17.2233	10.6237	20.4212	0.00191918	1.16281	up
gene_ENSSSCG00000016298	100	75	105	117	127	243	0.859371	0.627839	0.880591	1.17987	1.24309	2.26687	0.0216048	1.09183	up
gene_ENSSSCG00000016395	348	419	479	84	214	197	1.07171	1.3286	1.4165	0.277882	0.720845	0.612028	0.0251401	-1.06984	down
gene_ENSSSCG00000016432	1381	1224	4539	293	180	358	17.6043	16.6955	57.5178	3.7271	2.31614	3.55651	8.0167e-10	-2.76486	down
gene_ENSSSCG00000016448	174	154	270	344	629	151	1.42894	1.1109	1.87176	3.33115	6.19329	1.12665	0.0257253	1.23845	up
gene_ENSSSCG00000016475	17	22	9	67	84	161	0.458264	0.639508	0.188519	1.99196	2.60165	4.37994	1.89611e-06	2.92394	up
gene_ENSSSCG00000016501	379	231	343	83	145	128	3.46377	2.16826	3.00403	0.820699	1.44896	1.1813	0.00546941	-1.09949	down
gene_ENSSSCG00000016518	1685	1806	1471	443	605	418	9.15762	10.0619	7.5804	2.63868	3.56187	2.30312	1.48169e-05	-1.49629	down
gene_ENSSSCG00000016522	483	489	127	39	16	48	11.2496	11.4953	2.85028	1.00927	0.572219	1.13737	3.24606e-08	-3.20088	down
gene_ENSSSCG00000016573	68	43	96	100	97	175	0.643309	0.383525	0.929579	0.900723	1.09992	1.96395	0.0226105	1.16745	up
gene_ENSSSCG00000016585	198	191	240	428	236	482	2.31316	2.24365	2.65833	5.33163	2.96102	5.65913	0.00483398	1.14637	up
gene_ENSSSCG00000016605	36359	41917	42732	8080	10289	9341	369.621	460.174	417.258	89.8941	116.771	99.1729	1.63418e-10	-1.8631	down
gene_ENSSSCG00000016613	1193	318	356	161	99	268	7.66899	3.05522	3.28361	1.0974	1.05721	1.64189	0.00697507	-1.45876	down
gene_ENSSSCG00000016646	3245	2764	7218	1168	1305	1793	34.3068	34.0357	78.4359	12.6774	13.7094	23.9983	0.000754504	-1.30967	down
gene_ENSSSCG00000016652	38	47	93	120	89	152	0.284038	0.358749	0.673602	0.979068	0.728001	1.15603	0.0167025	1.31411	up
gene_ENSSSCG00000016665	96	57	195	298	430	412	0.784988	0.480123	1.76343	2.65353	4.17936	3.76493	1.15219e-06	2.06211	up
gene_ENSSSCG00000016687	28	16	39	153	317	76	0.363377	0.22241	0.539422	2.36659	5.71653	1.29855	8.11686e-08	3.07529	up
gene_ENSSSCG00000016690	104	182	287	46	73	85	0.914996	1.52679	2.23545	0.440761	0.666415	0.609384	0.0296795	-1.22556	down
gene_ENSSSCG00000016720	68142	106534	80539	227229	172746	194736	1624.59	2669.92	1705.97	5777.91	4427.4	4870.19	8.00374e-05	1.44783	up
gene_ENSSSCG00000016754	1156	1457	1605	2692	1242	3955	8.68981	11.1156	12.0911	22.4999	10.613	30.4267	0.0112615	1.15037	up
gene_ENSSSCG00000016784	428	455	691	1054	1181	401	3.21736	3.71363	4.92271	8.34378	9.39433	3.11397	0.0319689	1.0537	up
gene_ENSSSCG00000016792	6763	6576	13042	1194	588	1529	60.647	61.3184	111.48	11.7648	6.10667	14.5829	8.71702e-13	-2.69507	down
gene_ENSSSCG00000016808	265	193	209	92	82	87	5.0939	3.81447	3.84454	1.89754	1.71403	1.68858	0.00901986	-1.05257	down
gene_ENSSSCG00000016823	72	139	201	282	824	812	0.636339	1.26231	1.70529	2.71507	8.01368	7.29886	5.42373e-07	2.47211	up
gene_ENSSSCG00000016843	370	420	511	117	118	146	0.948078	1.1587	1.25757	0.320498	0.328552	0.37974	3.36269e-05	-1.49983	down
gene_ENSSSCG00000016866	8219	4479	4471	2055	2168	1282	51.4891	28.8351	26.8217	13.8677	14.7648	8.06203	0.000273969	-1.31048	down
gene_ENSSSCG00000016877	10088	5194	10316	2898	2767	2734	67.002	34.209	62.5959	20.4927	18.9926	17.0848	5.7735e-06	-1.26151	down
gene_ENSSSCG00000016892	666	672	472	823	852	1574	7.84304	8.20047	5.40449	10.1315	10.6717	18.6346	0.00807875	1.08634	up
gene_ENSSSCG00000016925	378	295	392	531	485	890	3.86654	3.09973	3.8376	5.87984	5.41812	9.18386	0.00138957	1.13074	up
gene_ENSSSCG00000016968	679	448	523	68	228	201	2.43455	1.64988	1.79689	0.263489	0.892222	0.725831	0.00214281	-1.4287	down
gene_ENSSSCG00000016971	844	424	472	77	245	153	13.4449	6.92816	7.19195	1.30087	4.24385	2.43288	0.000956284	-1.54346	down
gene_ENSSSCG00000016986	317	316	463	86	193	147	2.95021	3.02548	4.13823	0.849444	1.95351	1.36977	0.0168474	-1.07153	down
gene_ENSSSCG00000017005	15	27	8	56	48	117	0.534798	0.982987	0.254948	2.17287	1.85973	4.2645	0.00151607	2.32583	up
gene_ENSSSCG00000017012	218	212	414	624	423	956	1.11101	1.11261	2.02581	3.44923	2.35726	4.93226	0.000177895	1.54336	up
gene_ENSSSCG00000017087	359	202	193	527	327	493	4.55164	2.63461	2.34617	7.23862	4.53644	6.31389	0.00329631	1.15118	up
gene_ENSSSCG00000017109	6	11	23	61	206	167	0.032334	0.059777	0.123689	0.375679	1.30705	0.9752	1.72717e-09	3.7305	up
gene_ENSSSCG00000017126	718	417	757	1509	1113	1153	7.22531	4.11705	6.95919	17.3612	12.1562	11.5293	1.10797e-05	1.33403	up
gene_ENSSSCG00000017152	65	67	82	228	153	165	1.10094	1.16729	1.3241	4.19002	2.82392	2.8212	0.000112804	1.64122	up
gene_ENSSSCG00000017169	2626	1239	1849	787	636	725	22.0574	8.71671	14.2724	6.89248	4.72963	5.91075	0.000539394	-1.06937	down
gene_ENSSSCG00000017181	681	364	445	722	497	1272	8.31236	4.70455	4.96366	9.97461	7.11766	15.5274	0.0119221	1.05158	up
gene_ENSSSCG00000017194	88	51	127	155	110	158	2.14084	1.26683	2.96491	4.10166	2.92307	3.9045	0.0381608	1.00839	up
gene_ENSSSCG00000017213	1028	784	860	3267	2430	1941	27.6781	28.2717	20.8955	99.8445	69.306	59.9428	4.12327e-09	1.82108	up
gene_ENSSSCG00000017215	752	1281	1392	3311	2360	1746	6.25497	10.9159	11.0164	29.7475	21.569	15.126	0.00123701	1.37058	up
gene_ENSSSCG00000017254	49	84	86	301	360	181	0.189407	0.334482	0.318479	1.27936	1.53886	0.714719	2.0427e-06	2.20318	up
gene_ENSSSCG00000017255	3279	981	1053	521	1026	384	16.5676	5.09177	5.09196	2.8529	5.64962	1.9579	0.0476339	-1.07677	down
gene_ENSSSCG00000017271	7043	4615	7705	11358	16408	13234	78.5488	54.2022	82.6438	139.436	202.508	152.295	4.10058e-07	1.40736	up
gene_ENSSSCG00000017300	1154	1438	1851	3355	3238	4700	7.1473	8.78798	10.5886	26.8363	23.1553	35.251	7.5814e-07	1.61105	up
gene_ENSSSCG00000017311	1133	719	1670	1707	2519	1527	7.35551	4.83035	9.78041	10.6104	17.4458	9.73806	0.00489859	1.05345	up
gene_ENSSSCG00000017335	188	138	133	521	362	345	4.15224	3.12352	2.73496	12.4034	8.64233	7.69625	1.76521e-06	1.72239	up
gene_ENSSSCG00000017336	2133	674	1270	2953	1850	2099	27.0648	8.79579	15.4481	40.5802	25.6548	26.8948	0.00381583	1.13745	up
gene_ENSSSCG00000017372	658	217	85	18	36	43	10.0371	3.32081	1.27841	0.276011	0.585578	0.606989	2.55732e-06	-2.96423	down
gene_ENSSSCG00000017383	245	108	88	290	165	284	1.20433	0.545217	0.411151	1.53983	0.886263	1.40762	0.0337282	1.07374	up
gene_ENSSSCG00000017407	156	90	117	1180	749	356	1.89256	1.09697	1.34911	15.2939	9.86209	4.27176	1.93733e-12	2.99571	up
gene_ENSSSCG00000017472	674	407	1096	1349	924	1963	9.87116	6.12136	15.389	21.3966	14.7812	29.0346	0.00122871	1.29503	up
gene_ENSSSCG00000017511	317	362	233	560	446	692	5.09497	5.97739	3.59207	9.73977	7.82294	11.2238	0.00538469	1.13484	up
gene_ENSSSCG00000017518	213	188	187	186	342	458	1.61907	1.49857	1.40613	1.50301	2.80755	3.56547	0.0226815	1.01644	up
gene_ENSSSCG00000017551	180	188	133	329	485	501	2.09668	2.25453	1.48194	4.15721	6.18826	5.90549	1.75342e-05	1.64563	up
gene_ENSSSCG00000017557	855	938	313	121	211	310	10.2675	11.5754	3.60282	1.56626	2.76391	3.74916	0.00538704	-1.50632	down
gene_ENSSSCG00000017578	92	66	109	159	138	223	0.577565	0.420608	0.691095	1.14789	0.921096	1.44238	0.00251853	1.27056	up
gene_ENSSSCG00000017605	207	124	400	464	569	406	2.15128	1.32011	3.98861	5.21934	6.46284	4.25389	0.0019131	1.33499	up
gene_ENSSSCG00000017608	50	51	56	96	132	90	1.83171	1.90716	1.968	3.83329	5.3275	3.33652	0.00962288	1.30535	up
gene_ENSSSCG00000017682	204	181	511	8	45	49	1.64107	1.3755	3.7932	0.057643	0.344398	0.339366	2.10873e-06	-2.81538	down
gene_ENSSSCG00000017705	42	18	23	41	57	95	1.84069	0.811107	0.973059	1.94868	2.71081	4.19841	0.0186227	1.54222	up
gene_ENSSSCG00000017723	45	17	76	127	109	360	1.73276	0.682587	2.83678	5.37617	4.64825	14.2443	2.57328e-05	2.45799	up
gene_ENSSSCG00000017748	1015	1068	1354	380	484	536	2.912	3.14995	3.72595	1.18028	1.51743	1.55393	0.0023655	-1.01824	down
gene_ENSSSCG00000017778	33	37	77	109	117	88	0.660874	0.767168	1.51271	2.4066	2.61939	1.81865	0.0105586	1.40811	up
gene_ENSSSCG00000017788	136	80	191	242	188	252	2.39743	1.46731	3.48152	4.72363	3.81141	4.52269	0.00942827	1.0828	up
gene_ENSSSCG00000017818	948	1615	1730	7898	6381	7178	17.9046	30.3887	31.2042	156.161	131.36	136.805	6.80054e-14	2.56613	up
gene_ENSSSCG00000017835	6359	4670	8962	3000	2402	2021	34.3448	23.7022	43.0045	18.0589	14.8312	12.6691	0.000801364	-1.09913	down
gene_ENSSSCG00000017873	97	53	205	283	171	209	0.850892	0.411589	1.61842	2.55935	1.64174	1.63363	0.0151493	1.26486	up
gene_ENSSSCG00000017879	258	114	213	363	447	503	2.67052	1.25367	2.15998	3.99982	4.99905	4.94678	8.62851e-06	1.51077	up
gene_ENSSSCG00000017884	251	65	246	6	0	0	2.77426	0.739306	2.60455	0.068945	0	0	0.000887064	-6.12565	down
gene_ENSSSCG00000017915	498	282	215	151	86	120	5.55164	3.88903	2.24407	1.93593	1.01952	1.68051	0.0121996	-1.16797	down
gene_ENSSSCG00000017936	27971	13085	9760	7511	5075	6612	1026.28	487.511	328.008	287.502	202.033	243.113	0.00932396	-1.07755	down
gene_ENSSSCG00000017943	30	11	25	45	43	62	0.332371	0.118693	0.259342	0.541167	0.52613	0.723316	0.024168	1.53317	up
gene_ENSSSCG00000017947	18276	9134	18703	6077	4566	4693	215.989	110.117	211.329	77.5966	58.5255	55.7469	4.33323e-05	-1.23694	down
gene_ENSSSCG00000017951	189	145	107	494	533	492	1.65582	1.29916	0.890726	4.68465	5.09743	4.34985	1.74992e-09	2.07058	up
gene_ENSSSCG00000017983	9805	4068	3713	1066	1729	2160	54.0226	23.0427	19.6114	6.35548	10.4056	12.0112	0.000239878	-1.49647	down
gene_ENSSSCG00000017986	2294	419	1167	422	383	467	26.0002	4.72363	12.718	5.08942	4.83326	5.25249	0.0118893	-1.20115	down
gene_ENSSSCG00000017993	1398	964	1140	258	336	511	19.3079	13.3513	14.7941	3.79855	4.95488	7.18675	4.7852e-05	-1.36926	down
gene_ENSSSCG00000018005	8929	11276	6088	77329	62536	88934	91.5546	50.7845	48.4491	2438.09	1795.85	2570.86	4.73958e-22	3.34163	up
gene_ENSSSCG00000018029	124	123	171	59	42	69	1.80671	1.82615	2.41934	0.901236	0.584292	1.0113	0.0450345	-1.01166	down
gene_ENSSSCG00000018032	83	48	136	131	174	213	0.965015	0.383858	1.10539	1.13194	1.84245	1.86568	0.0063783	1.29547	up
gene_ENSSSCG00000018051	10621	8464	6907	3879	2759	2913	176.335	128.918	119.156	68.7014	49.2657	49.1904	0.000507676	-1.15892	down
gene_ENSSSCG00000018055	1249	838	1176	2439	2059	2063	27.8755	18.4673	25.3079	70.5747	53.6353	50.3387	6.22988e-07	1.32584	up
gene_ENSSSCG00000018069	99157	123096	68463	34837	36249	47515	2583.8	3298.01	1710.22	983.037	1031.99	1250.04	0.00695131	-1.07204	down
gene_ENSSSCG00000018091	176054	266363	140809	26139	27581	42070	2625.06	4083.58	2012.73	422.06	449.299	633.323	2.98849e-10	-2.40749	down
gene_ENSSSCG00000018092	53784	86288	41579	4802	5571	9163	2765.78	4562.39	2049.78	267.372	312.99	475.693	3.48529e-14	-3.03072	down
gene_ENSSSCG00000020657	6520	4198	5398	9999	8421	13119	80.5638	53.0296	63.8091	134.137	113.459	163.823	4.30924e-06	1.27617	up
gene_ENSSSCG00000020701	2951	665	876	503	506	681	78.7015	18.2187	22.3784	14.5099	14.7364	18.3366	0.044466	-1.02341	down
gene_ENSSSCG00000020813	948	804	944	2006	1604	1470	7.50155	6.49629	7.11557	17.1094	13.8828	11.6598	5.60718e-05	1.21157	up
gene_ENSSSCG00000020830	25560	32847	27724	9018	9552	11752	256.35	309.666	279.738	135.115	134.111	151.927	0.000143037	-1.26535	down
gene_ENSSSCG00000020963	1081	1080	1784	2983	2556	2600	13.6507	14.16	21.6118	39.391	35.1873	31.9091	1.91252e-05	1.3463	up
gene_ENSSSCG00000020984	52	103	196	338	286	384	1.53587	3.14066	5.60543	10.876	9.33491	11.58	0.000256042	1.80057	up
gene_ENSSSCG00000021026	78	80	85	164	286	134	1.63416	1.72059	1.70122	3.72117	6.53764	2.81619	0.00101931	1.55325	up
gene_ENSSSCG00000021041	82	112	293	221	321	330	1.00488	1.54154	3.70748	3.27938	4.82694	4.47742	0.0322372	1.15049	up
gene_ENSSSCG00000021084	204	94	278	361	264	389	10.252	4.82581	13.3858	19.6591	14.5253	19.7832	0.00514537	1.17159	up
gene_ENSSSCG00000021200	444	252	261	75	69	97	3.12342	2.57448	2.78401	1.06703	0.67433	1.0461	1.28807e-05	-1.67736	down
gene_ENSSSCG00000021206	75	60	37	4	7	14	1.61386	1.34242	0.761082	0.090191	0.143605	0.304574	0.00159831	-2.52315	down
gene_ENSSSCG00000021220	170	155	168	407	233	737	3.17682	2.97515	2.99954	8.20962	4.7436	13.8807	7.39975e-05	1.74789	up
gene_ENSSSCG00000021232	472	304	616	1023	994	430	4.73845	3.28597	6.07608	11.3781	11.3521	4.74506	0.0079525	1.16222	up
gene_ENSSSCG00000021255	138	94	158	251	192	399	2.8164	1.88236	3.14001	5.52777	4.30214	8.50491	0.0004592	1.41846	up
gene_ENSSSCG00000021270	186	110	157	24	63	46	4.18096	2.5547	3.39028	0.585462	1.53164	1.03289	0.00567681	-1.44557	down
gene_ENSSSCG00000021284	46	25	42	112	62	151	0.309494	0.172583	0.271268	0.816177	0.458591	1.02802	0.000519209	1.84441	up
gene_ENSSSCG00000021328	162	117	65	907	439	1190	4.26271	3.18358	1.65132	26.0641	12.7056	31.8418	2.1592e-13	3.15132	up
gene_ENSSSCG00000021355	1632	697	1111	2317	2066	2040	67.7938	39.0693	42.7874	88.4957	85.4068	77.2264	4.6265e-05	1.25318	up
gene_ENSSSCG00000021375	223	127	99	53	47	67	3.30346	1.94515	1.41187	0.851428	0.705614	1.00054	0.0333032	-1.12204	down
gene_ENSSSCG00000021386	173	64	184	218	215	244	2.91269	1.11407	2.95097	3.72052	3.88324	4.06295	0.0158062	1.051	up
gene_ENSSSCG00000021397	77	105	108	559	526	367	0.993024	1.40743	1.40708	8.45553	8.30904	4.97289	3.65702e-12	2.59344	up
gene_ENSSSCG00000021411	329	399	534	969	607	500	10.4239	13.1542	15.5858	32.7793	21.0122	15.7668	0.0192776	1.00589	up
gene_ENSSSCG00000021487	122	79	38	226	247	296	0.906094	0.817635	0.620152	1.97454	2.13935	2.44837	2.39055e-05	1.97102	up
gene_ENSSSCG00000021494	1196	705	1142	311	275	106	9.8857	6.19269	9.11095	2.74012	2.41649	1.56775	2.43655e-05	-1.78941	down
gene_ENSSSCG00000021557	275	253	153	753	665	287	6.37803	6.08518	3.39955	18.9344	18.5109	6.75222	0.000836667	1.60131	up
gene_ENSSSCG00000021576	148	59	226	1042	572	638	2.01619	0.827227	2.95449	15.4425	8.54756	8.81545	2.16626e-11	2.75708	up
gene_ENSSSCG00000021585	2325	749	414	174	409	431	11.2361	3.70697	1.90748	0.903415	2.15243	2.09612	0.0139083	-1.43402	down
gene_ENSSSCG00000021588	2775	2537	2649	692	660	327	48.2001	46.4794	47.0693	13.1492	11.7975	5.55429	6.39785e-08	-1.94999	down
gene_ENSSSCG00000021638	47	57	54	49	185	176	0.726953	0.868408	0.76747	0.776801	3.00404	2.71143	0.00719894	1.62863	up
gene_ENSSSCG00000021646	8646	5018	5352	1454	2228	2102	59.18	35.3372	35.076	10.6822	16.4796	14.4503	6.12246e-06	-1.40324	down
gene_ENSSSCG00000021696	0	13	24	102	159	157	0	0.40114	0.672827	3.33366	5.25377	4.82545	0.0230931	3.73952	up
gene_ENSSSCG00000021706	102	63	88	134	120	163	0.325966	0.2067	0.27058	0.466156	0.418946	0.529104	0.0167668	1.0362	up
gene_ENSSSCG00000021739	820	544	916	1624	1974	1364	4.82517	2.61036	4.70817	11.1201	13.2908	8.39093	1.15201e-06	1.45117	up
gene_ENSSSCG00000021852	27	18	28	60	46	43	0.282013	0.185183	0.276935	0.684301	0.518963	0.449068	0.0410207	1.35262	up
gene_ENSSSCG00000021911	183	113	105	208	140	345	1.63526	1.06249	0.941507	2.10835	1.31443	3.43361	0.0251344	1.0824	up
gene_ENSSSCG00000021944	151	82	225	183	202	456	2.7947	1.52639	3.91405	3.51844	4.14879	7.99151	0.0161986	1.2071	up
gene_ENSSSCG00000022070	1501	1136	1043	535	409	561	13.2319	10.5269	8.98588	5.29824	3.99375	5.05893	0.00247931	-1.00231	down
gene_ENSSSCG00000022099	498	498	683	104	105	99	14.1991	14.6043	18.6924	3.19754	3.24876	2.84143	4.49149e-11	-2.15559	down
gene_ENSSSCG00000022147	10082	3853	5690	1776	2204	1521	133.071	50.0651	68.1996	24.9616	30.5426	19.7877	1.61453e-05	-1.47211	down
gene_ENSSSCG00000022236	688	443	1151	1725	1068	2684	15.6965	10.2357	26.3379	43.6675	27.056	64.22	9.2075e-05	1.59086	up
gene_ENSSSCG00000022246	594	334	721	1337	725	948	5.66958	3.23102	6.34395	14.6077	7.75599	9.18629	0.00098078	1.21308	up
gene_ENSSSCG00000022247	1095	331	514	32	83	91	8.35636	2.59673	3.76239	0.263106	0.684405	0.696	2.62255e-10	-2.87178	down
gene_ENSSSCG00000022283	257	292	610	31	184	175	1.38931	1.62205	3.16434	0.181193	1.08418	0.952686	0.0490253	-1.27647	down
gene_ENSSSCG00000022289	922	546	786	1603	1108	1129	3.84343	2.47752	3.38661	8.13136	4.91187	5.03359	0.00053166	1.09825	up
gene_ENSSSCG00000022295	115	70	180	189	196	249	5.892	3.67902	8.82124	10.4817	10.9894	12.872	0.00890571	1.13303	up
gene_ENSSSCG00000022301	23738	13615	11275	2892	3048	4108	757.564	446.184	345.293	99.7298	106.109	132.321	7.74914e-10	-1.97129	down
gene_ENSSSCG00000022324	82	21	50	72	171	208	0.430176	0.110316	0.24986	0.404941	0.984964	1.1504	0.000672642	1.92714	up
gene_ENSSSCG00000022345	34	42	72	200	39	93	0.396482	0.507006	0.804746	2.55378	0.494665	1.09807	0.0385527	1.46598	up
gene_ENSSSCG00000022364	5333	5320	9984	2097	2766	3320	44.233	47.2187	79.4807	20.0098	25.822	27.0468	0.00414634	-1.03515	down
gene_ENSSSCG00000022380	7	7	4	90	61	94	0.080309	0.156382	0.048407	1.3988	0.849119	1.36092	2.98849e-10	4.04784	up
gene_ENSSSCG00000022390	53	24	38	119	77	95	0.846366	0.381516	0.57468	2.07556	1.3431	1.54089	0.00110603	1.6807	up
gene_ENSSSCG00000022419	959	671	1018	291	439	319	11.8973	8.55565	12.1048	3.90122	5.95167	3.99387	0.00223044	-1.0173	down
gene_ENSSSCG00000022486	162	230	244	48	63	120	1.45674	1.86759	1.87446	0.409379	0.539506	0.960791	0.0204101	-1.22245	down
gene_ENSSSCG00000022545	9170	7571	6303	16645	14899	14017	132.264	138.944	109.356	363.629	271.73	280.975	3.39981e-05	1.2661	up
gene_ENSSSCG00000022634	508	234	400	124	110	178	2.97702	1.28813	1.78871	0.575329	0.522482	1.04584	0.00342051	-1.1333	down
gene_ENSSSCG00000022636	208	92	227	22	82	72	1.26034	0.573563	1.31753	0.144283	0.541933	0.436956	0.0408484	-1.2317	down
gene_ENSSSCG00000022647	897	721	754	1588	962	1377	19.7465	16.5553	15.6571	38.4217	23.6664	31.3851	0.00243073	1.01799	up
gene_ENSSSCG00000022693	347	254	226	966	898	662	3.81338	2.91082	2.40653	11.4137	10.7147	7.42125	7.42642e-09	1.91188	up
gene_ENSSSCG00000022728	212	59	191	1342	767	790	4.89745	1.40333	4.24868	33.7116	19.4418	18.4891	1.23949e-14	3.04128	up
gene_ENSSSCG00000022738	14	5	17	33	36	66	0.179509	0.062013	0.217927	0.483221	0.643036	1.1158	0.00324935	2.25154	up
gene_ENSSSCG00000022742	1429	1224	3692	12020	17459	3071	21.5314	17.3981	57.9158	212.744	310.42	49.5905	0.00640965	2.72107	up
gene_ENSSSCG00000022794	28	31	59	97	39	103	0.300586	0.340711	0.589435	1.10716	0.443094	1.09638	0.0469456	1.31409	up
gene_ENSSSCG00000022839	622	287	226	140	164	127	3.23447	1.53115	1.12577	0.783848	0.930322	0.665431	0.0238107	-1.06427	down
gene_ENSSSCG00000022903	1221	1523	951	363	491	499	7.08806	9.26394	5.3036	2.32539	3.10768	2.97786	0.00203435	-1.21917	down
gene_ENSSSCG00000022945	181	64	106	647	340	233	4.47611	1.66524	2.59453	15.7195	9.4984	6.0303	3.61663e-06	2.17344	up
gene_ENSSSCG00000022975	22	18	53	110	93	49	0.30369	0.267956	0.729392	1.66322	1.50945	0.672306	0.00588069	1.78559	up
gene_ENSSSCG00000022998	344	306	424	575	499	691	8.2865	7.16186	9.64022	16.3817	14.9464	16.5653	0.00204962	1.0092	up
gene_ENSSSCG00000023004	48	59	97	18	9	28	0.540138	0.691235	1.06413	0.220123	0.109271	0.313593	0.0275262	-1.61408	down
gene_ENSSSCG00000023014	348	319	710	820	851	1249	3.16641	3.14703	6.51507	9.19664	9.31145	12.6828	0.000233301	1.39495	up
gene_ENSSSCG00000023028	315	300	705	883	793	1004	3.20191	3.51115	8.47954	11.8301	11.0797	12.1881	0.000531289	1.33893	up
gene_ENSSSCG00000023084	464	405	403	864	2346	1019	2.70836	2.06212	2.18561	5.6516	14.6758	6.2246	1.03362e-06	2.02482	up
gene_ENSSSCG00000023142	305	1013	1712	4942	3698	3830	8.41183	29.2279	46.3868	152.361	109.871	105.485	0.00929118	2.30116	up
gene_ENSSSCG00000023169	0	0	0	37	35	37	0	0	0	0.504616	0.391168	0.300093	3.15605e-07	7.92002	up
gene_ENSSSCG00000023174	852	382	366	107	171	205	5.2907	2.43921	2.17914	0.714544	1.1579	1.28112	0.00114544	-1.40146	down
gene_ENSSSCG00000023178	26	18	48	76	65	52	0.356189	0.301087	0.560612	1.18837	1.07225	0.719116	0.0273417	1.41039	up
gene_ENSSSCG00000023186	532	423	441	1272	631	935	13.4014	10.972	10.6549	34.7457	17.3745	23.8065	0.000288296	1.3175	up
gene_ENSSSCG00000023267	3803	2987	3019	6939	8090	4728	61.922	49.842	47.0262	122.076	143.1	78.0513	6.85211e-05	1.31106	up
gene_ENSSSCG00000023297	761	469	421	161	239	202	11.22	7.08222	6.81725	2.54986	3.82714	2.97877	0.00263905	-1.14877	down
gene_ENSSSCG00000023328	24	15	31	62	118	119	0.340346	0.213237	0.409145	0.95059	1.81685	1.69735	7.03207e-06	2.41746	up
gene_ENSSSCG00000023333	208	160	264	757	333	476	4.47626	3.55359	5.47683	17.787	7.88276	10.464	4.1487e-05	1.62717	up
gene_ENSSSCG00000023451	28	25	62	65	41	133	0.160793	0.151953	0.339504	0.500869	0.2577	0.795955	0.0498351	1.35939	up
gene_ENSSSCG00000023527	87	46	129	161	152	293	0.912279	0.496466	1.30258	1.83847	1.74377	3.10932	0.00105011	1.54589	up
gene_ENSSSCG00000023557	16	12	39	40	83	36	0.326598	0.249251	0.768846	0.875578	1.85277	0.744344	0.0395501	1.59594	up
gene_ENSSSCG00000023603	1896	2583	2315	4864	3038	5172	28.8978	43.8728	32.3134	76.2699	49.2325	80.5588	0.00157655	1.18483	up
gene_ENSSSCG00000023619	109	50	101	100	183	188	0.967898	0.457369	0.863033	0.964094	1.78363	1.69732	0.0118016	1.19835	up
gene_ENSSSCG00000023630	658	900	459	45	47	107	5.71396	7.91807	3.76717	0.412932	0.435322	0.922831	4.94709e-12	-3.14249	down
gene_ENSSSCG00000023643	19970	11179	24575	6907	6801	6335	199.591	103.903	219.735	66.696	73.5605	60.1677	0.0001458	-1.12929	down
gene_ENSSSCG00000023658	70	30	86	138	69	109	2.15996	0.915087	2.54397	4.74908	2.40585	3.71487	0.0483881	1.12364	up
gene_ENSSSCG00000023672	68	64	163	718	725	346	0.976584	0.944274	2.26813	11.3171	11.5304	5.08938	1.51529e-11	2.93908	up
gene_ENSSSCG00000023714	66	72	101	209	250	204	2.81844	3.1322	4.12157	9.68152	11.6888	8.77939	8.62851e-06	1.76411	up
gene_ENSSSCG00000023806	132	142	195	348	410	275	0.786412	0.938525	0.93368	2.08105	2.34745	1.46437	0.000191843	1.43318	up
gene_ENSSSCG00000023807	1590	1173	2265	597	506	810	12.1497	9.17074	16.6178	4.90411	4.22342	6.26122	0.00128009	-1.07916	down
gene_ENSSSCG00000023829	504	350	579	131	225	204	2.51012	1.78981	2.76729	0.704203	1.22502	1.02591	0.00543467	-1.03884	down
gene_ENSSSCG00000023865	417	267	261	69	130	122	3.79905	2.54702	2.26785	0.654695	1.41518	1.08189	0.00318995	-1.2557	down
gene_ENSSSCG00000023924	124	88	160	202	221	316	0.75351	0.546283	0.933931	1.33186	1.45703	1.93284	0.00079681	1.30324	up
gene_ENSSSCG00000023969	188	70	78	24	36	21	2.11056	0.807517	0.837683	0.28828	0.438902	0.228322	0.00520219	-1.69531	down
gene_ENSSSCG00000024000	242	220	254	388	319	491	1.98287	2.14466	1.87742	3.23936	2.85046	4.00717	0.00403932	1.02422	up
gene_ENSSSCG00000024045	19153	10958	11809	5011	4202	2532	92.848	54.5536	51.1858	24.1839	20.8833	11.0698	2.22395e-05	-1.50476	down
gene_ENSSSCG00000024081	330	237	261	94	115	101	8.85234	6.54446	6.6933	2.71503	3.35173	2.75752	0.00344455	-1.1145	down
gene_ENSSSCG00000024096	379	301	533	105	140	163	4.80843	3.85009	6.33658	1.46964	1.91463	2.05011	0.000705927	-1.26275	down
gene_ENSSSCG00000024103	898	432	1440	2251	1253	3582	19.8323	10.483	30.6413	53.5594	30.1656	79.1147	0.000112946	1.70345	up
gene_ENSSSCG00000024161	183	81	258	313	286	292	4.64265	2.14658	6.35145	8.83739	8.38778	8.1851	0.00778707	1.1357	up
gene_ENSSSCG00000024166	291	145	293	422	360	394	1.32205	0.669285	1.28407	2.17835	1.78048	1.81747	0.00309119	1.03512	up
gene_ENSSSCG00000024201	994	657	921	196	401	379	5.94264	3.97025	4.99438	1.44439	2.49405	2.34913	0.00357426	-1.08705	down
gene_ENSSSCG00000024219	1044	456	1482	239	274	176	11.504	5.13195	15.5962	2.84148	3.28178	1.8942	1.16141e-05	-1.73796	down
gene_ENSSSCG00000024263	5599	2792	4557	11905	8786	9698	75.0726	47.313	53.611	215.842	119.165	139.724	1.61998e-08	1.57388	up
gene_ENSSSCG00000024296	283	167	187	600	549	392	8.20839	5.20585	5.09462	19.2563	18.3047	11.3822	5.03295e-06	1.59971	up
gene_ENSSSCG00000024311	56	46	44	107	56	125	0.487765	0.358611	0.283821	0.91347	0.422078	1.11758	0.0242041	1.2618	up
gene_ENSSSCG00000024344	39	7	55	92	89	74	0.340142	0.059114	0.465151	0.878868	0.860756	0.655505	0.009414	1.74059	up
gene_ENSSSCG00000024403	89	60	81	129	137	200	0.504785	0.347312	0.43889	0.796311	0.850758	1.15238	0.00182138	1.32394	up
gene_ENSSSCG00000024411	212	137	156	39	98	19	1.90384	1.26263	1.33937	0.379134	0.95411	0.171253	0.0357024	-1.36588	down
gene_ENSSSCG00000024439	65	54	90	117	85	162	0.847942	0.72479	1.12587	1.64995	1.21282	2.14215	0.0283035	1.10094	up
gene_ENSSSCG00000024481	105831	78036	80987	27036	40930	36935	371.711	284.487	271.21	105.308	156.551	130.717	0.000594981	-1.04108	down
gene_ENSSSCG00000024486	666	389	570	69	191	205	4.84336	3.09159	4.24626	0.508323	1.71977	1.48485	0.00070091	-1.48944	down
gene_ENSSSCG00000024492	34	11	7	46	51	35	0.29085	0.091545	0.049628	0.425314	0.473247	0.297445	0.0396257	1.70068	up
gene_ENSSSCG00000024592	2932	2363	2793	654	1064	1204	9.05678	7.48567	8.29595	2.09594	3.57426	3.84048	0.000275366	-1.18081	down
gene_ENSSSCG00000024623	10016	9365	9268	2875	3163	2448	74.8949	72.4957	66.2401	22.8806	32.1993	18.1694	3.90097e-07	-1.47346	down
gene_ENSSSCG00000024678	17	17	38	40	58	56	0.062066	0.064182	0.135069	0.161753	0.23792	0.213579	0.0448758	1.40928	up
gene_ENSSSCG00000024681	879	510	1324	168	434	333	5.32751	3.17786	7.69159	1.10275	2.86906	2.11422	0.00803129	-1.19213	down
gene_ENSSSCG00000024692	863	535	668	1110	970	1407	5.36966	3.65688	4.04527	7.76468	6.70206	9.09707	0.000391075	1.06564	up
gene_ENSSSCG00000024736	50	51	94	177	163	207	1.44518	1.42306	2.39398	5.84987	5.22373	6.09756	2.93654e-05	1.78993	up
gene_ENSSSCG00000024823	482	502	445	842	613	1306	8.99989	9.50637	8.1416	16.8797	12.4318	24.3847	0.0019256	1.20233	up
gene_ENSSSCG00000024837	92	126	101	185	337	215	0.742211	1.04978	0.783428	1.62815	2.99917	1.76739	0.00160668	1.45741	up
gene_ENSSSCG00000025034	601	428	878	1219	892	1499	7.24266	5.30111	10.1508	15.915	11.7478	18.2531	0.000290391	1.24084	up
gene_ENSSSCG00000025087	4359	4214	3804	14039	14519	9268	55.3949	54.5988	46.7221	196.943	203.13	118.272	2.37763e-09	1.89139	up
gene_ENSSSCG00000025188	18	19	45	497	378	405	0.089497	0.093444	0.216654	2.77591	2.11366	2.08997	4.26494e-27	4.28223	up
gene_ENSSSCG00000025393	25	20	62	140	115	226	0.117195	0.093765	0.281914	0.719254	0.591525	1.07982	1.54004e-06	2.49163	up
gene_ENSSSCG00000025406	651	296	422	99	224	172	3.46229	1.63911	2.09059	0.570815	1.25452	0.909118	0.00974308	-1.12665	down
gene_ENSSSCG00000025447	2131	904	1330	4011	3972	2973	23.467	10.2279	14.0366	47.8348	47.7951	33.0572	9.96645e-08	1.68333	up
gene_ENSSSCG00000025470	26	26	45	74	71	88	0.386247	0.401513	0.640795	1.28851	1.23806	1.42394	0.00510174	1.56474	up
gene_ENSSSCG00000025582	1392	693	2637	486	317	540	15.8998	8.13159	28.8748	6.00057	3.9469	6.22153	0.000772474	-1.45198	down
gene_ENSSSCG00000025610	1693	1492	1587	3530	2176	2435	16.4357	16.2038	14.4809	37.8188	22.4588	24.3738	0.00152613	1.06013	up
gene_ENSSSCG00000025644	34	21	54	109	59	111	0.261642	0.166818	0.404194	0.918883	0.503859	0.87086	0.00288822	1.68922	up
gene_ENSSSCG00000025652	77	61	76	127	103	132	0.504347	0.407984	0.475428	0.902596	0.737559	0.871307	0.0199729	1.05782	up
gene_ENSSSCG00000025672	1186	968	1261	243	391	248	7.78484	6.50231	7.92591	1.76505	2.86087	1.68331	4.07391e-07	-1.64883	down
gene_ENSSSCG00000025685	285	300	114	31	34	48	2.59688	2.87637	0.936546	0.377825	0.348767	0.388635	5.74465e-06	-2.4044	down
gene_ENSSSCG00000025686	42	47	69	137	112	142	0.605815	0.668139	0.891503	2.26038	1.73651	1.97194	0.00059561	1.5963	up
gene_ENSSSCG00000025703	4180	1936	2025	633	904	780	17.2222	8.08491	8.22061	4.4355	4.34869	4.18166	1.69825e-05	-1.47858	down
gene_ENSSSCG00000025717	610	532	606	879	825	1296	5.17719	4.7647	4.91907	8.18446	7.72132	11.4508	0.0010672	1.05946	up
gene_ENSSSCG00000025729	3710	1677	2075	5160	3582	3552	20.9249	9.72222	11.2186	31.5142	22.0701	20.2227	0.00251853	1.06617	up
gene_ENSSSCG00000025768	24673	14698	13492	40592	35028	20078	150.884	92.734	79.0221	267.069	234.505	124.022	0.00240782	1.17959	up
gene_ENSSSCG00000025770	46	15	32	76	51	52	0.848788	0.278048	0.56124	1.51034	1.02954	0.95956	0.045545	1.31223	up
gene_ENSSSCG00000025834	42	67	87	209	114	124	0.66171	1.16706	1.31297	3.5339	1.97134	1.98383	0.00628947	1.46243	up
gene_ENSSSCG00000025901	170	258	308	488	649	656	1.12502	1.92604	2.10191	3.8438	5.64315	3.79638	6.12869e-05	1.5416	up
gene_ENSSSCG00000025924	2851	2064	1458	2873	6165	6191	14.8385	11.0468	7.27453	16.194	35.0651	32.5281	0.000112937	1.53441	up
gene_ENSSSCG00000025943	675	955	953	434	255	248	13.6614	21.1169	17.6074	9.68308	5.68525	5.05242	0.00449295	-1.20489	down
gene_ENSSSCG00000025996	239	249	261	31	48	54	4.88901	5.15934	5.18489	0.209983	0.336171	0.348838	7.80292e-08	-2.22538	down
gene_ENSSSCG00000026001	1401	867	977	475	371	325	19.3173	11.6351	12.9689	7.1545	5.62724	4.41564	0.000539394	-1.1508	down
gene_ENSSSCG00000026006	4816	1252	2003	791	1015	817	20.1545	5.3856	8.03488	3.58137	4.63766	3.44973	0.00388909	-1.23396	down
gene_ENSSSCG00000026043	46	54	108	11	4	22	0.481914	0.580276	1.08411	0.114715	0.039093	0.227965	0.00524824	-2.20681	down
gene_ENSSSCG00000026078	256	173	195	66	93	80	3.33273	2.30788	2.43676	0.919891	1.32377	1.05027	0.0107031	-1.07738	down
gene_ENSSSCG00000026084	294	240	328	496	371	555	3.22552	2.7702	3.65656	6.12482	4.62519	6.43423	0.00263613	1.01966	up
gene_ENSSSCG00000026130	70	31	60	61	94	145	0.340461	0.151722	0.279557	0.319247	0.500124	0.711648	0.0284028	1.23135	up
gene_ENSSSCG00000026140	1283	657	965	1615	1382	1891	24.0425	12.5626	17.1519	32.4842	28.7402	38.8632	0.000274473	1.08141	up
gene_ENSSSCG00000026196	950	1931	1158	251	441	268	6.29763	12.6451	6.94878	1.58066	3.138	1.90882	3.69047e-05	-1.87283	down
gene_ENSSSCG00000026232	178	98	159	269	547	262	1.1361	0.641869	0.972232	1.86138	3.82156	1.69018	8.88326e-05	1.65	up
gene_ENSSSCG00000026387	412	342	423	117	125	118	7.38727	6.29805	7.29306	2.18621	2.38233	2.18124	2.39055e-05	-1.41171	down
gene_ENSSSCG00000026414	169	35	108	164	179	168	10.2538	2.14528	6.26871	10.7616	11.8264	10.2888	0.0380447	1.10933	up
gene_ENSSSCG00000026427	845	347	308	81	201	121	14.9154	6.34857	5.13479	1.50225	3.84969	2.19428	0.00167618	-1.55235	down
gene_ENSSSCG00000026453	604	272	640	432	1235	715	5.00151	2.31141	5.08118	3.87477	11.1788	5.97996	0.0318982	1.0113	up
gene_ENSSSCG00000026457	128	110	137	172	387	284	1.67174	1.47779	1.71988	2.43711	5.55593	3.76124	0.000561098	1.46345	up
gene_ENSSSCG00000026478	60	74	231	39	20	50	0.328265	0.418495	1.37411	0.240815	0.111884	0.281389	0.0429014	-1.42585	down
gene_ENSSSCG00000026498	20207	14047	13643	27406	26631	26118	299.279	202.044	183.165	466.453	420.98	383.663	0.000288357	1.04339	up
gene_ENSSSCG00000026597	1771	1504	2053	293	1069	737	10.4206	8.48741	11.2553	1.71764	6.49117	4.47017	0.0272841	-1.04769	down
gene_ENSSSCG00000026644	1908	1123	1577	337	783	727	13.4145	7.4361	11.1291	3.25281	7.4106	6.06374	0.0109564	-1.00077	down
gene_ENSSSCG00000026686	953	898	1200	367	514	329	7.22757	6.94724	8.65953	2.98678	4.22446	2.4992	0.00336203	-1.03678	down
gene_ENSSSCG00000026697	259	339	401	99	162	142	1.51276	1.98502	2.23625	0.627789	1.00342	0.816246	0.0174298	-1.04525	down
gene_ENSSSCG00000026733	838	833	960	156	222	236	5.85267	6.26539	6.51568	1.20111	1.74206	1.64928	1.03637e-08	-1.82318	down
gene_ENSSSCG00000026741	652	296	562	1242	928	936	8.85807	4.89283	8.4452	22.1006	16.376	15.26	1.45612e-05	1.39435	up
gene_ENSSSCG00000026753	2215	936	1540	293	430	240	20.4132	8.85763	11.7971	2.4928	3.76451	1.94756	3.20039e-08	-1.92433	down
gene_ENSSSCG00000026852	10	14	24	67	118	163	0.17822	0.331304	0.465365	1.57959	2.80741	3.55531	3.35834e-08	3.13895	up
gene_ENSSSCG00000026962	413	484	575	1012	747	1358	4.14196	5.02464	5.68652	11.6738	8.47138	13.7943	0.000174814	1.34571	up
gene_ENSSSCG00000026981	560	236	608	835	653	884	17.6391	7.62898	18.3297	28.4553	22.4635	28.1046	0.00191331	1.11551	up
gene_ENSSSCG00000026996	130	140	358	1002	1142	534	0.634928	0.702142	1.67532	5.31303	6.1083	2.63736	4.52193e-08	2.42653	up
gene_ENSSSCG00000027115	1101	743	770	229	339	435	5.14443	3.57024	3.42599	1.13537	1.72846	2.04913	0.00260624	-1.08745	down
gene_ENSSSCG00000027190	606	519	1138	1419	1506	1480	6.48958	5.3238	11.6187	13.9807	18.0875	13.7011	0.000199646	1.28282	up
gene_ENSSSCG00000027196	97	52	115	154	90	207	1.32526	0.727842	1.51293	2.29387	1.34792	2.88288	0.0294474	1.10401	up
gene_ENSSSCG00000027286	1133	534	596	312	252	284	7.80034	3.76584	3.91106	2.31178	1.88451	1.96368	0.0031533	-1.08117	down
gene_ENSSSCG00000027407	6921	3688	4211	2024	1552	1892	29.8976	16.3784	17.439	9.468	7.42221	8.2484	0.000305835	-1.11331	down
gene_ENSSSCG00000027410	160	134	148	35	63	78	2.18009	1.8222	1.84402	0.477327	0.939954	1.05462	0.0422875	-1.04649	down
gene_ENSSSCG00000027466	2424	2579	2213	4076	3276	6125	40.3184	43.5874	35.1437	72.432	59.0358	101.823	0.0012668	1.15062	up
gene_ENSSSCG00000027486	347	131	346	351	427	609	5.56733	2.15218	5.25616	6.26596	7.2362	10.0278	0.00659673	1.10864	up
gene_ENSSSCG00000027530	1158	519	586	275	321	266	27.357	12.8732	13.2534	6.8872	8.09917	6.19112	0.00538117	-1.05123	down
gene_ENSSSCG00000027621	428	357	420	1130	881	1172	6.27978	5.09913	5.60144	17.0256	13.3985	16.4962	2.09639e-09	1.69302	up
gene_ENSSSCG00000027762	222	71	123	372	504	159	4.71567	1.55154	2.51082	8.56035	11.7042	3.40164	0.000989919	1.70137	up
gene_ENSSSCG00000027812	1363	1608	1737	3360	3618	2728	7.07561	8.57734	8.69501	18.5082	20.7118	14.2869	5.42753e-05	1.31539	up
gene_ENSSSCG00000027826	312	215	361	494	305	634	3.76139	2.66237	4.17533	6.45949	4.02315	7.73658	0.0101391	1.00136	up
gene_ENSSSCG00000027852	76	76	45	8	18	19	0.87691	0.897854	0.495161	0.097572	0.225028	0.221009	0.00925372	-1.88285	down
gene_ENSSSCG00000027882	133	77	167	265	206	263	6.87245	4.08587	8.30755	14.8494	11.6739	13.7405	0.000795047	1.29745	up
gene_ENSSSCG00000027922	132	88	104	6	14	24	1.02715	0.698465	0.767258	0.050467	0.112905	0.182984	1.68563e-05	-2.58586	down
gene_ENSSSCG00000027956	308	270	348	584	442	556	3.15971	2.80619	3.38998	6.39852	5.00776	5.84782	0.00112146	1.067	up
gene_ENSSSCG00000028101	399	208	232	34	139	58	5.20733	2.56719	2.82101	0.42742	1.98142	0.76192	0.00672036	-1.52796	down
gene_ENSSSCG00000028117	351	313	314	744	555	533	2.29957	2.43508	2.16165	6.5335	4.24085	4.61394	0.000500565	1.1935	up
gene_ENSSSCG00000028126	103	72	173	186	290	210	1.6782	1.19702	2.74963	3.28025	5.17684	3.45036	0.00288822	1.31501	up
gene_ENSSSCG00000028148	6729	4494	5577	1766	2490	2238	22.3744	15.376	17.1684	6.21195	9.16893	8.09509	0.000185572	-1.06113	down
gene_ENSSSCG00000028172	2104	1048	921	2585	2782	2367	15.8686	7.90653	5.50373	20.2694	21.1875	13.9002	0.000454706	1.2528	up
gene_ENSSSCG00000028282	247	101	154	267	186	448	1.54886	0.650113	0.914248	2.14443	1.31052	2.79983	0.0102469	1.17883	up
gene_ENSSSCG00000028327	2356	1425	2345	5090	4105	2388	14.1474	8.78144	13.5655	33.0777	26.9492	14.4708	0.000532524	1.26086	up
gene_ENSSSCG00000028338	322	265	482	108	69	137	3.31361	2.79869	4.75577	1.20009	0.861907	1.42582	0.000371779	-1.46145	down
gene_ENSSSCG00000028341	104	36	233	112	317	264	1.10108	0.392619	2.37124	1.28111	3.67525	2.8268	0.0476546	1.27837	up
gene_ENSSSCG00000028359	78	81	171	227	187	233	1.52746	1.6299	3.21417	4.81848	4.00986	4.60357	0.00465397	1.28073	up
gene_ENSSSCG00000028492	392	603	1212	277	297	190	4.52817	7.17133	13.436	3.4596	3.7505	2.21582	0.0113045	-1.22879	down
gene_ENSSSCG00000028523	618	290	154	96	126	88	18.6188	8.91144	4.31423	3.14333	4.06503	2.54821	0.00626799	-1.45093	down
gene_ENSSSCG00000028531	30	24	40	65	71	101	0.328058	0.270444	0.433212	0.786949	0.882872	1.14612	0.00285596	1.63817	up
gene_ENSSSCG00000028552	309	145	225	434	334	398	2.84215	1.36713	1.98225	4.31447	3.34918	3.69205	0.00150937	1.1213	up
gene_ENSSSCG00000028567	2361	1206	2351	692	448	535	29.9812	15.6802	28.6274	9.52457	6.1506	6.81302	2.98301e-06	-1.47407	down
gene_ENSSSCG00000028633	1155	766	1584	478	433	428	7.33817	4.98285	9.61301	3.05269	2.97623	2.63105	0.00118806	-1.05467	down
gene_ENSSSCG00000028638	946	840	1052	362	340	409	4.03448	3.68127	4.29977	1.66783	1.58304	1.76029	0.00043844	-1.06352	down
gene_ENSSSCG00000028671	75	117	46	7	36	4	0.941264	1.50628	0.543956	0.083555	0.489328	0.040145	0.0195845	-2.12361	down
gene_ENSSSCG00000028699	48	24	17	109	62	65	1.13762	0.580099	0.378227	2.78193	1.60285	1.54869	0.00610092	1.7327	up
gene_ENSSSCG00000028855	2364	1099	1764	477	749	658	10.8132	5.16586	7.73462	2.36067	3.74114	3.03705	0.000637651	-1.129	down
gene_ENSSSCG00000028886	11566	7211	9248	2691	3216	2407	68.9406	43.9418	52.1845	16.8769	20.7182	14.3275	1.61713e-07	-1.43109	down
gene_ENSSSCG00000028902	9929	5348	9851	2464	4143	3053	47.3734	26.6796	48.5802	14.8377	23.7169	15.2013	0.0014937	-1.03794	down
gene_ENSSSCG00000028996	189	319	426	554	441	668	1.21118	2.20622	2.70497	3.81599	3.57673	4.50025	0.0135508	1.08789	up
gene_ENSSSCG00000028997	488	59	211	722	814	598	9.5375	1.385	3.59558	12.8713	15.995	10.6584	0.000235817	1.92719	up
gene_ENSSSCG00000029002	62	41	31	98	78	186	1.54467	1.04939	0.737352	2.64525	2.11102	4.67132	0.00181317	1.71605	up
gene_ENSSSCG00000029066	1000	905	1447	1766	2029	1691	27.2622	25.3765	37.8455	52.1625	60.47	46.5707	0.00123577	1.01657	up
gene_ENSSSCG00000029070	68	18	68	197	99	133	1.74098	0.475751	1.63862	5.48023	2.82529	3.47373	0.00058123	1.86427	up
gene_ENSSSCG00000029165	91	53	99	114	103	183	0.77406	0.522739	0.807558	1.08081	0.982411	1.79794	0.0304865	1.04039	up
gene_ENSSSCG00000029175	143	124	173	57	65	56	0.719765	0.638844	0.83406	0.310551	0.354232	0.283439	0.0319625	-1.00416	down
gene_ENSSSCG00000029185	1583	1490	1265	3300	3206	2319	20.8178	19.8731	15.4624	44.4833	43.7315	29.5192	8.98833e-05	1.30225	up
gene_ENSSSCG00000029199	333	773	1074	2779	3427	1104	1.75317	4.18917	5.42244	15.8635	19.736	5.87542	0.000104322	2.01422	up
gene_ENSSSCG00000029212	975	1244	2420	587	523	517	23.4067	30.704	55.7877	15.2437	13.5714	12.4945	0.00272402	-1.21162	down
gene_ENSSSCG00000029219	4580	5050	5382	13000	11871	9086	70.5743	76.195	85.9203	234.197	276.965	240.381	4.21802e-06	1.45407	up
gene_ENSSSCG00000029275	1051	762	4211	281	269	145	4.67554	3.42425	17.6476	1.3272	1.28298	0.639284	0.00288822	-2.73215	down
gene_ENSSSCG00000029460	10	4	15	86	68	113	0.202364	0.073874	0.298982	1.99555	1.58042	2.44395	2.9721e-09	3.5422	up
gene_ENSSSCG00000029521	826	868	1089	1641	1477	1737	11.6065	12.749	14.134	25.5877	24.2569	24.767	0.000432506	1.08286	up
gene_ENSSSCG00000029621	126	81	207	362	440	175	0.636219	0.412213	1.00519	1.98098	2.43702	0.874261	0.000883977	1.59419	up
gene_ENSSSCG00000029633	8364	3702	5219	2087	2765	1538	28.7245	12.9233	16.8813	7.61082	10.1846	5.24103	0.00323051	-1.08107	down
gene_ENSSSCG00000029651	52765	43391	41019	130829	120830	102893	1392.72	1212.88	1009.04	3781.56	3520.31	2823.11	3.291e-09	1.65968	up
gene_ENSSSCG00000029668	58	21	39	107	91	221	0.456217	0.319861	0.547987	0.778882	0.761301	1.67743	3.6855e-05	2.16585	up
gene_ENSSSCG00000029687	506	408	678	1218	1271	872	3.71443	2.04769	3.44497	6.97945	7.17084	4.48301	1.69055e-05	1.39718	up
gene_ENSSSCG00000029715	305	224	281	726	494	241	5.34077	3.98696	4.51629	13.4166	9.23802	4.56829	0.0121774	1.17374	up
gene_ENSSSCG00000029781	319	258	465	911	906	1402	12.6595	10.7705	17.3114	38.4216	40.0119	56.5323	9.89576e-10	1.93253	up
gene_ENSSSCG00000029790	2748	1760	2588	4092	6095	3580	24.2558	16.0261	22.5094	39.4451	60.5689	31.8493	5.45392e-05	1.28387	up
gene_ENSSSCG00000029837	360	263	374	79	178	142	1.82859	1.38734	1.63133	0.324316	0.742612	0.624909	0.0197558	-1.01322	down
gene_ENSSSCG00000029990	23	9	37	181	154	139	2.39132	0.88658	3.64651	20.2802	17.4411	14.5849	9.63117e-11	3.14296	up
gene_ENSSSCG00000030095	3354	2066	1556	474	928	747	42.564	30.5594	20.1621	6.34026	12.0828	9.41337	0.000382519	-1.3986	down
gene_ENSSSCG00000030113	1226	1728	1863	17304	10066	5282	12.2008	17.8875	17.6288	170.37	110.829	51.199	6.07737e-13	3.03419	up
gene_ENSSSCG00000030165	1271	515	2247	373	154	352	17.3643	7.4786	28.5377	5.07063	2.1291	4.55229	0.000136528	-1.82346	down
gene_ENSSSCG00000030217	57	46	84	284	139	200	0.2714	0.223567	0.384727	1.48144	0.729286	0.971893	3.38104e-06	2.05398	up
gene_ENSSSCG00000030246	10	6	14	42	68	70	0.102776	0.063191	0.135417	0.461241	0.759482	0.721693	1.10529e-05	2.91019	up
gene_ENSSSCG00000030247	185	77	234	18	69	60	2.7465	1.17476	3.31978	0.287643	1.12025	0.896968	0.025143	-1.39531	down
gene_ENSSSCG00000030378	3025	1795	2099	6403	3214	2507	35.1912	21.9749	21.3088	68.8118	31.2475	25.187	0.00694774	1.14133	up
gene_ENSSSCG00000030480	1391	1008	1034	344	518	452	14.8527	11.1105	10.6168	3.99565	6.07315	4.89339	0.000886103	-1.08836	down
gene_ENSSSCG00000030605	1901	1483	2916	916	889	634	13.7374	11.0126	20.1979	7.16875	7.01387	4.61918	0.00316988	-1.0402	down
gene_ENSSSCG00000030616	1033	924	1877	303	521	525	3.95893	3.57423	6.97303	1.2255	2.06469	2.02528	0.00199704	-1.19661	down
gene_ENSSSCG00000030643	565	222	615	89	177	129	2.88178	1.15926	3.00627	0.489632	0.981639	0.663565	0.000763412	-1.45919	down
gene_ENSSSCG00000030681	5308	8140	10699	47766	53384	88010	57.3152	107.219	114.051	668.594	729.283	1050.93	4.34914e-20	3.21981	up
gene_ENSSSCG00000030685	809	458	521	179	260	273	3.70788	2.26244	2.30425	0.920077	1.33932	1.30566	0.00520219	-1.0125	down
gene_ENSSSCG00000030706	42	61	128	136	182	104	0.452449	0.678872	1.33703	1.6086	2.17158	1.13954	0.0442613	1.1768	up
gene_ENSSSCG00000030921	1810	956	1171	2343	1503	3310	37.426	20.3092	23.2124	52.4528	33.9414	69.1054	0.00125887	1.17819	up
gene_ENSSSCG00000031053	90	137	146	1097	989	685	3.85197	6.38209	6.09182	54.0626	49.2019	30.1541	4.10279e-18	3.15793	up
gene_ENSSSCG00000031074	201	61	151	254	188	315	4.9835	1.59962	3.52878	6.94972	4.85836	8.11784	0.0058564	1.24248	up
gene_ENSSSCG00000031144	42	33	82	608	230	317	0.302207	0.248233	0.573828	4.84566	1.86697	2.3548	2.40579e-12	3.21531	up
gene_ENSSSCG00000031154	369	561	307	133	77	128	1.9196	3.03422	1.49663	0.587347	0.43647	0.517407	0.000421657	-1.66237	down
gene_ENSSSCG00000031176	8	14	19	51	37	88	0.101002	0.198334	0.253062	0.78127	0.574982	1.25407	0.000917169	2.36107	up
gene_ENSSSCG00000031216	56	210	104	16	6	42	1.4153	5.11474	2.19797	0.405834	0.105159	0.94523	0.00254279	-2.40766	down
gene_ENSSSCG00000031267	62	32	59	61	88	145	1.19277	0.62779	1.08886	1.26858	1.84923	2.80875	0.023459	1.26533	up
gene_ENSSSCG00000031269	106	55	103	181	142	123	1.71412	0.917375	1.59858	3.19105	2.52252	2.0176	0.0150041	1.10119	up
gene_ENSSSCG00000031292	7625	6725	8630	17254	12303	20218	195.329	169.783	204.36	459.431	331.462	509.834	1.54004e-06	1.402	up
gene_ENSSSCG00000031299	4849	7074	4641	13419	12476	9105	101.292	129.523	80.6056	261.352	243.195	167.236	0.000883977	1.31029	up
gene_ENSSSCG00000031487	340	528	470	1082	820	2390	4.92307	8.72123	7.05817	19.3751	13.6381	37.8479	2.07373e-05	1.89788	up
gene_ENSSSCG00000031493	125	78	104	226	174	328	3.98629	2.53441	3.18485	7.8119	6.06761	10.5767	8.21195e-05	1.55336	up
gene_ENSSSCG00000031503	2439	2762	3229	688	903	1192	16.4528	19.166	20.8752	5.01698	6.61875	8.11577	6.87272e-05	-1.33537	down
gene_ENSSSCG00000031514	35	19	82	176	157	169	0.850894	0.500763	2.51169	6.03592	5.34358	5.14515	1.00656e-05	2.24322	up
gene_ENSSSCG00000031608	8506	15601	14622	35881	42535	34342	118.478	216.371	177.187	464.869	540.812	417.977	1.80015e-06	1.77503	up
gene_ENSSSCG00000031631	2509	1347	1993	581	617	788	18.5733	9.75937	14.5394	4.24295	4.98596	5.86063	1.64691e-05	-1.23154	down
gene_ENSSSCG00000031640	799	539	1638	1648	1413	4099	4.52917	3.13738	8.90325	10.1118	8.74389	23.4487	0.00078306	1.59042	up
gene_ENSSSCG00000031652	197	145	123	40	64	82	1.38756	1.04464	0.822721	0.297612	0.489769	0.580039	0.0452049	-1.04	down
gene_ENSSSCG00000031661	20	23	46	51	54	146	0.488896	0.575494	1.09125	1.35716	1.45499	3.65728	0.00830776	1.77757	up
gene_ENSSSCG00000031706	421	1106	2113	8917	4242	4984	3.10673	8.44946	15.5216	76.0784	36.3825	40.1285	0.00350096	2.59775	up
gene_ENSSSCG00000031728	15130	4191	7503	1721	1306	3486	344.802	97.9028	162.973	42.0191	32.3526	80.508	0.000151524	-1.67924	down
gene_ENSSSCG00000031736	56	38	50	163	133	97	1.53154	1.05865	1.31419	4.84039	3.97094	2.65089	0.000139037	1.76992	up
gene_ENSSSCG00000031776	598	520	893	318	214	249	5.91347	5.42323	8.57207	3.38972	2.37849	2.54075	0.00407391	-1.05343	down
gene_ENSSSCG00000031819	128	76	138	263	141	327	2.9785	1.80826	3.05867	6.6236	3.56801	7.68164	0.00117719	1.41712	up
gene_ENSSSCG00000031903	104976	270228	186166	491419	447288	612618	1726.75	5613.45	3767.41	7318.89	5945.75	8296.61	0.000181925	1.65041	up
gene_ENSSSCG00000031904	373	155	220	57	13	51	2.51068	1.0704	1.41661	0.411548	0.092575	0.34695	2.39055e-05	-2.28517	down
gene_ENSSSCG00000031905	167	215	139	1210	805	674	1.8473	2.53508	1.49614	14.8784	10.1093	7.97396	1.59609e-11	2.61427	up
gene_ENSSSCG00000032073	1332	1121	1123	2659	1919	1846	32.7784	28.9109	25.8798	72.1543	53.09	46.3379	0.000412428	1.13653	up
gene_ENSSSCG00000032116	356	252	348	557	496	548	9.21211	6.78393	8.34922	15.1776	13.6067	14.0027	0.000500655	1.05512	up
gene_ENSSSCG00000032297	164	208	172	41	61	70	0.628727	0.819455	0.631792	0.170543	0.256246	0.271208	0.00350384	-1.41818	down
gene_ENSSSCG00000032330	495	574	879	5510	4398	7720	7.90998	9.43375	13.4735	95.5942	76.8842	124.705	1.09925e-27	3.45567	up
gene_ENSSSCG00000032343	32	17	11	56	38	90	1.16353	0.606823	0.323336	2.09363	1.43532	3.19855	0.00628947	1.91619	up
gene_ENSSSCG00000032367	10716	8807	4871	1052	1636	2312	189.674	159.997	82.762	20.3486	31.649	41.7565	3.03453e-07	-2.03379	down
gene_ENSSSCG00000032380	4	10	25	80	61	112	0.203422	0.59098	1.60337	5.79347	4.64645	7.44125	1.1736e-05	2.98824	up
gene_ENSSSCG00000032501	314	208	324	1345	985	937	10.1242	6.97609	10.0923	48.497	34.6591	31.1971	8.12039e-15	2.27475	up
gene_ENSSSCG00000032527	1253	1031	1034	223	220	546	15.0966	12.779	11.9507	2.90748	2.89308	6.6366	0.000313803	-1.47973	down
gene_ENSSSCG00000032536	130	60	99	155	166	182	1.75722	0.815284	1.26608	2.27578	2.45886	2.47947	0.00618992	1.139	up
gene_ENSSSCG00000032541	1195	917	1252	495	428	363	6.98773	5.47952	6.9736	3.11383	2.71623	2.12734	0.000533522	-1.0762	down
gene_ENSSSCG00000032563	51	85	71	125	140	130	0.844983	1.44889	1.12321	2.24607	2.54021	2.19084	0.0234928	1.17165	up
gene_ENSSSCG00000032601	71	34	110	107	105	138	0.456299	0.222891	0.677366	0.747249	0.741635	0.896826	0.0484013	1.05528	up
gene_ENSSSCG00000032607	88	68	128	153	130	241	0.944173	0.747371	1.32787	1.78897	1.53896	2.63163	0.00919445	1.19101	up
gene_ENSSSCG00000032637	148	161	234	435	252	440	1.32417	1.56619	2.0935	4.2449	2.5366	4.29922	0.000901238	1.33817	up
gene_ENSSSCG00000032660	43	36	30	89	70	117	1.3397	1.17538	0.894571	3.03811	2.42859	3.73623	0.00234914	1.61862	up
gene_ENSSSCG00000032720	3260	3448	3926	5961	5859	6657	107.727	117.331	124.697	213.716	211.321	222.876	0.000276179	1.07051	up
gene_ENSSSCG00000032721	73	80	155	373	232	460	1.1468	1.31139	2.31915	6.87736	4.10331	7.64963	7.93814e-07	2.08589	up
gene_ENSSSCG00000032723	305	150	226	53	101	88	3.89656	2.91851	4.01466	0.728698	1.40415	1.14552	0.0103183	-1.15756	down
gene_ENSSSCG00000032763	587	247	378	840	508	593	13.914	5.68477	8.9128	21.428	13.0081	13.5622	0.00742826	1.0327	up
gene_ENSSSCG00000032777	47	31	18	45	86	120	0.517656	0.352996	0.182117	0.530762	1.03419	1.34081	0.00999851	1.66618	up
gene_ENSSSCG00000032782	672	306	535	1931	1976	1446	7.23159	3.28375	6.00164	22.0045	23.6054	15.3416	2.90625e-13	2.17712	up
gene_ENSSSCG00000032803	132	101	99	148	141	269	1.22089	0.962358	0.87619	1.49118	1.42742	2.52677	0.0257253	1.02974	up
gene_ENSSSCG00000032947	2452	1499	1413	508	707	885	17.3327	10.4925	9.62936	4.83843	5.73524	6.39974	0.00312176	-1.05256	down
gene_ENSSSCG00000032960	690	442	271	134	141	158	11.9986	7.91672	4.53864	2.61928	2.65558	2.73721	0.0010471	-1.40529	down
gene_ENSSSCG00000032967	107	67	101	124	135	186	1.0628	0.686114	0.961082	1.34132	1.4656	1.87093	0.0202612	1.00853	up
gene_ENSSSCG00000032974	1071	803	932	1923	2161	1633	11.6212	8.95868	9.69154	22.5923	25.6143	17.8882	3.36754e-06	1.33235	up
gene_ENSSSCG00000032996	133	176	166	644	555	274	2.20673	3.01593	2.65112	11.6247	10.1021	4.61252	1.41434e-05	1.9022	up
gene_ENSSSCG00000033057	177	88	197	276	297	223	6.90272	3.49427	7.34574	11.6186	12.6506	8.75835	0.0042314	1.13741	up
gene_ENSSSCG00000033154	674	334	745	952	1348	971	21.4826	11.02	22.7813	32.6821	46.7257	31.1484	0.000220145	1.25323	up
gene_ENSSSCG00000033194	181	67	218	328	249	244	5.21007	1.79268	5.94669	10.2884	7.786	7.02953	0.00768758	1.19272	up
gene_ENSSSCG00000033214	631	322	86	18	46	10	18.3714	9.63001	2.38795	0.546601	1.46051	0.265382	0.00293435	-3.49038	down
gene_ENSSSCG00000033260	82824	156414	94409	271727	254832	313708	2822.81	6642.8	3681.18	11644.1	11063	13030.7	0.000153524	1.5286	up
gene_ENSSSCG00000033262	10763	10474	8809	16887	12708	21231	195.273	200.846	150.118	331.343	264.34	388.489	0.00286388	1.01723	up
gene_ENSSSCG00000033337	301	211	291	456	493	729	12.1637	8.77745	11.2766	19.9711	21.7676	29.7492	2.28606e-05	1.36584	up
gene_ENSSSCG00000033375	257	139	369	1639	1275	1147	2.81607	1.56098	3.8834	19.5013	15.3088	12.7225	5.25587e-17	2.76375	up
gene_ENSSSCG00000033385	507	545	1534	1013	2807	2359	10.4559	12.1661	18.3989	29.2975	39.4498	25.0403	0.00151607	1.57784	up
gene_ENSSSCG00000033388	237	114	93	19	24	26	2.10748	1.03824	0.80042	0.178419	0.227669	0.23045	9.69729e-06	-2.36362	down
gene_ENSSSCG00000033413	253	139	128	25	47	37	5.39207	3.04272	2.61399	0.557331	1.08456	0.783744	8.80694e-05	-1.93785	down
gene_ENSSSCG00000033512	489	344	708	917	674	1871	16.3925	11.8628	22.9241	33.616	24.7062	63.941	0.000424846	1.47603	up
gene_ENSSSCG00000033546	166	191	198	316	305	507	0.928877	1.09721	1.06079	1.93117	1.86994	2.9685	0.00105245	1.2809	up
gene_ENSSSCG00000033574	61	62	108	155	232	240	0.179108	0.379763	0.561893	1.50794	2.20007	2.17664	4.49337e-05	1.73872	up
gene_ENSSSCG00000033695	411	414	496	599	808	825	4.09369	4.30306	4.57742	6.45868	8.68643	8.19758	0.00190407	1.03601	up
gene_ENSSSCG00000033721	31	27	33	127	105	162	0.673995	0.257098	0.697006	2.67568	1.10119	1.56977	9.54737e-08	2.40578	up
gene_ENSSSCG00000033816	277	198	679	107	85	85	1.22584	0.83609	2.88545	0.470828	0.380543	0.351745	0.000342158	-1.70588	down
gene_ENSSSCG00000033830	945	790	760	176	150	236	18.1061	15.564	13.9635	3.64945	3.14035	4.56252	4.44494e-09	-1.87294	down
gene_ENSSSCG00000033849	75	28	75	115	110	132	1.77584	0.676152	1.69167	3.03122	2.87231	3.18845	0.00539291	1.36283	up
gene_ENSSSCG00000033854	1596	1101	3127	5850	4143	5918	94.4694	66.7494	177.393	374.821	267.893	353.682	6.04101e-07	1.79061	up
gene_ENSSSCG00000033879	838	497	1231	197	270	315	4.73318	2.88671	6.67207	1.20567	1.66646	1.7955	0.000166054	-1.37635	down
gene_ENSSSCG00000033909	196	85	311	401	267	567	2.89252	1.17308	4.00592	6.72109	4.38902	8.56744	0.00232925	1.41838	up
gene_ENSSSCG00000034102	682	400	772	37	59	123	15.4602	9.37593	16.5972	0.881897	1.42216	2.73952	3.18308e-11	-2.76607	down
gene_ENSSSCG00000034114	19	11	29	46	44	38	0.141516	0.082325	0.201278	0.365856	0.357888	0.283676	0.045572	1.46088	up
gene_ENSSSCG00000034127	65	73	39	0	0	6	3.08368	3.58222	1.79218	0	0	0.260973	1.00656e-05	-4.67109	down
gene_ENSSSCG00000034151	187	170	203	405	373	470	2.34708	2.20405	2.44824	5.5427	5.13381	5.97352	7.64136e-06	1.44306	up
gene_ENSSSCG00000034313	104	58	183	557	551	251	4.33205	2.46525	7.34718	25.2669	25.1907	10.5935	2.31932e-07	2.3461	up
gene_ENSSSCG00000034345	36	17	68	95	117	67	0.268766	0.125472	0.490549	0.779624	0.968154	0.511473	0.00999998	1.576	up
gene_ENSSSCG00000034350	1446	1336	1706	298	308	548	25.0694	26.7356	29.5446	6.78047	7.10857	10.5518	4.0456e-07	-1.68236	down
gene_ENSSSCG00000034351	145	202	143	12	17	13	0.995876	1.40818	0.957843	0.079866	0.119071	0.091001	3.52902e-10	-3.30858	down
gene_ENSSSCG00000034440	246	197	220	496	404	576	3.71984	3.06279	3.19336	8.15897	6.68293	8.80944	5.78549e-06	1.44539	up
gene_ENSSSCG00000034441	111	108	190	339	268	349	2.16966	2.16755	3.56676	7.19106	5.71962	6.90013	5.28366e-05	1.5275	up
gene_ENSSSCG00000034566	755	589	742	1544	1115	1141	15.3292	12.4404	14.9342	35.3885	25.7471	23.731	0.000128211	1.17065	up
gene_ENSSSCG00000034615	172	83	139	222	185	241	1.42052	0.702466	1.12176	2.01498	1.68613	2.00417	0.00713244	1.05508	up
gene_ENSSSCG00000034645	999	548	671	392	188	188	3.98516	2.22881	3.09169	2.24091	2.55523	2.3047	0.00488972	-1.19495	down
gene_ENSSSCG00000034720	71	120	116	397	490	280	1.09585	2.04974	1.93644	6.94026	8.89529	5.11111	3.40069e-07	2.18009	up
gene_ENSSSCG00000034722	360	373	389	515	496	1104	26.2153	27.947	27.1973	40.6954	39.5117	81.3276	0.00489508	1.16999	up
gene_ENSSSCG00000034723	409	171	253	460	436	483	6.76272	2.89094	3.72484	7.96608	7.85074	7.80553	0.00265384	1.07433	up
gene_ENSSSCG00000034727	23	15	21	39	40	65	0.427866	0.291762	0.369453	0.839208	0.850471	1.30639	0.0192162	1.59363	up
gene_ENSSSCG00000034739	103	77	177	146	240	216	0.489434	0.373026	0.802773	0.749454	1.24321	1.0329	0.0194042	1.08009	up
gene_ENSSSCG00000034756	125	253	97	7	6	18	1.51352	4.43914	1.49463	0.063495	0.035565	0.279871	9.00089e-09	-3.77998	down
gene_ENSSSCG00000034763	2634	2007	3960	1080	787	667	15.445	11.8554	23.0722	7.4576	5.21621	4.256	2.4852e-05	-1.43274	down
gene_ENSSSCG00000034771	824	499	875	1400	1105	1017	4.90411	3.23079	5.12233	9.24747	7.59195	6.62661	0.00132892	1.01561	up
gene_ENSSSCG00000034820	230	193	194	447	559	507	8.01203	6.95924	6.4935	16.9676	21.4124	17.9228	6.16218e-07	1.58259	up
gene_ENSSSCG00000034827	118	99	198	186	233	309	0.995611	0.855713	1.60283	1.6973	2.14888	2.63749	0.00884529	1.12	up
gene_ENSSSCG00000034863	67	56	57	210	100	84	1.39375	1.14517	1.04621	4.48403	2.30473	1.59613	0.00919955	1.43322	up
gene_ENSSSCG00000034937	489	750	484	1368	871	1535	23.3293	35.9337	21.6787	69.648	44.4911	69.6596	0.00134243	1.34505	up
gene_ENSSSCG00000034973	1905	2012	2993	8947	9653	8176	26.6055	37.4489	37.1569	120.104	124.591	108.233	5.09304e-15	2.24788	up
gene_ENSSSCG00000034980	146	43	141	139	122	307	1.78673	0.439832	1.66481	1.88539	1.65553	3.96083	0.0422378	1.14582	up
gene_ENSSSCG00000035027	49	32	65	298	166	215	0.524037	0.296431	0.547375	3.34336	1.74691	2.25037	7.94093e-10	2.54821	up
gene_ENSSSCG00000035037	2773	639	1882	239	141	553	16.9955	4.02231	11.055	1.58013	0.941053	3.42089	2.39055e-05	-2.13036	down
gene_ENSSSCG00000035066	1062	1538	3999	8292	4043	6210	14.1629	21.0897	51.1805	145.805	58.9344	83.6517	0.000143126	1.80455	up
gene_ENSSSCG00000035074	500	352	291	501	979	683	4.43516	3.20758	2.47497	4.81055	9.49365	6.11195	0.00227281	1.21517	up
gene_ENSSSCG00000035078	76	79	225	244	251	266	1.86864	2.23547	5.21177	6.56273	6.55408	6.445	0.00717066	1.32788	up
gene_ENSSSCG00000035101	363	519	443	94	143	228	6.25638	9.20584	7.3201	1.74623	2.6938	3.95856	0.00580146	-1.2846	down
gene_ENSSSCG00000035249	8126	3311	2540	633	616	882	265.814	113.777	83.9898	23.1931	23.578	28.5296	7.13591e-10	-2.38094	down
gene_ENSSSCG00000035320	619	131	293	851	964	674	5.37266	1.16442	2.43163	7.9946	9.13983	5.90143	0.000194019	1.66012	up
gene_ENSSSCG00000035366	257	189	400	95	94	105	1.87774	1.4135	2.79729	0.747661	0.743795	0.772254	0.00323051	-1.19977	down
gene_ENSSSCG00000035392	494	414	460	773	643	990	12.5232	10.7849	11.1718	21.2323	17.8085	25.3527	0.000588898	1.0989	up
gene_ENSSSCG00000035417	221	81	77	201	358	268	8.23158	3.22543	3.65075	10.9958	15.2728	10.1549	0.0023655	1.47618	up
gene_ENSSSCG00000035419	723	535	925	1533	990	1612	23.9084	18.2068	28.7665	56.7653	36.1732	55.2542	0.000141665	1.23494	up
gene_ENSSSCG00000035511	622	494	773	1498	957	1652	6.22598	4.7001	7.50217	16.4466	10.6025	16.9027	8.62851e-06	1.4241	up
gene_ENSSSCG00000035561	215	117	171	360	278	224	5.03472	2.81954	3.83424	9.15315	7.15474	5.31107	0.00465397	1.11488	up
gene_ENSSSCG00000035595	492	415	532	438	796	1375	1.12594	1.04035	1.28251	1.0369	2.01292	3.4434	0.00936267	1.13575	up
gene_ENSSSCG00000035615	4363	2340	3277	999	737	933	83.8958	50.6734	58.3278	17.5651	14.5586	18.9473	1.6228e-08	-1.57244	down
gene_ENSSSCG00000035663	420	213	561	85	187	154	2.56208	1.07666	2.63447	0.397725	0.978229	0.692528	0.0135508	-1.13614	down
gene_ENSSSCG00000035728	2161	1079	1650	3045	2354	2500	73.2573	38.3053	51.0007	130.751	96.3565	84.3854	0.00061889	1.03285	up
gene_ENSSSCG00000035729	11704	9991	13767	28980	28414	26934	141.45	113.008	196.517	492.838	542.345	426.713	1.00479e-09	1.5506	up
gene_ENSSSCG00000035730	737	266	175	77	153	67	10.4256	3.90079	2.63152	1.26681	2.25811	1.74158	0.00454011	-1.62961	down
gene_ENSSSCG00000035736	175	76	168	389	189	529	9.5336	4.27316	8.78619	23.0551	11.2642	29.2068	8.74229e-05	1.74322	up
gene_ENSSSCG00000035760	70	87	214	17	34	34	0.768632	1.03048	2.57512	0.074408	0.145924	0.426895	0.00404164	-1.81824	down
gene_ENSSSCG00000035791	332	336	358	629	530	613	4.02798	4.23073	4.18419	8.37245	7.0508	7.53476	0.00129572	1.06499	up
gene_ENSSSCG00000035805	141	609	368	61	35	125	3.27148	14.4644	8.20809	1.48297	0.869968	2.91156	0.000590474	-2.20242	down
gene_ENSSSCG00000035911	112	22	50	134	112	151	0.483075	0.097718	0.208264	0.628748	0.529508	0.660964	0.0079525	1.50004	up
gene_ENSSSCG00000035965	12081	1085	1722	439	476	148	74.4556	11.9444	10.8797	2.80681	3.04094	1.7273	0.0128257	-3.34024	down
gene_ENSSSCG00000035993	85	64	114	232	186	252	1.1383	1.32829	1.43287	3.40955	3.7558	3.33158	1.1837e-05	1.66333	up
gene_ENSSSCG00000036030	177	128	200	444	625	538	4.45683	3.29806	4.82276	12.1228	17.1759	13.6941	1.41826e-10	1.98484	up
gene_ENSSSCG00000036062	588	159	336	680	409	746	2.49011	0.689422	1.364	3.11802	1.89009	3.19095	0.011073	1.13819	up
gene_ENSSSCG00000036115	3539	1758	3860	5740	6292	4376	47.5797	18.8533	34.519	58.7786	94.6234	52.8103	0.000220145	1.19856	up
gene_ENSSSCG00000036136	2409	758	1445	5926	2433	5332	23.6173	7.65329	13.5894	63.9444	26.4604	52.6861	1.72583e-06	1.94018	up
gene_ENSSSCG00000036178	55	25	37	92	59	83	2.43276	1.17666	1.34665	4.91097	3.09183	4.02488	0.0176477	1.33771	up
gene_ENSSSCG00000036201	1381	166	1065	27	52	46	14.6739	1.74792	10.2404	0.251228	0.537543	0.416507	3.62615e-14	-3.95775	down
gene_ENSSSCG00000036223	172	92	169	367	310	427	4.19378	2.30744	3.96413	9.73027	8.28904	10.5696	4.25191e-07	1.68258	up
gene_ENSSSCG00000036224	90	17	48	1733	33	130	3.10667	0.593605	1.57582	64.8959	1.23236	4.52218	0.0308801	4.05107	up
gene_ENSSSCG00000036358	8	8	11	50	97	77	0.302906	0.311678	0.386566	2.06183	4.05729	2.99472	9.65472e-08	3.35103	up
gene_ENSSSCG00000036403	96	265	101	9	21	12	1.24237	3.53278	1.25557	0.113361	0.28754	0.156771	6.7367e-07	-3.30449	down
gene_ENSSSCG00000036431	1196	831	1258	285	557	464	2.88004	2.05797	2.90269	0.743416	1.46409	1.12773	0.00467287	-1.01693	down
gene_ENSSSCG00000036441	255	133	174	65	63	79	13.4361	7.37911	9.02345	3.93113	3.8773	4.36683	0.0104755	-1.11474	down
gene_ENSSSCG00000036452	44	85	85	187	199	399	0.625355	1.25887	1.1687	2.91725	3.13269	5.814	1.78415e-05	2.09928	up
gene_ENSSSCG00000036454	178	109	222	295	402	235	2.23332	1.40802	2.67405	4.00355	5.51619	2.9769	0.00273279	1.2144	up
gene_ENSSSCG00000036512	3192	4367	3872	624	908	663	32.3073	37.1896	41.8195	4.02841	10.0396	4.99167	2.82142e-10	-2.13298	down
gene_ENSSSCG00000036551	130	198	194	46	61	52	0.530052	0.833776	0.761126	0.201363	0.268585	0.211832	0.00305086	-1.46696	down
gene_ENSSSCG00000036569	62527	59045	43674	18636	14989	25898	625.961	606.251	440.708	202.993	164.885	259.011	0.000500565	-1.21925	down
gene_ENSSSCG00000036580	106	169	156	25	31	49	2.52366	4.14724	3.57222	0.635999	0.811522	1.18509	0.000883977	-1.80702	down
gene_ENSSSCG00000036618	220	238	309	458	389	646	5.29808	7.49674	9.21301	14.9332	12.9633	15.7257	0.00078306	1.23504	up
gene_ENSSSCG00000036695	117	101	76	10	16	12	0.766207	0.717904	0.475621	0.063222	0.106691	0.082893	6.52752e-06	-2.67613	down
gene_ENSSSCG00000036702	675	618	747	1100	901	1765	6.05265	5.69351	6.39268	10.6349	8.77346	15.9129	0.000931193	1.16031	up
gene_ENSSSCG00000036746	283	277	220	72	50	120	2.73171	2.74411	2.11172	0.765858	0.512586	1.19531	0.00227744	-1.43688	down
gene_ENSSSCG00000036747	43	27	59	62	57	161	0.625391	0.366992	0.83181	0.982897	0.924248	2.42936	0.0224277	1.42918	up
gene_ENSSSCG00000036814	31	26	23	51	75	70	0.490667	0.416084	0.351757	1.11479	1.30622	1.11605	0.008069	1.57919	up
gene_ENSSSCG00000036820	1163	988	1054	167	225	284	52.602	45.9261	45.693	8.18315	11.0876	12.932	2.3201e-10	-1.96532	down
gene_ENSSSCG00000036870	6354	4255	3679	10561	10619	8629	98.6687	67.6299	55.3668	180.246	185.787	136.37	1.32446e-05	1.36434	up
gene_ENSSSCG00000036874	50	48	90	6	0	6	0.277072	0.27675	0.482145	0.035452	0	0.033817	2.52025e-05	-3.66919	down
gene_ENSSSCG00000036933	457	523	1130	2399	797	1474	5.56595	7.32145	15.3153	37.255	11.8342	21.0262	0.00270704	1.4585	up
gene_ENSSSCG00000036947	526	543	487	169	229	199	14.6073	15.5143	12.9551	5.06834	6.93693	5.56246	0.00251385	-1.11546	down
gene_ENSSSCG00000036948	52072	30791	53061	140962	97060	61574	338.861	211.357	355.544	1057.16	791.89	428.519	4.03625e-05	1.48568	up
gene_ENSSSCG00000037015	239	200	298	414	387	681	0.688929	0.593929	0.825516	1.29681	1.22123	1.98776	0.000295785	1.30053	up
gene_ENSSSCG00000037035	997	469	744	143	433	181	7.2792	3.50985	5.10557	1.10969	3.24216	1.26454	0.0140839	-1.19389	down
gene_ENSSSCG00000037066	1313	1653	1773	352	436	1005	23.2949	30.6112	32.7402	7.3303	8.91951	15.1151	0.0109072	-1.16328	down
gene_ENSSSCG00000037070	50	69	131	120	230	140	0.352176	0.496029	0.879434	0.976891	1.78416	0.997122	0.0211617	1.26974	up
gene_ENSSSCG00000037106	45	37	56	90	57	122	1.94623	1.65633	2.34442	4.26949	2.71304	5.38938	0.0236638	1.25967	up
gene_ENSSSCG00000037142	162	94	91	214	196	346	2.17045	1.12213	0.908999	2.70613	2.61148	3.72374	0.000665934	1.42626	up
gene_ENSSSCG00000037146	301	219	257	559	377	342	10.6267	7.94282	8.67767	21.39	14.5309	12.1869	0.00629882	1.02881	up
gene_ENSSSCG00000037158	719	578	820	128	122	242	16.3961	13.7231	18.0611	3.84131	3.68388	6.06516	3.21582e-07	-1.81525	down
gene_ENSSSCG00000037204	391	420	558	133	216	210	2.98922	3.32023	4.09294	1.10016	1.77643	1.5771	0.011042	-1.01236	down
gene_ENSSSCG00000037251	641	241	421	756	657	665	39.0664	15.1499	24.4963	50.0055	43.8983	41.0657	0.00401702	1.03492	up
gene_ENSSSCG00000037275	214	69	214	231	169	395	2.42921	0.786809	2.31962	2.79804	2.05926	4.46134	0.0413552	1.04039	up
gene_ENSSSCG00000037284	79	63	90	136	125	140	0.515146	0.421146	0.561683	0.959446	0.888214	0.922985	0.0115386	1.09487	up
gene_ENSSSCG00000037334	21475	23784	31338	58728	45242	35205	162.871	209.756	211.674	556.155	390.811	270.888	0.00102246	1.15113	up
gene_ENSSSCG00000037360	3688	3524	3651	12666	6119	12575	152.407	149.705	144.617	566.826	276.262	524.667	1.44438e-07	1.80168	up
gene_ENSSSCG00000037430	220	368	436	687	693	1618	1.17765	1.86419	2.11166	3.88485	3.97745	9.25376	7.3786e-05	1.78277	up
gene_ENSSSCG00000037450	182	256	242	348	489	757	0.964196	1.77269	1.46433	2.29256	3.1364	4.51624	0.00051093	1.46504	up
gene_ENSSSCG00000037508	30081	23568	29758	75519	43419	87333	348.006	254.415	308.62	880.736	514.698	1029.69	3.60782e-07	1.59889	up
gene_ENSSSCG00000037512	40	44	40	9	2	8	0.327629	0.507804	0.4157	0.121405	0.016286	0.057575	0.00666422	-2.44573	down
gene_ENSSSCG00000037516	462	334	284	115	125	128	4.35518	3.2416	2.51863	0.863654	0.929597	1.21418	0.000883977	-1.26186	down
gene_ENSSSCG00000037527	135	123	119	9	5	2	1.60352	1.50303	1.35251	0.108781	0.052127	0.023361	2.16626e-11	-4.26924	down
gene_ENSSSCG00000037534	16	14	13	495	481	558	0.064347	0.061153	0.052441	2.28227	2.23599	2.39507	5.1437e-49	5.45439	up
gene_ENSSSCG00000037557	75	29	35	96	86	122	0.81475	0.232606	0.290049	1.33	0.933264	1.43921	0.00602394	1.46902	up
gene_ENSSSCG00000037559	2668	680	839	285	596	362	12.7092	3.32925	3.82906	1.46596	3.0979	1.73947	0.00694403	-1.36435	down
gene_ENSSSCG00000037565	66	73	54	204	109	88	1.95447	2.22827	1.54904	6.62596	3.5652	2.66545	0.017983	1.32497	up
gene_ENSSSCG00000037567	105	30	65	25	90	2616	6.16339	1.82009	3.66334	1.58854	5.80779	156.185	0.0483924	4.09005	up
gene_ENSSSCG00000037591	106	53	78	8	23	34	0.939417	0.479524	0.664563	0.070071	0.215097	0.304522	0.0274711	-1.54627	down
gene_ENSSSCG00000037645	97	60	72	126	100	226	4.22936	2.67675	2.98892	5.94472	4.75493	9.95771	0.00864828	1.2814	up
gene_ENSSSCG00000037719	1683	957	1174	402	579	465	8.99656	5.25142	6.01283	2.3204	3.37411	2.50734	0.000857294	-1.07547	down
gene_ENSSSCG00000037775	1357	2019	1720	32015	43665	14577	15.1509	23.672	19.6707	353.453	485.142	149.775	1.04586e-27	4.40065	up
gene_ENSSSCG00000037779	391	171	390	647	410	443	4.54512	2.03222	4.32251	8.07349	5.1533	5.18591	0.00985809	1.01707	up
gene_ENSSSCG00000037803	886	730	1436	1618	2092	2637	15.2221	12.8454	23.518	30.1404	39.1746	46.0613	4.10679e-05	1.36659	up
gene_ENSSSCG00000037811	889	492	732	2235	1671	1061	12.0574	6.86422	9.52538	32.8715	24.7951	14.5383	1.02144e-05	1.5764	up
gene_ENSSSCG00000037865	945	264	468	986	876	1083	15.5929	4.46702	7.4012	17.6349	15.7942	18.0445	0.00323462	1.18967	up
gene_ENSSSCG00000037912	1612	2151	3506	610	547	569	12.513	17.1708	26.1002	5.12798	4.63797	4.45555	4.289e-07	-1.78903	down
gene_ENSSSCG00000037958	9928	3533	6858	1651	2438	2834	54.5203	19.9497	36.1048	9.81594	14.6248	15.7096	0.00085196	-1.19359	down
gene_ENSSSCG00000038006	462	188	527	87	57	79	7.78238	3.43508	8.55324	1.67639	1.08688	1.21879	5.43382e-07	-2.03482	down
gene_ENSSSCG00000038044	205	71	207	42	25	73	3.12201	1.11332	3.06487	0.684018	0.416618	1.12136	0.0138544	-1.42822	down
gene_ENSSSCG00000038077	208	171	224	283	242	600	2.25412	2.38128	2.91104	4.44961	3.25887	7.5638	0.00705983	1.18053	up
gene_ENSSSCG00000038089	1091	1011	2261	2456	1711	3106	7.12106	6.1452	14.2701	16.9492	12.1227	19.0995	0.00901823	1.04816	up
gene_ENSSSCG00000038128	178	87	93	31	45	29	1.55767	0.859718	0.609597	0.227042	0.4267	0.194753	0.00919445	-1.43531	down
gene_ENSSSCG00000038141	60	35	94	205	143	132	0.402782	0.240592	0.963249	1.90807	1.05308	0.896115	0.000359851	1.69434	up
gene_ENSSSCG00000038158	366	261	528	84	132	130	7.80429	5.72485	10.8113	1.93629	3.07579	2.8031	0.000273969	-1.41635	down
gene_ENSSSCG00000038162	204	260	381	880	456	1183	12.0224	15.76	21.5916	56.3448	29.4139	70.6263	1.11745e-05	1.84413	up
gene_ENSSSCG00000038248	252	179	396	42	76	89	2.07858	1.51904	3.14036	0.372364	0.682206	0.737065	0.000184449	-1.67635	down
gene_ENSSSCG00000038254	137	105	207	251	316	224	1.8163	1.42558	2.58901	3.54505	4.6296	2.95894	0.00483877	1.14319	up
gene_ENSSSCG00000038281	3705	879	744	261	321	358	58.6074	14.3605	11.3763	4.52788	5.6795	5.7367	2.02525e-05	-2.1203	down
gene_ENSSSCG00000038313	1893	1298	2095	3635	3067	2926	22.583	15.8298	23.8544	47.1399	39.9156	36.425	1.83593e-05	1.1884	up
gene_ENSSSCG00000038323	59324	179779	131421	274784	264284	267728	564.168	1754.82	1198.49	2835.02	2755.34	2584.88	0.00658602	1.30932	up
gene_ENSSSCG00000038329	279	248	316	708	1055	530	5.6823	5.13596	5.73817	15.6351	23.7762	11.1764	1.43564e-06	1.74728	up
gene_ENSSSCG00000038359	10403	4120	5752	14101	9531	9158	211.026	87.1701	111.77	282.13	208.849	189.393	0.00443578	1.05322	up
gene_ENSSSCG00000038384	229	91	128	296	212	372	11.9672	4.89069	6.4037	16.7585	12.1287	19.6826	0.00167481	1.31599	up
gene_ENSSSCG00000038394	394	200	207	58	81	88	17.187	8.9543	8.65163	2.70217	3.83737	3.86217	0.000442296	-1.49745	down
gene_ENSSSCG00000038452	23	43	52	118	124	311	0.098922	0.195317	0.220258	0.563202	0.59563	1.38892	7.077e-06	2.4643	up
gene_ENSSSCG00000038475	216	91	149	747	572	305	4.76376	2.15078	3.12191	18.2132	13.8962	6.88758	1.12188e-07	2.19716	up
gene_ENSSSCG00000038504	196	116	178	429	332	283	4.62255	2.50439	3.78068	10.5781	8.30505	6.54613	6.88079e-05	1.42406	up
gene_ENSSSCG00000038505	655	663	891	222	382	258	6.95061	6.5696	9.5009	2.58647	3.84313	2.95104	0.00515486	-1.06696	down
gene_ENSSSCG00000038514	522	178	435	1056	921	1087	11.9716	4.08546	9.36057	25.9894	23.7254	24.9507	7.62315e-08	1.80295	up
gene_ENSSSCG00000038540	130	106	138	280	244	316	1.99654	1.67606	2.02957	4.6764	4.11079	4.92669	2.09788e-05	1.46512	up
gene_ENSSSCG00000038594	2525	918	1544	450	391	797	29.1596	13.0127	17.1529	5.72386	5.00136	10.2427	0.0014937	-1.25803	down
gene_ENSSSCG00000038607	408	548	693	4145	6140	3207	3.58511	5.068	5.82382	37.888	56.8495	27.6166	2.98719e-21	3.31038	up
gene_ENSSSCG00000038615	139	231	208	27	103	33	1.42127	1.95853	1.41756	0.250763	0.917424	0.449631	0.0135299	-1.58009	down
gene_ENSSSCG00000038623	509	232	507	895	735	785	2.24283	1.04847	2.14116	4.27147	3.53555	3.49187	5.81677e-05	1.30696	up
gene_ENSSSCG00000038682	1249	854	1070	190	345	500	27.4828	18.9765	22.3147	4.40199	7.9797	11.1533	0.000630011	-1.32097	down
gene_ENSSSCG00000038706	519	315	851	1057	739	1921	10.4794	6.4132	16.599	28.2506	16.316	26.4084	0.000594981	1.47043	up
gene_ENSSSCG00000038767	2345	1517	2732	760	545	821	65.8873	43.1871	54.3345	20.6436	12.4962	22.1837	1.2259e-05	-1.30971	down
gene_ENSSSCG00000038786	30	42	38	76	103	97	1.125	1.63113	1.39061	3.15243	4.3093	3.7441	0.00348894	1.58329	up
gene_ENSSSCG00000038801	120	232	386	384	620	324	0.741837	1.50486	2.31031	2.59117	4.04991	1.87279	0.0345299	1.12832	up
gene_ENSSSCG00000038805	116	175	161	326	272	347	2.04463	1.72596	2.73232	3.05477	3.30906	4.32195	0.00160381	1.30771	up
gene_ENSSSCG00000038869	106	308	552	1538	1357	1408	0.76932	2.31598	3.86754	12.176	10.8414	10.397	6.04101e-07	2.42253	up
gene_ENSSSCG00000038879	192	37	122	218	287	275	2.78846	0.550965	1.69575	3.42498	4.54962	4.03286	0.0016234	1.55153	up
gene_ENSSSCG00000038949	162	105	167	39	51	80	0.625304	0.417534	0.618843	0.162933	0.214731	0.31052	0.0391232	-1.04179	down
gene_ENSSSCG00000038958	59	46	59	109	81	124	0.597824	0.523588	0.517787	1.22264	0.812658	1.65261	0.0109097	1.236	up
gene_ENSSSCG00000038969	3901	2552	3139	4188	5433	8852	39.9279	26.189	30.6264	47.0967	61.0934	90.7476	0.000209501	1.24344	up
gene_ENSSSCG00000038994	1933	834	1046	467	406	543	33.6645	14.9575	17.4504	8.80221	7.71124	9.54486	0.00191282	-1.08929	down
gene_ENSSSCG00000039041	91	53	86	159	103	181	0.907343	0.544042	0.825574	1.73346	1.13358	1.83925	0.0048937	1.26743	up
gene_ENSSSCG00000039045	171	117	195	42	76	46	1.72653	1.20836	1.88294	0.45569	0.829232	0.462877	0.0115386	-1.23354	down
gene_ENSSSCG00000039183	238	152	157	268	274	364	28.7556	18.8646	18.1293	35.1024	36.1581	44.4412	0.00569291	1.0307	up
gene_ENSSSCG00000039271	48	134	244	337	531	155	0.24441	0.707174	1.19975	1.86691	2.99376	0.799416	0.016718	1.55052	up
gene_ENSSSCG00000039285	1299	805	1228	372	458	434	13.3791	8.52805	12.1234	4.14106	5.15337	4.50713	0.00021233	-1.07532	down
gene_ENSSSCG00000039311	114	92	146	190	110	320	0.636448	0.525268	0.783803	1.14905	0.669271	1.81078	0.027144	1.10937	up
gene_ENSSSCG00000039332	42	28	13	31	99	66	0.236553	0.161884	0.068959	0.19107	0.616861	0.380482	0.043868	1.52633	up
gene_ENSSSCG00000039351	283	289	271	653	436	378	3.66724	3.81969	3.34508	9.19395	6.18086	4.9425	0.00709365	1.07795	up
gene_ENSSSCG00000039392	35	20	35	53	49	67	0.18943	0.108182	0.178636	0.311007	0.291892	0.364713	0.0468562	1.23359	up
gene_ENSSSCG00000039415	10	13	18	33	144	44	0.128708	0.171225	0.232681	0.478495	2.21864	0.647344	0.000320707	2.72599	up
gene_ENSSSCG00000039425	465	683	990	2284	2187	1751	5.71154	8.43844	11.6123	30.0535	29.0297	21.4557	6.17059e-07	1.81949	up
gene_ENSSSCG00000039506	3055	2087	3250	4141	3808	5949	98.9483	80.9526	116.265	171.145	144.264	223.301	0.000415528	1.03736	up
gene_ENSSSCG00000039573	8602	1882	1004	463	481	336	385.383	86.6736	43.115	22.4261	23.5123	15.1919	0.00660753	-2.76651	down
gene_ENSSSCG00000039640	10633	8964	11617	34032	27960	19539	178.452	117.092	156.221	611.55	407.459	321.078	4.10213e-08	1.69216	up
gene_ENSSSCG00000039651	54	17	50	157	172	140	0.703918	0.229003	0.625992	2.24699	2.4722	1.86599	3.93401e-07	2.32488	up
gene_ENSSSCG00000039673	1483	2653	2150	6523	7028	5126	14.143	26.0242	19.8129	69.0672	74.8209	49.8324	2.24861e-06	1.79952	up
gene_ENSSSCG00000039731	155	209	484	421	405	603	2.94749	4.49258	7.77539	8.97616	8.44434	11.295	0.0321097	1.05185	up
gene_ENSSSCG00000039807	246	120	258	719	565	602	7.79705	3.77305	7.71237	24.6772	19.2376	18.8013	9.8507e-10	1.9451	up
gene_ENSSSCG00000039890	51	64	78	134	140	139	1.61378	2.09104	2.39948	4.62904	4.88749	4.50199	0.00288822	1.37346	up
gene_ENSSSCG00000039946	1387	1276	2114	2987	1960	3081	13.5871	12.7485	19.6735	34.2352	21.1223	30.6528	0.00204662	1.04875	up
gene_ENSSSCG00000039983	215	251	318	635	411	379	3.59016	4.28609	5.06662	11.4774	7.47588	6.36375	0.00482206	1.14697	up
gene_ENSSSCG00000040025	28	60	73	74	136	293	0.877684	1.93984	2.20096	2.52345	4.68655	9.37229	0.00287758	1.86822	up
gene_ENSSSCG00000040089	328	99	251	998	1892	1319	4.3518	1.27157	2.8799	12.9532	24.1191	16.4235	2.6786e-16	3.01391	up
gene_ENSSSCG00000040125	2635	1678	1732	4375	2736	3373	72.1674	48.6173	44.894	133.005	79.5979	90.2979	0.000766127	1.10506	up
gene_ENSSSCG00000040139	277	189	255	518	352	605	2.56054	1.79699	2.25864	5.18978	3.55675	5.66048	7.83087e-05	1.33902	up
gene_ENSSSCG00000040172	18	9	26	45	74	67	0.079823	0.037095	0.109749	0.309612	0.479129	0.592112	0.000784618	2.15411	up
gene_ENSSSCG00000040186	153	138	201	304	198	349	9.06631	8.41916	11.4464	19.5603	12.8805	20.9574	0.00702816	1.08359	up
gene_ENSSSCG00000040267	388	251	151	61	78	101	20.9357	13.9232	7.80364	3.56159	4.57168	5.50018	0.00323052	-1.4343	down
gene_ENSSSCG00000040334	69	142	130	181	185	280	1.17956	2.52259	2.1406	3.38548	3.476	4.87064	0.0269818	1.14173	up
gene_ENSSSCG00000040366	163	71	59	309	413	584	0.620319	0.246329	0.190838	1.136	1.54762	2.11339	3.0524e-09	2.47853	up
gene_ENSSSCG00000040412	1384	550	567	180	129	239	34.8706	14.2376	13.6882	4.90792	3.53714	6.07238	4.89189e-06	-1.85258	down
gene_ENSSSCG00000040433	251	285	265	56	125	102	1.8198	2.27408	1.84036	0.433623	0.98944	0.744415	0.00816168	-1.2419	down
gene_ENSSSCG00000040507	15962	24858	18535	72221	61174	57110	367.655	560.973	431.154	1866.76	1605.44	1353.83	5.83825e-08	1.91189	up
gene_ENSSSCG00000040509	40	36	48	49	77	110	0.812577	0.747194	0.94534	1.08942	1.81215	2.26776	0.0399582	1.21354	up
gene_ENSSSCG00000040513	13	17	45	342	428	179	0.345018	0.472432	1.15982	10.0214	12.6447	4.88195	2.19072e-15	3.99091	up
gene_ENSSSCG00000040559	239	246	517	168	82	128	1.02092	1.08426	2.12639	0.779012	0.382608	0.553732	0.0263095	-1.09426	down
gene_ENSSSCG00000040581	1467	1587	980	114	97	282	22.6322	25.186	14.4901	1.89523	1.62717	4.39128	8.13078e-11	-2.81019	down
gene_ENSSSCG00000040621	14	19	33	180	89	63	0.133925	0.186518	0.357311	1.99117	0.968788	0.630449	1.69825e-05	2.63888	up
gene_ENSSSCG00000040629	126	34	143	684	470	795	2.60601	0.740847	2.54483	14.0601	9.53059	15.2214	3.23778e-14	3.0652	up
gene_ENSSSCG00000040631	14590	9179	18945	3682	7282	3954	109.898	76.9334	137.304	29.6851	59.1905	29.4638	0.00182794	-1.17637	down
gene_ENSSSCG00000040636	1300	812	918	22	47	79	9.7273	6.2473	6.58612	0.172866	0.371733	0.589084	8.38979e-26	-4.05942	down
gene_ENSSSCG00000040673	1022	1795	3614	7895	5877	3997	12.5351	22.6429	42.5241	104.945	78.8074	49.5352	0.000156754	1.76666	up
gene_ENSSSCG00000040731	652	201	248	65	95	112	19.0144	6.04991	7.04343	1.97717	3.06915	3.38278	0.000508244	-1.65572	down
gene_ENSSSCG00000040735	895	1410	1055	216	151	276	6.76391	11.1148	8.22338	1.772	1.29021	2.37499	2.78694e-08	-2.16821	down
gene_ENSSSCG00000040779	347	105	102	24	78	21	4.65287	1.45816	1.09079	0.270315	0.930694	0.221233	0.00937623	-1.79049	down
gene_ENSSSCG00000040838	123	104	140	46	45	45	1.19727	0.979873	1.37001	0.489421	0.420963	0.408977	0.0204101	-1.13193	down
gene_ENSSSCG00000040849	63	61	96	628	1921	404	0.896779	0.959449	1.39456	10.3435	31.3039	6.07897	2.97684e-16	4.0646	up
gene_ENSSSCG00000040860	3177	1376	8181	445	556	1105	64.1373	28.9864	157.149	9.24013	11.2713	21.9343	1.07927e-05	-2.22893	down
gene_ENSSSCG00000040981	26	25	56	82	77	160	0.759101	0.711602	1.48884	2.859	2.49862	4.60179	0.000991409	1.87723	up
gene_ENSSSCG00000040989	1291	1066	1413	3099	3177	1954	11.4162	9.13903	11.5056	28.8945	29.7982	18.4305	7.17302e-06	1.4358	up
gene_ENSSSCG00000041322	63074	32228	35977	7665	10178	12561	274.975	144.958	156.895	36.1451	48.9264	55.936	4.61586e-09	-1.78979	down
gene_ENSSSCG00000041364	37	37	31	86	31	132	1.6626	1.70749	1.32486	4.28094	1.52313	6.09303	0.0282313	1.49986	up
gene_ENSSSCG00000041409	1291	1109	1347	328	398	284	18.174	16.0243	18.321	4.94463	6.15169	4.1283	1.26604e-07	-1.59337	down
gene_ENSSSCG00000041583	189	58	40	9	4	6	5.34149	1.67612	1.07628	0.263124	0.096947	0.150923	4.81698e-06	-3.55333	down
gene_ENSSSCG00000041667	510	610	937	3869	2071	3038	5.66673	6.96725	9.98984	46.6004	25.1614	34.1182	4.66306e-12	2.4128	up
gene_ENSSSCG00000041777	350	170	113	10	40	32	4.42072	2.204	1.36448	0.126193	0.545355	0.399708	7.3977e-06	-2.63298	down
gene_ENSSSCG00000042004	49	22	24	81	100	52	0.512859	0.235017	0.237361	0.933894	1.16363	0.556289	0.00708067	1.63855	up
gene_ENSSSCG00000043687	104	80	42	300	116	211	2.55172	1.47925	0.949483	8.17185	2.50211	5.22894	0.0010672	1.74864	up
gene_ENSSSCG00000043909	63	40	48	49	105	121	0.213102	0.137722	0.15405	0.176267	0.385385	0.410876	0.0440184	1.16857	up
gene_ENSSSCG00000044340	506	504	614	90	232	245	4.23851	3.9685	4.77589	0.687172	1.99182	2.02074	0.00555127	-1.24452	down
gene_ENSSSCG00000044591	82	40	137	161	185	157	0.419629	0.207277	0.671213	0.890471	1.03472	0.808146	0.00684717	1.31894	up
gene_ENSSSCG00000045005	301	183	194	46	99	100	7.5747	4.67361	4.57029	1.20532	2.65228	2.50485	0.0149743	-1.1625	down
gene_ENSSSCG00000045482	480	244	313	93	150	92	2.60992	1.33526	1.23459	0.406724	0.671201	0.3858	0.00166423	-1.29328	down
gene_ENSSSCG00000045712	511	352	475	870	487	1015	3.80932	2.33948	4.59211	8.04918	4.98217	8.9874	0.00191282	1.13005	up
gene_ENSSSCG00000045950	78	70	101	188	99	233	1.68081	1.54764	2.08227	4.41235	2.34338	5.12021	0.0047101	1.35237	up
gene_ENSSSCG00000046102	416	882	773	240	204	118	1.95328	4.35996	3.24708	1.10103	0.941168	0.504267	0.000609683	-1.65051	down
gene_ENSSSCG00000046234	34	41	8	174	83	212	0.184653	0.233182	0.040322	1.04474	0.502404	1.18836	2.15969e-05	2.70508	up
gene_ENSSSCG00000046466	138	260	505	562	488	648	1.15397	2.24208	4.05467	5.10177	4.46706	5.48496	0.0165559	1.19134	up
gene_ENSSSCG00000047832	1434	783	1523	2842	2432	1257	16.9551	9.73683	18.2788	37.6322	32.0159	15.294	0.00353932	1.15947	up
gene_ENSSSCG00000048443	66	26	142	155	170	332	0.61991	0.245596	1.2838	1.58693	1.75325	3.16626	0.000989919	1.85228	up
gene_ENSSSCG00000049239	101	161	145	12	22	31	2.40443	3.95971	3.31875	0.301336	0.564369	0.733502	2.06017e-05	-2.41831	down
gene_ENSSSCG00000049430	89	286	616	667	901	929	1.23052	4.70522	10.6789	14.7221	18.9902	17.6401	0.00524824	1.60909	up
gene_ENSSSCG00000049630	3202	1235	2754	3419	6195	4388	18.3166	5.30987	14.8985	15.7485	29.5197	18.8111	0.000229107	1.32824	up
gene_ENSSSCG00000050458	33	42	160	170	105	246	0.222433	0.2931	1.04831	1.26151	0.785213	1.70358	0.0242673	1.47343	up
gene_ENSSSCG00000050616	478	150	165	537	406	350	8.02595	2.552	2.64295	9.72116	7.44686	5.86811	0.0273322	1.07755	up
gene_ENSSSCG00000052107	234	168	263	405	374	416	6.98379	5.17166	7.54716	13.1224	12.2457	12.5837	0.000286976	1.16012	up
gene_ENSSSCG00000052231	106	202	141	349	335	353	1.49428	2.93433	1.90236	5.33299	5.16788	5.02779	0.00157958	1.42271	up
gene_ENSSSCG00000052350	18	32	14	54	88	94	0.305344	0.566888	0.228099	1.01867	1.69004	1.65497	0.00130947	2.09053	up
gene_ENSSSCG00000052432	7055	7751	11696	15665	13640	19117	138.467	148.433	239.69	342.608	267.11	381.503	0.000391637	1.15305	up
gene_ENSSSCG00000052601	15646	15115	16855	2527	4008	2889	139.308	134.353	138.587	25.3078	42.8748	27.1971	3.02212e-12	-2.05406	down
gene_ENSSSCG00000052612	353	114	202	25	37	61	3.94873	1.30868	2.16219	0.303116	0.452074	0.689395	3.22846e-05	-2.08736	down
gene_ENSSSCG00000052704	95	93	67	166	113	164	0.924139	0.932918	0.621341	1.7574	1.20397	1.61433	0.0294388	1.06023	up
gene_ENSSSCG00000052889	357	497	492	855	553	1058	8.67983	12.4402	11.4649	22.534	14.7029	25.9912	0.0061262	1.11668	up
gene_ENSSSCG00000052916	453	265	552	197	94	143	4.75847	2.86649	5.56834	2.24599	1.07288	1.51059	0.00413231	-1.20912	down
gene_ENSSSCG00000053280	27	75	59	1020	654	277	1.81719	5.30966	3.89086	76.2723	49.3119	19.2618	2.4933e-13	3.82789	up
gene_ENSSSCG00000053422	1398	1225	1882	2909	1957	2597	5.58439	5.02945	7.20353	12.5825	8.53715	10.4728	0.00120658	1.03054	up
gene_ENSSSCG00000053482	27	116	260	1693	3390	288	0.437619	1.9455	4.53245	35.5075	72.4891	5.88768	0.00562577	4.04157	up
gene_ENSSSCG00000053702	439	203	401	634	530	495	5.04034	2.78002	4.21584	7.56503	6.38786	6.05091	0.00334268	1.02286	up
gene_ENSSSCG00000053708	1211	837	2088	2240	2625	2787	17.885	10.5132	25.4285	29.1584	35.0323	36.0161	0.000376613	1.22255	up
gene_ENSSSCG00000054337	386	129	647	1129	1029	2412	12.7463	4.36823	20.4744	40.3641	37.1229	80.4286	4.64776e-07	2.3451	up
gene_ENSSSCG00000054409	9	4	29	46	36	48	0.08504	0.080831	0.656206	1.59974	0.783978	1.31815	0.0186225	1.99815	up
gene_ENSSSCG00000054645	694	676	1297	50	13	173	251.01	251.264	450.135	19.5093	4.86855	62.9857	0.00580146	-3.22843	down
gene_ENSSSCG00000054721	304	299	359	657	461	494	8.36783	8.47213	9.48055	19.6023	13.8696	13.7421	0.00370926	1.03293	up
gene_ENSSSCG00000054763	414	149	123	71	58	103	10.0687	3.70569	2.8532	1.8676	1.53728	2.52263	0.0288744	-1.22279	down
gene_ENSSSCG00000054848	65	31	50	51	117	144	1.88317	0.904832	1.38199	1.58129	3.71524	4.21191	0.0133504	1.42231	up
gene_ENSSSCG00000055161	162	158	199	417	252	464	2.13854	2.45891	3.25327	7.146	3.92734	7.12957	0.00022472	1.40819	up
gene_ENSSSCG00000055181	255	324	444	78	124	148	1.30332	1.70606	2.17972	0.431464	0.693715	0.76344	0.00385163	-1.27902	down
gene_ENSSSCG00000055529	36	50	45	83	81	96	0.557748	0.806758	0.663337	1.40022	1.38699	1.52028	0.0248164	1.24242	up
gene_ENSSSCG00000055653	110	64	136	177	189	175	1.66336	0.967693	2.23453	2.93104	3.43705	2.91838	0.00573762	1.14118	up
gene_ENSSSCG00000055678	31	42	39	83	82	248	0.849972	1.17797	1.01486	2.44777	2.46123	6.88062	0.00031857	2.11516	up
gene_ENSSSCG00000055693	71	37	47	2	11	11	0.454226	0.241244	0.287412	0.01261	0.076667	0.066198	0.00480815	-2.37144	down
gene_ENSSSCG00000056007	497	371	162	18	6	34	9.08836	6.98183	2.82952	0.353966	0.106193	0.624534	6.06947e-12	-3.89939	down
gene_ENSSSCG00000056250	21	6	13	63	101	86	0.324172	0.094971	0.181514	1.04617	1.70092	1.34919	3.90097e-07	3.00008	up
gene_ENSSSCG00000056302	60	16	26	136	37	83	2.50777	0.668254	1.02573	6.16758	1.688	3.48106	0.0155708	1.70407	up
gene_ENSSSCG00000056309	68	62	124	131	166	260	1.27065	1.1958	2.23474	2.6728	3.43322	4.97044	0.00241914	1.43421	up
gene_ENSSSCG00000056471	96	73	42	14	22	25	1.59385	1.22027	0.652457	0.240811	0.389614	0.407995	0.0295528	-1.51889	down
gene_ENSSSCG00000056580	64	37	102	12	25	23	1.24569	0.739533	1.90826	0.24715	0.51867	0.449654	0.0472483	-1.4158	down
gene_ENSSSCG00000056685	102	141	638	71	60	100	0.394303	0.561507	2.38049	0.296057	0.25202	0.393033	0.0162616	-1.5927	down
gene_ENSSSCG00000056858	168	99	145	39	58	41	2.15009	1.42314	1.7882	0.507543	0.772007	0.515786	0.0101337	-1.25013	down
gene_ENSSSCG00000056995	75	159	219	298	270	224	2.17302	4.72415	6.07831	9.34035	8.53807	6.557	0.0427445	1.06736	up
gene_ENSSSCG00000057051	238	84	55	33	26	42	4.07482	1.47255	0.889468	0.604612	0.468704	0.722585	0.0180387	-1.55731	down
gene_ENSSSCG00000057251	11	20	32	52	61	83	0.220084	0.414649	0.617063	1.1465	1.37173	1.70637	0.00412999	1.90872	up
gene_ENSSSCG00000057259	71	66	128	215	215	224	2.17061	2.04784	3.69514	7.05189	7.13045	6.90525	6.91009e-05	1.61456	up
gene_ENSSSCG00000057268	14	12	21	165	131	242	1.46071	1.27676	2.06872	19.0861	15.317	26.2038	2.49471e-16	3.81801	up
gene_ENSSSCG00000057372	2	6	12	93	125	61	0.019437	0.062335	0.108639	1.03869	1.42166	0.633936	1.48202e-09	4.10456	up
gene_ENSSSCG00000057447	51	53	156	149	116	194	3.51591	3.70035	10.3141	11.1321	8.69967	13.5054	0.0473064	1.14065	up
gene_ENSSSCG00000057498	53	30	87	224	189	143	1.4177	0.83337	2.24568	6.58491	5.60975	3.92009	7.03207e-06	2.06369	up
gene_ENSSSCG00000057522	173	136	91	734	703	1085	3.0805	2.50335	1.54765	14.3618	13.7284	19.5704	3.89115e-17	2.92756	up
gene_ENSSSCG00000057536	2510	1968	1704	4326	2905	3042	66.2154	54.4156	48.2047	138.314	89.2548	84.6194	0.0030171	1.0229	up
gene_ENSSSCG00000057727	313	340	430	538	318	1002	7.80907	8.69872	10.2649	14.5227	8.65529	25.6163	0.0284429	1.03963	up
gene_ENSSSCG00000057748	179	153	204	44	59	107	1.4356	1.10645	1.45485	0.320336	0.601471	0.716167	0.0339228	-1.06915	down
gene_ENSSSCG00000057938	133562	95626	148394	43194	49279	49434	1112.13	795.985	1191.09	413.754	453.92	419.789	1.75342e-05	-1.09759	down
gene_ENSSSCG00000057971	63	45	29	82	105	82	0.47571	0.34754	0.211508	0.675005	0.875892	0.628359	0.0260514	1.26523	up
gene_ENSSSCG00000057993	3043	2655	4278	7256	6208	4159	53.2167	51.8877	74.1702	130.336	104.354	70.7071	0.00110603	1.13673	up
gene_ENSSSCG00000058057	532	273	527	845	835	980	4.811	2.53931	4.56689	8.2788	8.25398	8.95109	6.29429e-06	1.33746	up
gene_ENSSSCG00000058184	15	3	14	44	48	40	0.866105	0.153377	0.781574	2.90242	3.22616	2.4327	0.00158497	2.42479	up
gene_ENSSSCG00000058216	3601	3462	2263	610	386	842	40.5969	40.129	24.4548	7.43994	4.7513	9.57868	1.96225e-08	-2.09744	down
gene_ENSSSCG00000058619	50	48	37	80	190	118	0.73202	0.737328	0.457863	1.27769	2.95483	1.86166	0.00074604	1.79743	up
gene_ENSSSCG00000058656	1123	1174	1877	2733	3568	2874	7.06533	7.66489	11.241	19.0629	24.5169	18.2283	8.62851e-06	1.43364	up
gene_ENSSSCG00000058709	118	76	121	114	231	184	1.45459	0.960669	1.43253	1.51665	3.1228	2.29739	0.019689	1.06831	up
gene_ENSSSCG00000058741	1006	470	657	2880	1506	2097	40.3062	20.4638	26.5508	129.242	70.0521	84.5543	6.87831e-09	1.94657	up
gene_ENSSSCG00000059124	35	37	48	92	54	122	0.360883	0.390665	0.478312	1.02999	0.613757	1.27967	0.0118654	1.43672	up
gene_ENSSSCG00000059202	1396	803	382	21	26	59	53.0724	31.3925	13.9054	0.830001	1.0493	2.2622	2.80047e-19	-4.32599	down
gene_ENSSSCG00000059588	74	122	100	17	26	28	0.884758	1.56143	1.16362	0.230851	0.302309	0.360352	0.00249379	-1.83156	down
gene_ENSSSCG00000059665	313	312	289	71	97	124	1.54111	1.42654	1.35137	0.361128	0.4687	0.55265	0.000661578	-1.38317	down
gene_ENSSSCG00000059895	88	77	119	148	170	191	3.32875	3.00849	4.31845	6.06036	7.0421	7.31562	0.00603416	1.14258	up
gene_ENSSSCG00000060601	1207	2414	1838	4749	6341	3618	12.3884	25.3105	18.624	55.5429	74.6653	38.2802	0.000109478	1.65008	up
gene_ENSSSCG00000060615	2894	3869	4396	11715	7729	5506	27.9339	40.0612	40.4523	120.544	144.947	53.5605	0.000308756	1.43416	up
gene_ENSSSCG00000060656	106	71	1351	3953	2358	4188	3.5048	2.41338	42.8683	141.73	85.2957	139.996	0.0361351	3.182	up
gene_ENSSSCG00000060730	307	160	207	390	288	406	3.73468	1.99686	2.42045	5.14342	3.82863	4.99292	0.00572453	1.01203	up
gene_ENSSSCG00000060951	51	64	54	19	20	13	1.95085	2.53079	2.00523	0.792774	0.823272	0.509133	0.0468116	-1.44016	down
gene_ENSSSCG00000061289	46	85	113	389	187	318	2.09546	4.5507	4.40309	18.2797	8.44901	14.8738	7.87205e-06	2.13362	up
gene_ENSSSCG00000061436	3340	4353	5543	1503	2092	1379	10.779	14.5676	17.3508	5.30902	7.3776	4.6852	0.00213136	-1.13685	down
gene_ENSSSCG00000061450	25	51	3	136	230	270	0.401516	0.84251	0.04115	2.38688	4.08823	4.43718	0.0199053	3.12895	up
gene_ENSSSCG00000061460	153	120	209	286	353	243	3.2569	2.63581	4.26389	6.60951	8.22041	5.22412	0.00194918	1.19237	up
gene_ENSSSCG00000061531	721	283	555	1165	889	629	28.0462	11.2988	20.7374	48.9993	37.7383	24.6356	0.00334268	1.15384	up
gene_ENSSSCG00000061569	319	117	253	496	318	606	9.94464	3.74364	7.8864	17.1841	10.8739	19.2327	0.000441934	1.39945	up
gene_ENSSSCG00000061592	1918	1125	1206	540	500	420	50.4256	28.0117	30.9405	15.5693	14.6132	10.9623	0.000141709	-1.22004	down
gene_ENSSSCG00000061647	949	1563	2928	424	595	930	9.86936	16.7099	29.1983	4.76757	6.75396	9.76506	0.0123196	-1.20956	down
gene_ENSSSCG00000061690	59	68	73	106	119	200	1.47769	1.74927	1.74549	2.89712	3.28137	5.08136	0.00582908	1.34803	up
gene_ENSSSCG00000061723	2464	3650	3515	980	885	734	16.6812	22.697	20.9208	6.69048	6.12305	6.37064	3.66302e-06	-1.6392	down
gene_ENSSSCG00000061899	286	182	232	94	92	65	12.0464	7.86851	9.36664	4.27367	4.19801	2.73964	0.00538117	-1.15728	down
gene_ENSSSCG00000062085	372	380	361	56	123	185	0.847346	0.890301	0.788123	0.136371	0.304733	0.423526	0.00489651	-1.35936	down
gene_ENSSSCG00000062096	177075	140940	64697	457742	511213	493125	856.16	651.584	452.004	3060.36	3330.05	3210.8	8.06902e-09	2.19713	up
gene_ENSSSCG00000062186	16	7	17	81	66	49	0.438715	0.193178	0.451405	2.53612	2.074	1.41305	2.6956e-05	2.64498	up
gene_ENSSSCG00000062556	3731	1694	2467	71	707	445	26.1033	14.7056	18.691	0.636908	5.66657	3.29082	0.0304253	-2.35023	down
gene_ENSSSCG00000062678	2615	1778	1498	777	802	542	24.5441	16.8405	13.2456	7.8017	8.02122	5.27574	0.00109553	-1.16923	down
gene_ENSSSCG00000062696	221	313	327	63	91	163	3.572	4.80779	4.57728	1.09115	1.50882	2.59836	0.0166992	-1.20411	down
gene_ENSSSCG00000062762	69	61	78	129	185	60	0.913085	0.840072	0.987792	1.86149	2.713	0.803488	0.0475935	1.15799	up
gene_ENSSSCG00000062938	391	364	407	937	646	1146	3.8078	3.70304	3.83909	9.96301	7.0321	11.2809	4.80986e-06	1.50861	up
gene_ENSSSCG00000062952	2146	1932	4564	766	458	715	20.2623	19.7146	43.1207	7.82745	4.45067	6.69489	8.98908e-07	-1.83482	down
gene_ENSSSCG00000062997	91	103	47	124	184	203	0.425454	0.495718	0.210996	0.630199	0.941317	0.961281	0.0133019	1.31523	up
gene_ENSSSCG00000063387	2468	599	649	323	362	291	56.5558	14.1552	15.0429	7.99768	9.01598	6.65809	0.00165782	-1.53845	down
gene_ENSSSCG00000063532	178	109	98	23	54	49	4.64007	2.91783	2.43739	0.637745	1.53857	1.29216	0.0209294	-1.30878	down

## Sheet: DEGs in 90d-vs-210d
#ID	D1_Count	D2_Count	D3_Count	E1_Count	E2_Count	E3_Count	D1_FPKM	D2_FPKM	D3_FPKM	E1_FPKM	E2_FPKM	E3_FPKM	FDR	log2FC	regulated
PB.10187	7	12	22	110	160	182	0.056737	0.103372	0.507937	1.26104	2.22539	2.59666	2.45193e-06	3.29081	up
PB.10191	275	255	318	46	100	100	4.38127	4.07876	5.44173	0.881211	1.96299	1.81058	0.000767542	-1.90537	down
PB.1090	69	60	80	24	29	26	0.793044	0.691782	0.997359	0.341657	0.415473	0.337409	0.0475683	-1.51526	down
PB.1738	359	507	167	891	707	647	4.51717	6.41389	2.25891	13.7631	11.0189	9.31815	0.0127409	1.16726	up
PB.2866	317	317	250	83	77	79	4.74652	4.76592	4.00709	1.50551	1.4101	1.35026	3.40927e-07	-1.93374	down
PB.3182	138	50	44	378	237	138	2.26051	0.822362	0.725452	7.89316	4.88006	2.722	0.0172616	1.72474	up
PB.3799	9869	9532	10223	4323	5116	4408	66.8039	63.0437	82.8983	38.3166	43.6269	34.0354	0.00299393	-1.18918	down
PB.4	114	281	58	45	28	46	1.66853	4.15845	0.905103	0.801501	0.507345	0.763309	0.0108856	-1.86084	down
PB.4738	59	104	42	415	98	421	1.07042	2.12083	0.866197	14.7558	2.99322	12.1593	0.0015988	2.18871	up
PB.4819	87089	66358	118514	6608	9595	18512	1013.08	772.997	1553.74	87.5646	137.867	252.06	8.31097e-10	-3.14837	down
PB.498	150	237	168	33	68	41	1.78036	2.83525	2.27384	0.511207	1.16959	0.620059	0.000331454	-2.02183	down
PB.6523	46	56	49	329	164	141	1.13034	1.36276	1.29545	9.92355	4.97942	3.95536	0.00092092	2.01387	up
PB.6738	75	45	98	18	19	34	1.66792	1.00583	2.29519	0.436659	0.496457	0.876081	0.0411575	-1.7904	down
PB.6843	35	11	8	113	805	401	0.363721	0.10983	0.08135	1.43816	10.4239	4.79125	5.45213e-10	4.63981	up
PB.8579	455	338	419	48	174	199	3.65676	2.74309	3.44439	0.432998	1.64322	1.90076	0.0175454	-1.63563	down
PB.8580	1396	1011	1583	474	636	796	6.57864	5.46085	8.01368	2.73724	3.70849	4.28885	0.025605	-1.20505	down
PB.9130	658	595	658	316	332	198	3.30063	2.99758	3.54005	1.9379	2.05379	1.13245	0.0130361	-1.25752	down
gene_ENSSSCG00000000005	178	167	65	339	312	261	4.267	4.02454	1.58312	10.3872	9.67709	7.05282	0.015765	1.19587	up
gene_ENSSSCG00000000006	506	550	194	90	121	94	3.54562	3.80595	1.37218	0.768361	1.11138	0.80676	4.5684e-06	-1.98798	down
gene_ENSSSCG00000000033	286	216	34	540	357	485	8.5486	6.51745	1.06811	19.7673	13.1932	16.5462	0.0442017	1.47659	up
gene_ENSSSCG00000000068	4190	3696	3654	1737	2024	2095	13.4144	12.096	11.5943	6.26621	8.01502	6.99796	0.00469868	-1.05503	down
gene_ENSSSCG00000000146	1350	2705	1534	4542	2860	9839	6.73968	14.3726	10.7406	21.9283	20.2844	45.3549	0.00837784	1.56313	up
gene_ENSSSCG00000000206	127	90	40	183	187	223	1.15249	0.786723	0.241365	1.3139	1.51682	1.67688	0.0235385	1.23709	up
gene_ENSSSCG00000000207	1065	890	381	7442	947	5815	45.5102	38.2219	17.4589	390.03	50.0305	284.132	0.000144256	2.6378	up
gene_ENSSSCG00000000232	656	535	341	1116	926	1076	4.0899	3.30584	2.3458	8.44853	7.1678	7.62491	0.00409258	1.0178	up
gene_ENSSSCG00000000268	81	98	22	193	163	133	0.872314	1.15213	0.258369	2.70364	2.49246	1.8844	0.0411575	1.36113	up
gene_ENSSSCG00000000272	817	577	736	251	280	467	7.69517	5.46478	7.44572	2.89607	3.25691	5.02323	0.0205442	-1.20211	down
gene_ENSSSCG00000000292	1158	1185	1579	145	338	218	11.7102	12.0874	17.5255	1.79017	4.28207	2.54024	1.1289e-07	-2.61559	down
gene_ENSSSCG00000000293	2056	3468	1350	865	794	1322	13.0049	20.6927	9.36419	6.33753	6.15463	10.3027	0.00634005	-1.1972	down
gene_ENSSSCG00000000433	81	141	47	209	202	342	0.760669	1.4344	0.472815	2.70087	2.56113	4.04478	0.0058942	1.50326	up
gene_ENSSSCG00000000469	342	381	212	152	158	142	2.95886	3.30655	1.96493	1.6074	1.68362	1.40133	0.00974671	-1.05428	down
gene_ENSSSCG00000000559	978	1245	1687	542	651	777	4.24639	5.43236	7.86358	2.8817	3.49227	3.85667	0.0440192	-1.14596	down
gene_ENSSSCG00000000625	1082	731	616	202	322	396	5.57616	3.93858	3.32537	1.38048	2.27324	2.72394	0.000984187	-1.4414	down
gene_ENSSSCG00000000660	40	64	10	149	37	239	0.213686	0.342035	0.056543	0.978006	0.241198	1.46284	0.0417045	1.96828	up
gene_ENSSSCG00000000672	61	141	96	3	15	52	0.436919	0.953392	0.686636	0.02205	0.165088	0.460484	0.0463025	-2.20011	down
gene_ENSSSCG00000000695	394	272	119	392	524	701	4.02248	2.65018	1.35655	5.51116	6.84977	8.41782	0.0459685	1.07482	up
gene_ENSSSCG00000000753	3774	4540	3358	1695	2266	1958	13.0641	16.0632	12.1146	7.04522	9.56039	7.6479	0.00405669	-1.03062	down
gene_ENSSSCG00000000795	304	625	317	34	148	198	1.17983	2.44679	1.32097	0.159527	0.715011	0.879615	0.0186689	-1.75667	down
gene_ENSSSCG00000000801	86	135	32	286	272	190	0.750185	1.13036	0.268456	4.04061	4.03174	1.89769	0.00553453	1.63568	up
gene_ENSSSCG00000000808	11044	9488	4005	1773	3735	2465	55.5403	47.7849	21.7479	10.8864	23.405	14.1939	0.000520335	-1.58146	down
gene_ENSSSCG00000000849	4335	7069	6945	2751	2568	3267	33.4608	51.1708	63.2199	23.9248	23.6033	27.6884	0.0128101	-1.21378	down
gene_ENSSSCG00000000951	235	322	580	109	116	221	4.9383	6.80723	14.6007	2.81684	3.51344	5.32082	0.0328219	-1.56741	down
gene_ENSSSCG00000000994	176	215	74	324	284	348	1.95619	2.40122	0.880218	4.45094	3.90931	4.42608	0.0258229	1.07651	up
gene_ENSSSCG00000001049	613	446	538	236	157	299	1.77761	1.29653	1.67167	0.842776	0.560526	0.989226	0.0105307	-1.30367	down
gene_ENSSSCG00000001247	21	27	22	85	82	185	0.117347	0.153766	0.136123	0.60544	0.584191	1.22489	0.000687482	2.25387	up
gene_ENSSSCG00000001396	338	562	291	691	1100	1093	6.199	9.82666	5.74956	15.2856	21.8031	22.1047	0.00354144	1.25374	up
gene_ENSSSCG00000001472	90	121	49	153	167	239	1.15016	1.54014	0.668584	2.38614	2.64075	3.51948	0.0386354	1.1131	up
gene_ENSSSCG00000001478	183	142	88	301	304	282	2.20711	1.72256	1.1443	4.45802	4.5533	3.90182	0.0116083	1.1027	up
gene_ENSSSCG00000001549	3103	5809	1829	1092	1326	1290	20.055	37.8322	12.0336	7.80942	10.2086	9.05348	0.000331454	-1.49584	down
gene_ENSSSCG00000001561	114	104	44	38	22	31	0.836514	0.757296	0.340111	0.337587	0.19867	0.262252	0.0332905	-1.49425	down
gene_ENSSSCG00000001564	4905	4190	3033	1548	1751	2239	47.746	45.316	37.2686	19.9295	22.0273	27.5961	0.000302603	-1.16443	down
gene_ENSSSCG00000001572	41	39	20	53	76	200	0.445216	0.428637	0.226185	0.706868	1.05609	2.56064	0.0359267	1.6974	up
gene_ENSSSCG00000001679	1678	1420	1898	839	616	800	8.71121	7.43601	10.9297	5.37805	3.97299	4.82778	0.00797056	-1.26689	down
gene_ENSSSCG00000001683	3023	2383	1064	426	542	521	25.5648	20.2487	9.65915	4.40926	5.66875	5.02685	3.99744e-09	-2.08445	down
gene_ENSSSCG00000001701	23984	27211	31817	17217	10759	14451	228.428	259.033	323.57	199.971	125.989	156.871	0.0302147	-1.08708	down
gene_ENSSSCG00000001825	974	1209	262	3060	3131	2058	8.44489	10.154	2.46589	31.7782	33.4776	20.7192	0.000294721	1.8484	up
gene_ENSSSCG00000001869	895	763	800	239	393	509	3.34003	2.82131	3.37636	1.11731	1.76765	2.18419	0.0157439	-1.19893	down
gene_ENSSSCG00000001885	149	203	317	65	86	92	0.68746	0.937828	1.55174	0.35992	0.481351	0.486025	0.0157507	-1.64087	down
gene_ENSSSCG00000001913	109	46	10	225	210	171	1.92746	0.612803	0.121331	3.38637	4.44575	3.27173	0.0135922	1.98208	up
gene_ENSSSCG00000001952	2335	3177	3049	1069	890	1688	40.9773	55.8009	56.4467	22.7186	19.0354	33.7062	0.00521074	-1.3429	down
gene_ENSSSCG00000001958	359	435	594	50	151	185	1.76102	2.14946	3.13168	0.294729	0.91375	1.04199	0.00294281	-2.0102	down
gene_ENSSSCG00000001991	267	351	133	658	502	728	5.01943	6.71339	2.66635	15.3668	11.8018	15.6457	0.00101511	1.35415	up
gene_ENSSSCG00000002032	3047	3317	1164	5063	5053	4704	22.2673	25.3899	8.1228	42.8812	44.4434	36.2886	0.0132982	1.02652	up
gene_ENSSSCG00000002252	3140	629	531	352	467	532	21.2509	4.21889	3.30277	2.68119	3.54643	3.66739	0.0304257	-1.61861	down
gene_ENSSSCG00000002277	13300	10368	5750	2604	4567	5982	35.8181	27.6169	15.9099	9.1957	16.4683	25.9158	0.0135922	-1.16108	down
gene_ENSSSCG00000002287	449	255	366	127	133	197	4.62781	2.63286	4.04262	1.60157	1.69236	2.3154	0.0150971	-1.32952	down
gene_ENSSSCG00000002337	464	481	202	981	791	616	2.55741	2.68815	1.18199	6.62518	5.39565	3.88532	0.0165807	1.09524	up
gene_ENSSSCG00000002426	794	925	1122	524	449	538	8.08838	9.46867	12.2336	6.6896	6.20149	6.90015	0.0451015	-1.0384	down
gene_ENSSSCG00000002445	537	344	701	152	268	290	1.60595	0.993778	2.15844	0.662388	0.940909	1.02227	0.0433703	-1.32529	down
gene_ENSSSCG00000002467	12411	21153	5878	42891	36723	21172	75.1988	125.77	40.716	331.463	303.24	144.676	0.00739223	1.42327	up
gene_ENSSSCG00000002505	1580	2487	2802	862	919	932	13.8169	21.2413	27.4012	10.5478	9.99916	9.33626	0.0031811	-1.47494	down
gene_ENSSSCG00000002535	50094	71078	75331	26294	18964	21414	446.044	633.111	705.799	285.546	208.296	204.184	0.000163598	-1.67513	down
gene_ENSSSCG00000002622	47	48	12	102	100	83	0.968355	0.930389	0.223969	2.46238	2.64998	2.10695	0.0406371	1.47953	up
gene_ENSSSCG00000002633	312	367	100	554	510	530	1.75653	1.93426	0.624629	3.53964	3.39043	3.15756	0.0332936	1.09794	up
gene_ENSSSCG00000002818	367	411	306	1043	573	744	1.41563	1.59128	1.26609	4.93612	2.73388	3.28118	0.0182584	1.07934	up
gene_ENSSSCG00000002852	972	1110	424	2036	1451	1844	12.2094	13.8448	5.60603	31.5595	22.4943	26.4199	0.00593169	1.12442	up
gene_ENSSSCG00000002854	192	169	117	455	329	240	2.05859	1.7456	1.85456	5.07558	4.11721	2.65585	0.0356917	1.0884	up
gene_ENSSSCG00000003154	19788	22515	15051	8108	8608	12609	108.957	120.705	88.7028	69.8159	81.0692	107.287	0.00405649	-1.01084	down
gene_ENSSSCG00000003155	4394	4572	4935	816	572	3079	48.5431	50.778	58.6042	10.9945	7.82741	38.9448	0.0143176	-1.77495	down
gene_ENSSSCG00000003157	286	242	48	708	497	411	8.9327	7.58246	1.55783	27.5013	19.5752	14.6656	0.0153213	1.59388	up
gene_ENSSSCG00000003253	3947	5018	6903	2144	1614	3017	37.8017	49.1806	77.9588	25.3601	16.5556	25.2797	0.0136975	-1.3926	down
gene_ENSSSCG00000003268	269	304	77	580	491	391	4.50816	5.29483	1.25689	12.1139	10.0067	7.64665	0.0271793	1.2484	up
gene_ENSSSCG00000003326	564	459	217	123	210	174	3.17531	2.59613	1.31097	0.845603	1.45695	1.11779	0.00941624	-1.26415	down
gene_ENSSSCG00000003341	120	126	37	276	252	241	0.513611	0.543652	0.17108	1.45467	1.33999	1.18277	0.00409258	1.50051	up
gene_ENSSSCG00000003401	8445	9043	9923	3514	5545	3871	44.0682	47.3887	58.3618	21.5629	34.679	22.1052	0.0118104	-1.18584	down
gene_ENSSSCG00000003435	274	222	113	448	359	495	4.02605	3.36175	1.7631	8.04889	6.4684	8.29699	0.0110839	1.11024	up
gene_ENSSSCG00000003461	2236	2648	1260	3915	5511	3254	7.64932	8.24762	4.3612	12.5861	20.3702	10.6644	0.0114374	1.06254	up
gene_ENSSSCG00000003512	4646	6482	6270	2335	3455	3465	21.9817	33.1084	34.1709	13.5301	21.059	22.4228	0.0357352	-1.01723	down
gene_ENSSSCG00000003766	15406	20606	12755	2641	2610	3578	165.778	225.805	150.673	35.486	34.9778	46.4992	3.02331e-19	-2.50404	down
gene_ENSSSCG00000003771	1873	1741	2164	526	915	1291	15.7166	14.6432	20.7623	5.28717	8.3129	11.5172	0.0296967	-1.20964	down
gene_ENSSSCG00000003805	2821	3823	7130	1418	1520	1856	17.0119	23.1186	47.0695	10.518	11.3921	12.7525	0.00517355	-1.7364	down
gene_ENSSSCG00000003928	252	191	251	54	80	119	2.58885	1.90555	2.79069	0.605321	1.02727	1.35611	0.00796726	-1.57286	down
gene_ENSSSCG00000003943	778	786	243	1915	1484	1557	14.6024	14.1955	3.94239	38.084	31.2396	35.8641	0.000560009	1.5192	up
gene_ENSSSCG00000004010	345	281	119	398	657	562	3.21849	2.50396	1.07714	4.502	7.67827	5.90618	0.0197297	1.1537	up
gene_ENSSSCG00000004033	126	140	55	33	45	43	2.09459	2.35248	0.971137	0.666428	1.03489	0.865283	0.0264553	-1.37963	down
gene_ENSSSCG00000004071	623	580	348	194	150	171	6.89945	6.44547	4.13642	2.62395	2.04252	2.15334	4.09816e-06	-1.59682	down
gene_ENSSSCG00000004106	594	458	634	119	318	269	3.80151	2.94715	4.35529	0.932199	2.51122	1.96523	0.0258327	-1.37728	down
gene_ENSSSCG00000004138	1715	2834	1558	717	842	964	6.35046	10.1964	6.40354	2.93612	3.80701	4.10553	0.000336531	-1.30525	down
gene_ENSSSCG00000004139	303	417	351	174	187	197	1.06195	1.67322	1.50731	0.726306	0.841926	0.888669	0.032424	-1.01895	down
gene_ENSSSCG00000004238	564	1186	1747	326	253	572	5.70745	12.0214	18.7302	4.03065	3.1458	6.54397	0.00967774	-1.81361	down
gene_ENSSSCG00000004242	57	41	58	13	13	16	0.336049	0.244481	0.36802	0.093994	0.090805	0.105167	0.0180464	-2.00227	down
gene_ENSSSCG00000004250	118	119	64	42	42	50	0.669437	0.678024	0.389229	0.292969	0.294626	0.320315	0.0479263	-1.17027	down
gene_ENSSSCG00000004281	588	648	455	150	254	338	4.75875	5.24123	3.96644	1.47396	2.53566	3.12634	0.00891683	-1.23897	down
gene_ENSSSCG00000004291	301	245	90	463	341	516	3.9326	3.22042	1.25407	7.43382	5.52172	7.71278	0.0363694	1.09905	up
gene_ENSSSCG00000004347	721	437	146	1093	1998	879	6.64311	4.04617	1.39531	12.3538	22.7163	9.27257	0.00675673	1.69051	up
gene_ENSSSCG00000004392	4128	4807	9454	963	1359	1796	29.3377	34.3254	72.1535	8.38754	11.9395	14.5838	3.92205e-05	-2.37663	down
gene_ENSSSCG00000004399	415	458	232	917	1349	839	5.25704	5.84012	3.15165	14.2652	21.1668	12.1664	0.000109226	1.50108	up
gene_ENSSSCG00000004433	30	19	20	87	57	87	0.233945	0.146986	0.164459	0.844486	0.561082	0.795245	0.0182584	1.69228	up
gene_ENSSSCG00000004542	1769	2926	3613	1267	1288	1560	14.5183	23.7194	31.8506	12.9678	13.4556	14.602	0.0430261	-1.17024	down
gene_ENSSSCG00000004592	1176	1352	1599	523	847	773	8.37073	10.1303	11.2424	4.19636	7.20471	6.01865	0.0428381	-1.07011	down
gene_ENSSSCG00000004710	310	335	389	181	169	180	2.46194	2.57233	2.92773	1.70654	2.06336	1.62504	0.0409107	-1.07575	down
gene_ENSSSCG00000004717	900	1065	2089	461	711	553	3.8114	4.53548	9.50699	2.3925	3.72156	2.6781	0.0320759	-1.43873	down
gene_ENSSSCG00000004789	4528	3915	2192	549	448	1524	18.7709	16.3084	9.75738	2.78579	2.29435	7.21656	6.20432e-05	-2.09826	down
gene_ENSSSCG00000004813	206	266	216	82	115	88	1.9445	2.65254	2.5239	1.26965	1.34101	1.03877	0.00781459	-1.33636	down
gene_ENSSSCG00000004928	4477	4382	1163	7052	7659	9126	25.8092	25.2192	6.99448	49.2466	54.5821	59.1932	0.00700538	1.32165	up
gene_ENSSSCG00000004958	457	336	372	195	220	185	5.56785	4.11961	4.87288	2.91661	3.30818	2.56985	0.0308096	-1.02988	down
gene_ENSSSCG00000004971	550	553	410	212	198	352	3.18561	3.17709	2.51709	1.48226	1.39652	2.30188	0.0202297	-1.04164	down
gene_ENSSSCG00000005045	164	197	149	587	536	552	2.55232	3.08407	2.48713	11.2385	10.3449	9.84401	1.97064e-06	1.66614	up
gene_ENSSSCG00000005054	412	437	295	158	173	183	4.95249	5.5179	4.33059	2.69265	2.79588	3.48621	0.00129024	-1.18597	down
gene_ENSSSCG00000005083	586	591	297	1002	1172	1021	7.22557	4.73092	3.08321	15.0086	17.5162	13.3659	0.00108324	1.12731	up
gene_ENSSSCG00000005096	2026	2513	2228	780	760	851	12.4431	15.9018	14.8899	5.78706	5.79078	6.08547	7.33398e-06	-1.58317	down
gene_ENSSSCG00000005252	360	366	359	73	182	120	1.43519	1.4615	1.53302	0.355433	0.89167	0.541183	0.00328214	-1.61439	down
gene_ENSSSCG00000005297	7183	7664	10965	1324	2266	2658	73.8983	75.0986	151.473	15.569	26.7744	27.5264	6.04581e-06	-2.20477	down
gene_ENSSSCG00000005356	215	261	131	41	96	69	2.90485	3.54925	1.88837	0.667881	1.59672	1.05383	0.00517423	-1.55949	down
gene_ENSSSCG00000005385	7423	3619	427	11	20	57	70.1283	34.334	4.3302	0.120816	0.218556	0.590262	1.68204e-08	-6.92506	down
gene_ENSSSCG00000005424	659	853	1165	384	471	369	8.60731	11.3811	17.5652	6.53308	7.77703	5.66497	0.0257667	-1.27851	down
gene_ENSSSCG00000005589	44	86	42	170	113	131	0.211192	0.418861	0.218518	1.01074	0.674368	0.724313	0.0435507	1.25433	up
gene_ENSSSCG00000005608	3080	2075	3325	975	961	1945	20.4755	13.8589	23.7368	7.94365	7.89993	14.7733	0.0265797	-1.27295	down
gene_ENSSSCG00000005638	107	93	26	273	205	216	2.36849	2.09925	0.653347	7.46227	5.68121	5.60826	0.0032259	1.6863	up
gene_ENSSSCG00000005782	325	356	135	641	714	378	8.99142	8.15605	3.26904	22.3835	21.2011	8.83794	0.031913	1.13536	up
gene_ENSSSCG00000005837	1251	1149	324	2458	1585	1828	15.6241	14.8743	4.38356	39.2353	22.3829	23.8056	0.0278535	1.18424	up
gene_ENSSSCG00000005935	496	557	1002	240	280	208	4.64417	5.41762	10.743	2.9673	3.32541	2.12162	0.00674848	-1.68027	down
gene_ENSSSCG00000005965	2062	1847	3371	218	154	582	24.085	21.9704	42.1016	3.14194	2.25025	7.94858	2.14992e-07	-3.1343	down
gene_ENSSSCG00000005970	467	165	325	70	63	84	3.80133	1.34809	2.83653	0.68906	0.628634	0.776523	9.90432e-05	-2.23956	down
gene_ENSSSCG00000005981	919	1959	1129	15817	12393	5198	3.47021	7.63884	5.58147	72.4965	58.6051	23.1976	1.33665e-09	3.03634	up
gene_ENSSSCG00000005983	67	146	267	30	82	37	0.377777	0.826951	1.61364	0.204776	0.572259	0.238709	0.0413562	-1.90839	down
gene_ENSSSCG00000006000	520	543	613	222	246	222	3.45657	3.62894	4.37709	1.80615	2.02167	1.68768	0.00251306	-1.3846	down
gene_ENSSSCG00000006031	42	36	16	62	79	126	0.192568	0.125159	0.058571	0.383013	0.336471	0.498849	0.0337582	1.51517	up
gene_ENSSSCG00000006073	178	222	79	646	305	362	2.43557	3.06209	1.1602	10.9031	5.18351	5.69749	0.00634005	1.4997	up
gene_ENSSSCG00000006107	2826	3067	1038	954	1263	806	8.80376	10.5131	3.00485	4.1116	4.92032	2.87274	0.015765	-1.13936	down
gene_ENSSSCG00000006196	349	191	92	73	97	75	3.62616	1.79277	0.751131	1.24894	0.860048	1.11914	0.0357079	-1.3194	down
gene_ENSSSCG00000006281	650	481	188	1301	1385	868	6.70753	5.19524	2.03777	17.7088	18.0471	10.3603	0.00246526	1.49092	up
gene_ENSSSCG00000006290	466	624	345	107	129	89	4.08865	5.59854	3.15945	1.1096	1.3531	1.05342	5.81145e-09	-2.15294	down
gene_ENSSSCG00000006312	863	536	342	28	92	105	7.5964	4.54864	2.9893	0.15846	0.947251	1.08771	3.62464e-08	-2.95562	down
gene_ENSSSCG00000006335	73	16	40	343	195	217	0.584212	0.288499	0.34693	3.40165	1.94815	2.00379	0.000288076	2.48485	up
gene_ENSSSCG00000006340	1900	1589	1150	662	689	680	11.7345	9.14963	7.4531	4.79021	4.26261	4.02535	7.53357e-05	-1.21628	down
gene_ENSSSCG00000006346	1613	2158	2455	805	1069	1155	6.92125	9.45835	11.7418	3.94253	5.58266	4.99396	0.0212958	-1.17001	down
gene_ENSSSCG00000006359	260	85	93	38	37	38	2.11866	0.696501	0.811502	0.370664	0.37091	0.348015	0.003844	-1.96083	down
gene_ENSSSCG00000006472	45	21	17	97	36	159	1.91053	0.854918	0.75375	5.02245	1.85717	7.68372	0.0444538	1.794	up
gene_ENSSSCG00000006474	3579	2714	2773	1425	1126	1959	15.6237	11.9036	13.0004	7.62382	6.07948	9.76915	0.0120383	-1.08441	down
gene_ENSSSCG00000006578	20	40	3	73	67	130	1.16292	2.40365	0.156646	5.37434	5.03702	8.98308	0.0181421	2.19463	up
gene_ENSSSCG00000006703	1313	1410	759	424	751	465	29.9014	32.2588	18.5444	11.8345	21.1384	12.0865	0.0139783	-1.08289	down
gene_ENSSSCG00000006740	6540	4693	4480	2458	2674	2665	42.6268	30.6453	31.8328	19.5673	21.346	19.7661	0.00301756	-1.06458	down
gene_ENSSSCG00000006757	278	268	342	131	174	112	1.90529	1.89183	2.50758	1.12855	1.49224	0.869524	0.0381799	-1.20263	down
gene_ENSSSCG00000006781	715	928	812	348	354	355	3.76108	5.13529	4.55538	2.47286	2.50129	2.14046	0.00134904	-1.29602	down
gene_ENSSSCG00000006828	168	367	151	388	557	511	1.37035	3.24993	1.38081	4.55066	5.95385	5.07708	0.0367483	1.08577	up
gene_ENSSSCG00000006857	335	140	84	65	57	79	1.39167	0.589365	0.368788	0.332276	0.290312	0.3724	0.032906	-1.44093	down
gene_ENSSSCG00000006982	275	233	378	50	80	143	1.56909	1.3361	2.3191	0.348197	0.560876	0.931115	0.00464	-1.86535	down
gene_ENSSSCG00000007022	1057	1071	407	273	408	357	5.51825	5.61985	2.27236	1.73109	2.63967	2.13041	0.00441351	-1.24838	down
gene_ENSSSCG00000007023	531	485	326	178	264	238	4.52045	4.11838	3.15777	1.83452	2.6403	2.30887	0.0153213	-1.00327	down
gene_ENSSSCG00000007043	853	672	640	2183	1353	1083	5.31113	4.27546	3.36021	15.8786	10.0224	6.85248	0.0409107	1.04574	up
gene_ENSSSCG00000007198	97	74	19	204	101	274	0.826654	0.575416	0.139563	2.27053	0.990406	2.74411	0.0229568	1.67073	up
gene_ENSSSCG00000007239	190	189	71	275	370	507	2.00242	1.9956	0.776882	4.76456	4.87404	5.49818	0.00521074	1.38413	up
gene_ENSSSCG00000007355	1892	1831	1878	564	628	646	17.4518	17.005	18.6163	6.36688	7.17394	6.80168	1.56111e-06	-1.69539	down
gene_ENSSSCG00000007435	134	147	40	234	166	402	1.66424	1.82469	0.528221	3.55626	2.53953	5.69549	0.0345313	1.3686	up
gene_ENSSSCG00000007465	458	681	1257	185	227	232	6.61248	9.87667	19.4864	3.26679	4.0467	3.81684	0.000823655	-2.10962	down
gene_ENSSSCG00000007469	227	210	272	48	96	105	3.45878	3.20606	4.44029	0.894128	1.80287	1.82991	0.00713216	-1.63631	down
gene_ENSSSCG00000007477	566	504	521	151	192	294	1.8757	1.67419	1.84986	0.609618	0.781751	1.11178	0.00290166	-1.41375	down
gene_ENSSSCG00000007554	2210	1964	1587	571	177	640	34.5161	30.8831	26.6402	10.9492	3.40787	11.4495	6.16292e-05	-2.10893	down
gene_ENSSSCG00000007705	477	585	1393	189	206	279	3.12709	3.85451	9.81701	1.51611	1.66487	2.0874	0.00207932	-2.1127	down
gene_ENSSSCG00000007710	212	201	92	69	50	93	1.53472	1.46555	0.709865	0.611503	0.442832	0.76431	0.0285148	-1.23894	down
gene_ENSSSCG00000007849	18	26	35	56	99	113	0.342392	0.497025	0.714698	1.33402	2.36851	2.57702	0.0496076	1.61775	up
gene_ENSSSCG00000007977	81	54	26	55	160	317	3.75008	2.54338	1.28567	2.79582	8.95884	16.0912	0.0398247	1.72901	up
gene_ENSSSCG00000007978	3883	6697	2267	5875	10210	35987	82.4902	142.973	51.7157	153.01	268.249	873.801	0.00464	2.01568	up
gene_ENSSSCG00000008014	189	264	56	365	377	385	3.4466	4.67145	0.84616	8.12218	8.02056	7.59985	0.0356102	1.22472	up
gene_ENSSSCG00000008024	415	387	144	521	710	718	3.652	3.42489	1.2635	5.62915	7.16865	6.99628	0.0202564	1.0838	up
gene_ENSSSCG00000008101	175	188	89	353	362	491	1.39179	1.50432	0.759312	3.44505	3.56168	4.46373	0.000288076	1.42004	up
gene_ENSSSCG00000008162	756	1463	1304	497	510	624	4.70758	9.16985	8.77498	3.82842	3.93707	4.52041	0.0197244	-1.22204	down
gene_ENSSSCG00000008180	1877	1728	3227	716	1100	1065	10.2709	9.78369	22.9264	5.15885	7.8812	6.45786	0.017107	-1.43009	down
gene_ENSSSCG00000008239	102	219	101	406	249	305	1.97225	4.23461	1.987	9.4585	5.80017	6.67685	0.0355957	1.17701	up
gene_ENSSSCG00000008261	1766	1370	955	529	547	470	8.77963	6.96466	5.78991	3.14987	3.31716	2.60209	1.54229e-05	-1.41556	down
gene_ENSSSCG00000008388	345	446	655	85	165	100	1.40652	1.82906	2.8743	0.425261	0.829673	0.464778	0.000193632	-2.2069	down
gene_ENSSSCG00000008428	535	310	210	123	160	165	4.12755	2.39437	1.16582	1.08584	1.50194	1.45516	0.0127409	-1.23193	down
gene_ENSSSCG00000008448	1033	1469	911	386	546	437	7.68755	10.8286	7.36748	3.40466	4.90582	3.63558	0.000274556	-1.35138	down
gene_ENSSSCG00000008496	651	668	414	185	254	166	3.03453	3.17233	1.99221	1.01685	1.40777	0.894832	5.52601e-05	-1.52957	down
gene_ENSSSCG00000008499	317	293	251	65	87	192	2.00326	1.81607	2.29363	0.758704	1.02511	1.37185	0.020373	-1.40064	down
gene_ENSSSCG00000008534	668	699	1118	324	405	445	6.4503	6.77421	11.5882	3.82352	4.83043	4.90099	0.0335638	-1.25014	down
gene_ENSSSCG00000008575	594	447	370	135	209	210	3.02298	2.28706	2.02196	0.842145	1.31154	1.21951	0.000890266	-1.38927	down
gene_ENSSSCG00000008629	1950	3128	6810	524	1061	1515	9.61771	15.5367	35.1476	3.00405	6.27428	8.44029	0.00290166	-2.19952	down
gene_ENSSSCG00000008646	251	161	150	385	390	382	1.37858	0.92517	0.885937	2.71584	2.77198	2.50725	0.0259791	1.00355	up
gene_ENSSSCG00000008695	531	598	214	881	896	946	5.54089	6.24151	2.75917	11.2013	11.9268	11.589	0.0113191	1.06035	up
gene_ENSSSCG00000008703	262	344	83	566	555	552	4.54302	5.99472	1.53281	12.0148	11.8889	10.9391	0.00895549	1.3517	up
gene_ENSSSCG00000008712	86	56	14	150	161	225	0.609267	0.397383	0.105283	1.29899	1.40551	1.81633	0.00644054	1.85029	up
gene_ENSSSCG00000008723	1045	1033	816	2473	1669	2844	9.24621	9.17264	7.80693	26.8163	18.255	28.7394	0.00133119	1.2169	up
gene_ENSSSCG00000008756	1961	1890	1749	932	998	990	16.4678	15.8025	15.0266	9.37596	9.99751	9.31927	0.00648671	-1.00973	down
gene_ENSSSCG00000008799	3199	4227	2017	1051	1865	1398	17.4796	24.1872	15.1997	7.66835	14.4882	10.5327	0.00650525	-1.12584	down
gene_ENSSSCG00000008976	4235	2224	4226	424	1790	1967	80.9621	42.847	87.0985	9.95055	42.1225	43.0875	0.0463028	-1.50168	down
gene_ENSSSCG00000008979	1725	1795	1410	573	1091	870	6.61284	6.31212	6.01583	2.44455	4.80843	3.68271	0.0224192	-1.0128	down
gene_ENSSSCG00000008985	135	121	89	380	415	138	0.806629	0.730222	0.571348	2.79652	3.08209	0.941774	0.0271858	1.42358	up
gene_ENSSSCG00000008989	752	602	577	211	389	331	4.30358	3.46278	3.57698	1.49144	2.76539	2.23165	0.0184938	-1.11671	down
gene_ENSSSCG00000008991	952	1064	892	97	357	433	1.99521	2.13415	1.95921	0.227651	0.870484	0.968652	0.003844	-1.79558	down
gene_ENSSSCG00000009021	759	636	332	263	293	265	2.0851	1.77136	0.97802	0.88325	0.993325	0.833918	0.00849445	-1.05631	down
gene_ENSSSCG00000009042	568	514	640	239	383	262	3.85105	3.50146	4.66701	1.98812	3.21143	2.02905	0.0494435	-1.06965	down
gene_ENSSSCG00000009047	1988	1831	1534	688	904	856	10.473	9.9763	9.62711	4.50109	5.6579	4.97537	0.000563727	-1.1825	down
gene_ENSSSCG00000009061	1731	1819	1848	868	865	853	9.20389	9.87194	9.32855	5.46119	5.51701	4.61399	0.00422734	-1.15149	down
gene_ENSSSCG00000009077	143	354	227	25	64	37	0.545445	1.37522	0.673613	0.082196	0.217652	0.116714	2.73672e-05	-2.58425	down
gene_ENSSSCG00000009125	2805	3687	2443	1221	1646	1003	11.86	14.3949	10.3067	7.04315	9.49047	5.64004	0.00197305	-1.2398	down
gene_ENSSSCG00000009138	54	121	28	296	91	259	0.56468	1.2062	0.289152	3.60774	1.11834	3.174	0.0235385	1.72516	up
gene_ENSSSCG00000009152	125	515	230	68	71	59	1.5704	6.46359	3.00575	1.10258	1.11986	0.804994	0.000731365	-2.15803	down
gene_ENSSSCG00000009157	493	846	1497	92	230	322	3.22886	5.90813	9.24424	0.740913	1.64682	2.61856	0.00105432	-2.37028	down
gene_ENSSSCG00000009240	404	104	49	33	31	56	12.652	3.20764	1.57151	1.24293	1.20625	1.97328	0.01392	-2.14261	down
gene_ENSSSCG00000009334	8477	11085	11709	718	708	1324	59.3907	77.5395	91.6395	5.852	5.96589	10.4393	1.70846e-19	-3.63466	down
gene_ENSSSCG00000009338	1048	1324	3831	335	578	680	3.16776	4.48067	18.8891	1.07836	2.06074	2.81506	0.00285785	-2.24364	down
gene_ENSSSCG00000009345	772	827	458	230	361	415	4.27749	4.58285	2.66684	1.54337	2.60423	2.61623	0.01392	-1.0449	down
gene_ENSSSCG00000009384	1236	1170	987	459	617	452	8.8017	8.56043	7.37357	3.93894	5.19849	3.92582	0.0015988	-1.202	down
gene_ENSSSCG00000009502	128	190	158	72	75	76	0.598489	0.89029	0.766242	0.408559	0.419492	0.389377	0.0392841	-1.17175	down
gene_ENSSSCG00000009523	80	58	32	173	144	98	0.969036	0.790579	0.420778	3.16896	2.73315	1.5519	0.0371127	1.31071	up
gene_ENSSSCG00000009565	1330	1118	388	2251	1547	2438	13.7364	11.5684	4.42185	28.621	19.7856	28.8907	0.0150538	1.18982	up
gene_ENSSSCG00000009568	641	369	442	168	217	257	6.05137	3.50571	5.16183	2.14297	2.49886	2.61219	0.0109189	-1.25126	down
gene_ENSSSCG00000009592	931	2655	542	152	321	301	10.4109	29.8279	6.49832	2.0761	4.43533	3.84028	4.79965e-05	-2.34786	down
gene_ENSSSCG00000009633	508	611	326	127	88	162	3.54303	4.96664	2.41181	1.01194	1.19251	2.03244	3.89735e-07	-1.95265	down
gene_ENSSSCG00000009638	1863	2026	577	472	534	622	10.095	10.1714	3.37931	3.57755	4.09005	3.5608	0.00257927	-1.39402	down
gene_ENSSSCG00000009642	212	383	76	59	51	123	1.97213	3.59133	0.761472	0.671873	0.587828	1.3099	0.0479783	-1.46297	down
gene_ENSSSCG00000009720	544	249	131	113	136	87	2.48713	1.13965	0.595935	0.589328	0.734268	0.41924	0.0286415	-1.40425	down
gene_ENSSSCG00000009776	371	313	319	142	185	127	2.19438	1.86272	2.02729	1.02797	1.35426	0.854554	0.0127885	-1.2118	down
gene_ENSSSCG00000009817	180	104	74	275	246	379	0.823925	0.478331	0.362836	1.54441	1.39257	1.98403	0.00879176	1.32203	up
gene_ENSSSCG00000009833	440	375	444	149	175	302	4.95691	4.23826	5.37244	2.05689	2.42713	3.87943	0.0453336	-1.12076	down
gene_ENSSSCG00000009844	45202	46216	53672	19829	15749	36762	645.747	699.476	895.167	357.441	290.206	630.386	0.0381799	-1.13252	down
gene_ENSSSCG00000009852	94	85	38	171	220	144	1.11744	0.900835	0.430067	2.20648	3.22775	1.73755	0.0155905	1.33112	up
gene_ENSSSCG00000009881	2071	1697	1209	804	718	655	11.8791	10.1706	7.72482	5.72178	5.40368	4.59833	0.000288076	-1.21037	down
gene_ENSSSCG00000009886	686	1633	3209	342	358	812	6.02949	14.4332	30.3228	3.67973	3.8893	8.15729	0.00695304	-2.138	down
gene_ENSSSCG00000009887	380	461	545	160	212	197	3.11057	3.79153	4.78793	1.59568	2.13809	1.83565	0.00676358	-1.40922	down
gene_ENSSSCG00000009972	276	272	152	91	142	97	4.74548	4.69406	2.79936	1.90217	3.02395	1.9016	0.0296084	-1.08359	down
gene_ENSSSCG00000009998	346	336	114	552	457	694	4.84635	4.51015	1.3539	9.33416	7.57235	10.8266	0.0198985	1.14178	up
gene_ENSSSCG00000010026	478	431	108	2005	1121	1063	4.6073	4.38656	1.23163	25.0934	13.8439	12.1712	7.16459e-05	2.13321	up
gene_ENSSSCG00000010035	2316	3917	3570	1442	1101	1820	33.2937	55.8939	54.7453	25.3862	19.6342	32.1825	0.0103128	-1.27916	down
gene_ENSSSCG00000010055	231	209	55	471	376	697	2.20769	2.08759	0.579758	5.56276	4.54707	7.88195	0.00201435	1.70351	up
gene_ENSSSCG00000010101	263	175	48	396	554	504	2.86835	2.14854	0.818392	5.83615	8.54027	6.29666	0.00481298	1.65985	up
gene_ENSSSCG00000010144	78490	82058	109613	29470	35022	58899	380.2	401.993	578.799	176.912	211.71	334.169	0.0175454	-1.28093	down
gene_ENSSSCG00000010198	866	673	1212	337	456	455	5.56782	4.22359	8.02047	2.47601	3.59873	3.19586	0.0243002	-1.30281	down
gene_ENSSSCG00000010219	2063	2801	4883	205	168	426	13.9132	18.9262	35.1794	1.67588	1.22719	3.27954	6.26326e-12	-3.82616	down
gene_ENSSSCG00000010241	222	119	233	43	88	83	0.823415	0.44333	0.926303	0.192235	0.403175	0.348923	0.0259208	-1.56474	down
gene_ENSSSCG00000010247	891	1077	1804	324	461	444	8.69557	10.5685	18.9144	3.87426	5.55895	4.9484	0.00168432	-1.80332	down
gene_ENSSSCG00000010259	195	247	87	362	335	349	1.00129	1.26396	0.516817	2.28046	2.16798	2.11524	0.0301943	1.02021	up
gene_ENSSSCG00000010292	1867	3985	2119	978	835	1094	15.9108	33.4226	19.1199	9.9939	8.38281	10.3019	0.000334947	-1.49017	down
gene_ENSSSCG00000010300	2663	2464	418	4115	7977	6853	28.1787	26.0482	5.10966	59.2665	96.2078	81.0203	0.00246526	1.87704	up
gene_ENSSSCG00000010303	16690	15144	16706	4848	5886	11920	98.2913	89.6098	104.161	31.7294	42.1446	80.122	0.0223338	-1.21312	down
gene_ENSSSCG00000010319	306	427	278	109	196	141	4.77765	6.70094	4.64664	2.08315	3.77025	2.51555	0.0136004	-1.21975	down
gene_ENSSSCG00000010381	168	109	92	302	234	415	1.49975	0.984708	0.881542	3.32453	2.58396	4.29017	0.00679498	1.32919	up
gene_ENSSSCG00000010429	1176	867	1632	343	410	374	5.5966	4.25852	9.09276	1.96266	2.2765	2.09698	0.000331454	-1.86709	down
gene_ENSSSCG00000010454	1497	1320	465	545	417	368	11.5733	10.3577	3.82662	5.20476	4.15871	3.25897	0.0115369	-1.24153	down
gene_ENSSSCG00000010464	17289	4654	4454	3440	1140	1898	168.106	45.4673	46.5049	40.9895	13.6989	21.0879	0.00323068	-1.99415	down
gene_ENSSSCG00000010495	392	526	322	164	130	185	1.39758	1.88387	1.23291	0.716458	0.572559	0.75083	0.000316862	-1.40602	down
gene_ENSSSCG00000010513	202	131	134	36	75	65	1.07732	0.821628	0.670496	0.183413	0.577665	0.466225	0.0165552	-1.46519	down
gene_ENSSSCG00000010554	1899	3578	1628	132	150	353	9.77285	18.5067	8.99788	0.82685	0.949721	2.07438	2.64315e-15	-3.51119	down
gene_ENSSSCG00000010570	264	227	36	21	55	41	3.08197	2.70506	0.41929	0.270997	0.774681	0.502878	0.0130543	-2.06468	down
gene_ENSSSCG00000010575	862	964	2725	315	335	771	5.66435	6.24599	21.36	2.50693	2.73292	6.04767	0.0130543	-1.96152	down
gene_ENSSSCG00000010606	774	714	825	200	360	354	4.89044	4.54544	5.64543	1.44504	2.81548	2.55637	0.00303003	-1.44652	down
gene_ENSSSCG00000010639	312	145	82	7	21	75	3.01243	1.40565	0.845744	0.089921	0.246321	0.825193	0.0127085	-2.38583	down
gene_ENSSSCG00000010645	376	358	305	150	169	204	2.55214	2.63766	2.12162	1.39899	1.35235	1.61312	0.0143176	-1.05087	down
gene_ENSSSCG00000010654	275	218	124	72	60	111	1.54603	1.23232	0.746967	0.496741	0.412733	0.708894	0.0109189	-1.34748	down
gene_ENSSSCG00000010686	21100	30938	67991	5694	4942	11611	211.579	319.236	843.293	65.8694	61.8721	140.89	4.68343e-05	-2.69084	down
gene_ENSSSCG00000010831	1532	1623	1804	477	535	984	10.8677	11.572	13.7453	4.14222	4.68991	7.97679	0.00407779	-1.43498	down
gene_ENSSSCG00000010863	1629	1072	1257	543	678	768	8.21393	4.75624	7.45496	3.51102	4.43814	5.23909	0.0158859	-1.07436	down
gene_ENSSSCG00000010911	548	441	467	203	306	246	6.97815	6.07254	7.07188	3.60745	4.71206	3.57194	0.0328219	-1.02315	down
gene_ENSSSCG00000010947	11413	12954	3885	30564	19596	17616	215.867	242.175	76.4948	695.704	452.118	377.065	0.00739223	1.33291	up
gene_ENSSSCG00000010966	89	173	60	359	177	402	3.49551	6.88701	2.54113	17.4665	8.67253	18.2437	0.00816089	1.55868	up
gene_ENSSSCG00000010974	2349	2163	3990	656	1336	917	42.6098	39.4303	77.7454	14.5752	29.969	19.0087	0.00405669	-1.7247	down
gene_ENSSSCG00000010984	48	47	91	8	8	13	0.290998	0.272802	0.568485	0.056315	0.0692	0.085228	0.00133119	-2.87155	down
gene_ENSSSCG00000010987	4805	3778	7480	2378	2661	2889	30.5969	23.5257	50.2937	18.8169	21.1362	21.9413	0.043796	-1.1986	down
gene_ENSSSCG00000011000	10802	11818	25257	1739	1478	2407	108.588	117.56	276.767	20.7007	16.7311	26.4593	6.18857e-10	-3.31485	down
gene_ENSSSCG00000011027	3029	3597	3717	1550	1838	1687	14.2228	16.9705	18.7411	8.91818	10.6709	9.05052	0.00946238	-1.12909	down
gene_ENSSSCG00000011106	1691	2610	520	422	397	445	42.4684	67.5801	10.7574	10.7289	9.19581	9.13712	0.000235422	-1.84563	down
gene_ENSSSCG00000011218	1735	1147	904	289	607	454	6.48333	4.32857	3.58247	1.23033	2.81805	1.9059	0.000847297	-1.50905	down
gene_ENSSSCG00000011238	1798	1489	1666	788	900	879	13.6873	11.2757	13.2245	7.271	8.51848	8.3214	0.0136975	-1.03689	down
gene_ENSSSCG00000011241	14	37	38	117	73	120	0.121523	0.316775	0.356532	1.24826	0.787461	1.19192	0.0413562	1.67057	up
gene_ENSSSCG00000011264	1899	1669	1914	161	139	665	10.5478	10.7488	12.5565	1.13042	1.12625	3.85813	4.08777e-05	-2.63977	down
gene_ENSSSCG00000011297	489	450	1017	284	236	300	3.74769	3.37215	8.15099	2.54819	2.17153	2.54996	0.0303168	-1.46679	down
gene_ENSSSCG00000011299	3640	2766	782	6349	5044	7121	131.493	100.401	30.3271	281.123	225.333	293.996	0.0060354	1.44013	up
gene_ENSSSCG00000011500	600	558	125	123	160	160	7.75034	7.24921	1.72313	1.94033	2.55646	2.36234	0.0173448	-1.44844	down
gene_ENSSSCG00000011540	1761	1578	1534	564	817	1082	9.34639	8.36172	8.63733	3.7843	5.6792	6.78475	0.0183772	-1.06792	down
gene_ENSSSCG00000011570	249	280	77	40	60	70	3.00217	3.39005	0.99496	0.585865	0.891768	0.955984	0.00285459	-1.77607	down
gene_ENSSSCG00000011623	532	617	238	987	890	940	8.99578	9.45676	4.24182	17.9014	16.8517	17.3406	0.00815312	1.05559	up
gene_ENSSSCG00000011746	606	366	240	100	244	162	3.89426	2.41798	1.65597	0.782496	1.93386	1.18513	0.033734	-1.25138	down
gene_ENSSSCG00000011752	1069	1338	1035	449	610	666	4.45101	5.59521	4.62617	2.2912	3.13777	3.16814	0.00849445	-1.06191	down
gene_ENSSSCG00000011765	2506	2499	893	599	1001	654	21.915	21.9629	8.38399	6.42016	10.822	6.53303	0.00414517	-1.33503	down
gene_ENSSSCG00000011795	247	441	1072	114	169	256	1.56654	2.88654	6.94252	0.897427	1.36939	1.89721	0.015765	-1.98662	down
gene_ENSSSCG00000011810	6039	9698	6661	3063	4923	3287	43.6291	70.4088	51.6762	27.121	43.9864	27.1356	0.0230731	-1.04295	down
gene_ENSSSCG00000011831	2629	1797	1163	6743	2226	4796	58.5266	38.2316	21.4692	182.264	58.5281	112.201	0.0202037	1.30407	up
gene_ENSSSCG00000011848	4136	4180	3263	1553	1690	819	18.9624	19.3477	16.3511	10.2444	9.68977	4.36888	0.000422295	-1.54554	down
gene_ENSSSCG00000011874	1064	810	355	355	341	323	5.98426	4.51778	2.61488	2.5535	2.6316	2.39166	0.017107	-1.08761	down
gene_ENSSSCG00000011889	742	912	1721	445	476	624	7.56524	9.39748	18.7359	5.51297	6.04528	7.24601	0.0451015	-1.33729	down
gene_ENSSSCG00000011894	997	1565	1359	611	369	801	12.8087	20.2054	16.9988	9.78187	5.95138	11.7435	0.0197696	-1.24049	down
gene_ENSSSCG00000011918	577	523	664	223	329	221	2.37694	1.88041	2.44608	1.06307	1.41253	0.903908	0.0127409	-1.30008	down
gene_ENSSSCG00000011953	797	732	334	220	240	184	5.68595	5.20374	2.51877	1.89394	2.08432	1.48948	0.000142569	-1.50178	down
gene_ENSSSCG00000011972	2127	3221	1468	842	1184	1090	14.5925	24.376	11.6264	7.39966	9.52199	8.95104	0.00303003	-1.12736	down
gene_ENSSSCG00000012006	107	209	182	47	91	71	0.550541	1.08299	1.05323	0.302144	0.605431	0.417935	0.0486711	-1.3541	down
gene_ENSSSCG00000012007	384	412	359	83	150	149	3.29829	3.3953	3.16428	0.877483	1.59635	1.378	0.000248022	-1.66944	down
gene_ENSSSCG00000012029	555	620	352	169	294	266	4.51278	5.06829	3.07464	1.68603	2.95831	2.46928	0.0135278	-1.08053	down
gene_ENSSSCG00000012050	1845	5035	6388	760	649	1510	17.6434	49.8345	67.9246	8.88271	7.64833	16.4228	0.000261067	-2.38481	down
gene_ENSSSCG00000012076	3648	2329	647	856	677	402	17.4817	11.3114	3.26479	4.95707	4.00421	1.88529	0.00797056	-1.67448	down
gene_ENSSSCG00000012077	2939	1650	904	988	416	452	27.1359	15.2717	9.03682	11.2161	4.72559	4.8461	0.0101609	-1.51989	down
gene_ENSSSCG00000012135	186	167	56	454	302	419	2.7925	2.51933	0.896047	8.39254	5.62326	7.21606	0.00154863	1.57392	up
gene_ENSSSCG00000012172	382	463	538	155	208	285	4.4167	5.25977	5.91353	1.91074	2.65455	3.63745	0.028865	-1.22527	down
gene_ENSSSCG00000012252	21886	20140	18186	7414	8305	7211	138.335	127.909	123.387	57.5244	64.9728	52.1342	4.83431e-06	-1.45413	down
gene_ENSSSCG00000012276	898	888	2054	429	425	663	12.4227	12.1426	28.8337	7.26333	7.21967	10.1922	0.0212017	-1.57052	down
gene_ENSSSCG00000012295	321	321	143	523	543	510	7.21698	7.26662	3.42482	14.5348	14.9329	13.0853	0.0110083	1.02922	up
gene_ENSSSCG00000012347	133	205	40	195	277	761	1.66405	2.62368	0.519883	2.94188	4.26353	10.9776	0.0202143	1.76009	up
gene_ENSSSCG00000012548	883	1050	402	217	353	343	4.33222	5.26274	1.84239	1.51297	1.69719	1.93812	0.00243532	-1.32567	down
gene_ENSSSCG00000012583	1226	1399	1423	540	636	677	6.02335	6.8959	7.56937	3.2231	3.83442	3.75914	0.00365526	-1.22682	down
gene_ENSSSCG00000012594	69	123	470	45	49	43	1.12852	2.04116	8.33773	0.904024	0.983486	0.799089	0.00675673	-2.59514	down
gene_ENSSSCG00000012620	252	264	224	118	107	130	1.02335	1.0768	0.975494	0.58578	0.536641	0.598385	0.01392	-1.12257	down
gene_ENSSSCG00000012631	454	741	711	213	263	329	4.52744	7.37455	7.41434	2.60728	3.23232	3.76187	0.00900293	-1.35963	down
gene_ENSSSCG00000012656	229	146	196	60	74	116	0.875992	0.559504	0.80517	0.2797	0.345637	0.503245	0.0357352	-1.29575	down
gene_ENSSSCG00000012772	3090	3698	1224	6609	4139	4798	69.7187	84.1327	28.4562	190.75	117.567	122.214	0.0338998	1.00994	up
gene_ENSSSCG00000012787	192	289	73	450	348	379	0.946885	1.43124	0.383766	2.72071	2.11812	2.13523	0.0371127	1.15223	up
gene_ENSSSCG00000012825	2135	2044	762	4540	3520	2764	15.4436	13.7218	6.46684	40.7486	28.4229	22.7557	0.0109189	1.18676	up
gene_ENSSSCG00000012850	1682	1515	603	3467	2545	2448	14.9356	13.1898	6.03186	38.7313	27.8431	25.0923	0.0058808	1.20237	up
gene_ENSSSCG00000012878	451	324	184	615	612	869	3.15684	2.27675	1.50446	5.2147	5.41244	7.24929	0.00795415	1.13373	up
gene_ENSSSCG00000012916	677	628	330	1751	1169	1062	23.7388	21.7159	13.6961	71.3097	48.7975	39.7454	0.00164223	1.30172	up
gene_ENSSSCG00000012920	618	489	323	1090	712	1128	7.91209	6.28871	4.45652	17.2584	11.2706	16.6692	0.01392	1.02127	up
gene_ENSSSCG00000012967	33	64	1329	15	7	38	0.752972	1.48954	31.9861	0.401914	0.168192	0.975009	0.0301483	-5.05636	down
gene_ENSSSCG00000012970	89	41	12	138	114	206	1.69472	0.770338	0.236661	3.21362	2.68369	4.48456	0.0252502	1.75873	up
gene_ENSSSCG00000013048	330	248	329	110	107	159	2.61341	1.97071	2.79951	1.06097	1.04448	1.43949	0.0092589	-1.38323	down
gene_ENSSSCG00000013074	328	219	152	544	330	710	3.34616	2.23634	1.65947	6.7773	4.18118	8.29161	0.0230863	1.16457	up
gene_ENSSSCG00000013086	355	325	123	535	504	528	4.12113	3.6829	2.03911	7.77586	7.21128	7.25329	0.0292494	1.00783	up
gene_ENSSSCG00000013223	451	469	421	228	226	233	3.34611	3.37498	3.66988	1.48407	1.48214	1.40982	0.01392	-1.03419	down
gene_ENSSSCG00000013231	50	21	28	113	70	105	0.959943	0.409745	0.573721	2.718	1.67832	2.35107	0.0440192	1.48999	up
gene_ENSSSCG00000013248	404	242	94	96	91	73	1.64855	0.991795	0.408171	0.477355	0.455444	0.33948	0.0203638	-1.4431	down
gene_ENSSSCG00000013263	427	597	1413	230	282	407	4.54498	6.38456	16.1461	2.99396	3.70678	4.94475	0.0292494	-1.66547	down
gene_ENSSSCG00000013297	549	654	2452	330	231	553	2.93814	3.51674	14.2927	2.16302	1.52625	3.40072	0.0195278	-2.03504	down
gene_ENSSSCG00000013314	742	930	995	334	412	412	2.18611	2.75883	3.16041	1.20792	1.51142	1.39077	0.00469868	-1.31619	down
gene_ENSSSCG00000013361	383	290	302	75	132	109	4.15444	3.1635	3.51893	0.992256	1.76878	1.35323	0.000316862	-1.69572	down
gene_ENSSSCG00000013375	4151	3224	3327	389	822	2403	22.4186	16.3798	19.7784	2.72731	4.575	14.5963	0.0198057	-1.67258	down
gene_ENSSSCG00000013418	5264	4375	2379	13934	8666	13380	149.424	124.792	72.5202	484.849	304.222	434.073	7.33398e-06	1.59134	up
gene_ENSSSCG00000013432	3322	1751	4879	1280	574	1221	27.8038	14.6922	44.0006	13.0413	5.92503	11.6669	0.00451989	-1.89397	down
gene_ENSSSCG00000013569	33	24	19	185	68	55	0.269451	0.193814	0.165704	1.88726	0.693062	0.520543	0.0153267	2.01106	up
gene_ENSSSCG00000013594	280	338	237	60	58	214	0.771594	0.956403	0.696703	0.204778	0.195265	0.668134	0.0457365	-1.43872	down
gene_ENSSSCG00000013776	482	517	587	227	250	322	7.43782	7.79218	9.70999	4.00094	4.33486	5.31089	0.027585	-1.10432	down
gene_ENSSSCG00000013893	1159	1810	549	2893	2477	2607	11.7527	18.4505	5.9761	35.9583	31.0697	30.219	0.00454741	1.23141	up
gene_ENSSSCG00000013927	520	310	180	531	648	928	4.13654	2.47811	1.49186	5.15404	6.40467	8.38963	0.0357352	1.07234	up
gene_ENSSSCG00000014046	55	31	28	81	134	124	0.588324	0.334533	0.315958	1.06829	1.79545	1.54836	0.0165552	1.54369	up
gene_ENSSSCG00000014062	321	379	342	147	193	151	2.00882	2.55176	2.69341	1.20644	1.59289	1.14769	0.0150273	-1.16122	down
gene_ENSSSCG00000014074	334	379	288	121	198	171	2.11324	2.40828	1.73226	0.832604	1.40496	1.19465	0.0203638	-1.08283	down
gene_ENSSSCG00000014080	477	290	291	126	107	86	4.17963	2.56682	2.7256	1.32639	1.14201	0.843246	0.000110759	-1.76906	down
gene_ENSSSCG00000014112	187	282	163	86	84	99	2.02882	2.95337	1.57643	1.18596	1.04897	1.28692	0.00763747	-1.26226	down
gene_ENSSSCG00000014152	92	125	39	217	209	142	0.547512	0.75102	0.246812	1.59349	1.54852	0.97332	0.0451015	1.20195	up
gene_ENSSSCG00000014168	1335	1599	344	118	280	263	9.49683	10.6254	2.77057	1.4811	2.41932	2.03973	6.99439e-05	-2.2309	down
gene_ENSSSCG00000014177	946	734	946	263	432	435	2.94092	2.29281	3.15836	1.00312	1.6602	1.5459	0.00740113	-1.32686	down
gene_ENSSSCG00000014195	356	412	369	139	140	218	1.9523	2.26871	2.17349	0.930157	0.945659	1.36481	0.00669451	-1.27977	down
gene_ENSSSCG00000014199	435	420	471	163	280	184	3.81987	3.72052	4.43668	1.73742	3.04179	1.84693	0.0280634	-1.17601	down
gene_ENSSSCG00000014217	2225	2086	955	669	718	729	9.84155	9.34412	4.58744	3.60669	3.92532	3.70101	0.000149812	-1.29103	down
gene_ENSSSCG00000014291	1510	2035	1637	281	518	425	7.08268	9.18843	7.70873	1.45617	2.79421	2.12844	3.62178e-08	-2.15449	down
gene_ENSSSCG00000014292	4328	8136	7005	1875	2026	2241	22.2127	41.6261	39.1496	11.6067	12.6621	13.0988	4.70971e-05	-1.76728	down
gene_ENSSSCG00000014304	759	576	859	286	401	290	4.8832	3.72318	5.91902	2.25664	3.18433	2.10349	0.0157439	-1.28956	down
gene_ENSSSCG00000014310	340	298	153	698	476	820	5.50659	4.85482	2.66029	13.8799	9.54527	15.2071	0.00133119	1.34084	up
gene_ENSSSCG00000014324	52381	56419	46594	24251	23615	25070	638.951	680.146	620.229	365.868	346.842	329.059	0.000288076	-1.15267	down
gene_ENSSSCG00000014362	3190	1927	5270	798	670	1867	33.4496	19.9513	58.189	10.1561	8.68154	22.1745	0.00862848	-1.8675	down
gene_ENSSSCG00000014387	1414	1479	1496	6917	6884	7631	6.36318	6.68895	7.22888	38.1729	38.3317	39.2587	1.89076e-11	2.19654	up
gene_ENSSSCG00000014725	6237	7768	742	8727	15907	38687	134.787	168.668	17.2098	231.155	425.115	955.445	0.00644054	2.20488	up
gene_ENSSSCG00000014727	221	319	33	285	587	1855	11.916	17.2794	1.91254	18.8321	39.1785	114.499	0.00790789	2.33815	up
gene_ENSSSCG00000014780	306	214	219	117	128	135	3.44151	2.37645	2.61411	1.68458	1.71302	1.81274	0.0381799	-1.02043	down
gene_ENSSSCG00000014823	181	103	233	46	36	103	2.89586	1.65504	4.00649	0.869912	0.710637	1.85625	0.0370183	-1.66848	down
gene_ENSSSCG00000014830	96	104	59	327	150	235	2.70084	2.9299	1.77289	11.3093	5.2195	7.58637	0.00758992	1.45199	up
gene_ENSSSCG00000014834	333	517	183	11062	7649	6698	3.25084	4.48739	1.95805	136.649	84.5684	66.2407	1.87828e-40	4.66018	up
gene_ENSSSCG00000014875	218	190	66	380	257	456	2.28997	2.00416	0.743056	4.89667	3.33402	5.48137	0.0218029	1.2497	up
gene_ENSSSCG00000014934	1774	2750	3364	433	389	475	11.0714	17.0442	22.7422	3.24474	2.97761	3.22895	8.31097e-10	-2.75408	down
gene_ENSSSCG00000014960	2773	3579	1558	965	1281	874	22.1339	28.6851	13.8213	9.60463	12.3966	8.46376	0.000431952	-1.32041	down
gene_ENSSSCG00000014997	725	692	1037	327	352	497	7.56301	7.05247	10.981	4.10106	4.58949	5.83299	0.0298723	-1.21589	down
gene_ENSSSCG00000015106	989	1737	1274	620	591	773	5.1109	9.03894	7.09146	3.94083	3.78992	4.56594	0.017107	-1.08727	down
gene_ENSSSCG00000015129	1140	1347	963	455	679	628	5.76438	6.64518	4.76644	2.54631	4.2882	3.94627	0.00919368	-1.01679	down
gene_ENSSSCG00000015140	66500	60471	75304	25717	22940	25434	701.308	643.068	855.398	333.476	299.518	297.871	9.76881e-05	-1.56242	down
gene_ENSSSCG00000015223	38	26	0	184	60	77	0.47479	0.322523	0	2.86393	0.930134	1.10962	0.0386354	2.4823	up
gene_ENSSSCG00000015299	130	86	147	360	336	317	0.715003	0.476366	0.869613	2.42959	2.28585	1.99555	0.0184938	1.35459	up
gene_ENSSSCG00000015324	2123	2100	1056	3771	3102	3617	57.503	56.5881	30.2354	129.357	103.177	110.6	0.00280934	1.00194	up
gene_ENSSSCG00000015340	537	781	214	1135	2347	783	7.12073	10.9386	3.61646	19.884	39.5308	11.2451	0.0139189	1.55211	up
gene_ENSSSCG00000015342	247	77	96	17	12	76	0.704964	0.212986	0.289323	0.055671	0.041343	0.248803	0.0357352	-2.05524	down
gene_ENSSSCG00000015390	191	157	77	490	373	279	1.1721	0.968941	0.505713	3.72844	2.8346	1.95094	0.00303003	1.45707	up
gene_ENSSSCG00000015462	476	404	413	148	295	214	4.74819	4.64952	5.72768	1.86345	3.93406	2.4062	0.0495122	-1.05179	down
gene_ENSSSCG00000015480	1957	1704	6064	501	1029	1420	5.35533	4.75021	17.843	1.68612	3.4875	4.4376	0.0130361	-2.01448	down
gene_ENSSSCG00000015485	368	259	270	120	129	169	2.83035	2.16232	3.81142	1.05326	1.19281	1.30951	0.0147468	-1.17077	down
gene_ENSSSCG00000015523	117	77	77	13	16	29	1.46265	0.835112	0.872006	0.165621	0.210147	0.349208	0.000767542	-2.28827	down
gene_ENSSSCG00000015545	26948	24106	6288	9091	4511	8598	247.843	224.665	82.9997	99.0592	52.7366	92.3163	0.0264553	-1.29192	down
gene_ENSSSCG00000015557	185	168	130	508	292	324	0.830372	0.754648	0.691015	3.3114	1.92164	1.65981	0.015308	1.18663	up
gene_ENSSSCG00000015582	1312	1191	903	390	556	721	6.24491	6.01961	4.66487	2.27221	3.29683	3.89684	0.00870162	-1.07781	down
gene_ENSSSCG00000015595	70304	29723	7965	532	270	2354	826.029	355.812	97.931	7.62822	3.54764	30.3215	0.000354752	-5.03715	down
gene_ENSSSCG00000015603	619	720	771	338	342	401	3.44278	4.02659	4.60431	2.30538	2.355	2.54847	0.0233789	-1.07337	down
gene_ENSSSCG00000015616	513	411	145	1148	711	994	8.68902	7.05754	2.67464	23.5736	15.0576	16.4938	0.00270146	1.47271	up
gene_ENSSSCG00000015619	11	29	6	75	40	102	0.100169	0.277972	0.059688	0.886298	0.468211	1.11848	0.0109189	2.27743	up
gene_ENSSSCG00000015712	747	585	800	223	376	316	7.23415	5.69156	8.31212	2.6421	4.49942	3.49116	0.0100736	-1.33672	down
gene_ENSSSCG00000015789	175	270	501	73	134	111	1.38497	2.14428	4.25351	0.702469	1.30874	0.996665	0.0165592	-1.78791	down
gene_ENSSSCG00000015808	814	1011	771	306	457	418	5.5787	6.94657	5.66309	2.56033	3.85794	3.25666	0.00295375	-1.19568	down
gene_ENSSSCG00000015860	151	270	102	414	377	340	1.55421	2.81174	1.10641	5.16145	5.03568	3.69935	0.0197696	1.13445	up
gene_ENSSSCG00000015888	581	635	1044	204	377	418	5.58812	6.4101	10.5742	2.45028	4.1199	4.27699	0.0357352	-1.35869	down
gene_ENSSSCG00000015897	817	517	305	189	226	204	3.19453	2.03219	1.28001	0.904668	1.09024	0.909875	0.00145969	-1.38669	down
gene_ENSSSCG00000015969	623	446	716	240	209	221	4.11429	2.95533	5.08071	1.9425	1.70098	1.66651	0.00273548	-1.54498	down
gene_ENSSSCG00000015982	395	447	201	1239	829	909	4.42951	5.04118	2.41168	17.0347	11.5054	11.6548	4.95429e-05	1.53414	up
gene_ENSSSCG00000016002	185	192	328	29	100	124	0.786869	0.688563	1.2563	0.125835	0.42813	0.526464	0.0412687	-1.66783	down
gene_ENSSSCG00000016056	895	1016	1209	365	597	646	8.18998	8.98322	10.7079	3.74035	6.24626	6.26844	0.0461076	-1.08501	down
gene_ENSSSCG00000016067	379	457	688	151	194	245	1.96988	2.38789	3.84015	0.958605	1.2449	1.45416	0.0101638	-1.5406	down
gene_ENSSSCG00000016076	365	167	100	57	90	85	11.648	5.45093	3.55941	2.20398	3.53068	3.10285	0.028815	-1.41453	down
gene_ENSSSCG00000016077	4984	7018	5750	3237	2719	2971	52.4143	74.0503	65.2098	41.6494	35.3009	35.6176	0.00854551	-1.06701	down
gene_ENSSSCG00000016092	55	75	47	3	14	11	0.323712	0.444895	0.299328	0.014723	0.098632	0.074079	0.00206772	-2.69924	down
gene_ENSSSCG00000016104	740	1180	880	396	443	441	3.27678	5.17814	4.13655	2.23634	2.42341	2.40194	0.00455313	-1.1979	down
gene_ENSSSCG00000016113	927	1048	1329	349	379	444	5.90072	6.48714	8.7211	2.62355	2.88027	3.13727	0.000472459	-1.63091	down
gene_ENSSSCG00000016119	569	526	605	100	148	217	2.8941	2.6912	3.50918	0.643339	0.883306	1.21405	3.09744e-05	-1.98373	down
gene_ENSSSCG00000016130	53	115	40	9	12	10	0.179027	0.494819	0.145508	0.033448	0.046428	0.035134	0.000467583	-2.7248	down
gene_ENSSSCG00000016184	65	81	108	8	24	42	0.514737	0.645552	0.914806	0.068241	0.228677	0.377652	0.0357352	-1.94346	down
gene_ENSSSCG00000016199	261	383	101	618	665	791	2.64894	3.84876	1.11383	7.91317	7.83276	8.87071	0.000999933	1.53313	up
gene_ENSSSCG00000016210	371	533	147	790	849	514	2.96182	4.27947	1.41154	8.0311	8.40374	5.12207	0.0468377	1.10364	up
gene_ENSSSCG00000016260	42	25	48	136	137	145	0.415904	0.231084	0.509594	1.64212	1.69023	1.6598	0.00870948	1.7351	up
gene_ENSSSCG00000016338	1041	688	489	292	236	401	3.9609	2.60667	1.96063	1.33584	1.08305	1.73177	0.00317785	-1.2715	down
gene_ENSSSCG00000016432	227	1574	957	293	180	358	2.06077	17.9588	11.8176	3.7271	2.31614	3.55651	0.0202037	-1.82442	down
gene_ENSSSCG00000016501	316	263	266	83	145	128	2.54762	2.13556	2.30543	0.820699	1.44896	1.1813	0.0092813	-1.32122	down
gene_ENSSSCG00000016604	474	448	553	193	279	222	6.12097	5.7102	7.85771	3.08931	4.50433	3.29502	0.0202143	-1.19911	down
gene_ENSSSCG00000016605	21760	15361	24047	8080	10289	9341	201.348	143.11	248.37	89.8941	116.771	99.1729	0.00962271	-1.27169	down
gene_ENSSSCG00000016613	818	447	369	161	99	268	4.62294	2.72392	1.85121	1.0974	1.05721	1.64189	0.00251306	-1.65837	down
gene_ENSSSCG00000016646	8577	8717	8164	1168	1305	1793	84.3167	90.7945	90.9005	12.6774	13.7094	23.9983	9.45308e-17	-2.66205	down
gene_ENSSSCG00000016652	23	62	30	120	89	152	0.151704	0.414385	0.209462	0.979068	0.728001	1.15603	0.0191852	1.61826	up
gene_ENSSSCG00000016682	788	728	535	203	356	335	3.87694	3.77737	2.70895	0.986605	2.14355	1.67509	0.00299393	-1.23604	down
gene_ENSSSCG00000016687	18	31	26	153	317	76	0.170342	0.343148	0.470791	2.36659	5.71653	1.29855	0.000144612	2.80403	up
gene_ENSSSCG00000016690	239	113	720	46	73	85	1.80431	0.839449	5.47589	0.440761	0.666415	0.609384	0.00195925	-2.70861	down
gene_ENSSSCG00000016714	3142	3708	6094	2351	2223	1755	168.975	200.4	351.934	154.954	147.858	107.869	0.0499942	-1.20402	down
gene_ENSSSCG00000016773	216	192	75	371	350	351	2.75333	2.4149	1.07023	5.74284	5.4677	5.03712	0.0113191	1.19068	up
gene_ENSSSCG00000016778	145	152	243	66	95	46	1.60546	1.89422	4.05066	0.753548	1.4757	0.494773	0.0348161	-1.53341	down
gene_ENSSSCG00000016850	2083	1688	374	365	544	625	12.3385	10.0433	2.37566	2.64706	3.97847	4.23106	0.0306015	-1.34729	down
gene_ENSSSCG00000016851	513	981	1256	417	275	270	2.71427	5.29287	6.87853	2.67926	1.82525	2.13338	0.00790872	-1.67425	down
gene_ENSSSCG00000016859	34	53	19	87	98	98	0.312339	0.489422	0.181899	0.98756	1.12095	1.03631	0.0256281	1.43672	up
gene_ENSSSCG00000016877	6648	7725	3838	2898	2767	2734	36.9243	42.0888	25.9765	20.4927	18.9926	17.0848	0.000248022	-1.10994	down
gene_ENSSSCG00000016892	617	543	279	823	852	1574	6.37117	5.58048	3.03431	10.1315	10.6717	18.6346	0.0105179	1.17416	up
gene_ENSSSCG00000016916	2402	3774	3579	1228	1951	1854	9.92153	13.9539	14.142	5.28694	9.02314	7.89968	0.0392763	-1.06455	down
gene_ENSSSCG00000016958	1704	1875	1283	306	986	674	13.2982	13.9713	14.1934	2.65032	8.41268	5.29694	0.0153248	-1.34342	down
gene_ENSSSCG00000016968	413	407	450	68	228	201	1.30642	1.29385	1.53003	0.263489	0.892222	0.725831	0.0247592	-1.46088	down
gene_ENSSSCG00000017014	193	187	110	57	94	54	2.87894	2.77617	1.72871	1.01479	1.70269	0.90532	0.0256281	-1.25866	down
gene_ENSSSCG00000017068	111	104	9	248	208	240	1.00863	0.943756	0.087622	2.7607	2.37148	2.48891	0.0328219	1.76082	up
gene_ENSSSCG00000017152	94	66	63	228	153	165	1.40139	0.983094	1.00109	4.19002	2.82392	2.8212	0.0229568	1.24932	up
gene_ENSSSCG00000017169	2444	2051	1225	787	636	725	16.896	14.8845	9.42856	6.89248	4.72963	5.91075	7.51849e-06	-1.41278	down
gene_ENSSSCG00000017203	213	224	91	375	312	395	4.06586	4.30983	1.84777	8.7518	7.39519	8.6077	0.0180662	1.06142	up
gene_ENSSSCG00000017256	1323	767	392	1442	1478	1938	7.58645	4.45057	2.23636	10.0684	10.4245	12.7418	0.0449533	1.00085	up
gene_ENSSSCG00000017297	95	71	65	241	148	244	1.82253	2.19144	2.10136	8.58513	5.51238	8.03378	0.00729534	1.40462	up
gene_ENSSSCG00000017364	17	21	12	33	88	64	0.136688	0.171251	0.103588	0.322536	0.877463	0.59359	0.0276199	1.86868	up
gene_ENSSSCG00000017365	217	258	112	444	356	371	3.67513	4.41966	2.01671	9.17341	7.46143	7.44665	0.0197696	1.01605	up
gene_ENSSSCG00000017366	7933	9731	2111	2728	2040	3461	50.8557	60.7695	14.0892	21.6022	15.5589	24.9493	0.0355408	-1.18673	down
gene_ENSSSCG00000017407	459	162	49	1180	749	356	4.79744	1.75842	0.62656	15.2939	9.86209	4.27176	0.0238557	1.88846	up
gene_ENSSSCG00000017421	1697	1677	1054	535	537	673	9.72897	9.65561	6.37513	3.71878	3.85994	4.43724	3.12082e-06	-1.36473	down
gene_ENSSSCG00000017446	11	4	10	36	39	142	0.353194	0.104973	0.355475	1.46261	1.59584	5.45781	0.00342903	2.98092	up
gene_ENSSSCG00000017473	99	223	232	35	77	95	0.503401	1.14202	1.27303	0.219298	0.484288	0.550192	0.0432585	-1.56999	down
gene_ENSSSCG00000017504	718	800	824	288	354	421	2.51501	2.81622	3.09884	1.23556	1.533	1.68479	0.00588372	-1.24205	down
gene_ENSSSCG00000017573	253	160	119	343	354	553	1.76932	1.10311	0.877049	2.8885	3.01833	4.34435	0.0110839	1.2116	up
gene_ENSSSCG00000017672	1382	1283	904	332	730	463	5.44994	5.14954	3.87388	1.65007	3.75527	2.14554	0.00737861	-1.2528	down
gene_ENSSSCG00000017673	145	152	161	50	69	71	1.01981	1.06919	1.21256	0.429624	0.595183	0.564111	0.0177002	-1.36601	down
gene_ENSSSCG00000017682	85	109	159	8	45	49	0.52984	0.683013	1.06333	0.057643	0.344398	0.339366	0.0357352	-1.96689	down
gene_ENSSSCG00000017754	1096	1080	770	400	369	563	8.49474	8.45327	5.95331	3.79213	3.61273	4.77049	0.000879543	-1.18689	down
gene_ENSSSCG00000017785	1676	1473	1755	422	558	496	8.72587	7.61599	9.92761	3.18656	3.79123	3.19995	3.41316e-06	-1.83524	down
gene_ENSSSCG00000017797	41	29	12	130	103	206	0.217564	0.152194	0.066222	0.850495	0.6754	1.25463	4.79965e-05	2.44064	up
gene_ENSSSCG00000017862	23	75	9	133	232	125	0.090457	0.295426	0.037347	0.642984	1.12769	0.562254	0.00442961	2.29805	up
gene_ENSSSCG00000017879	253	176	148	363	447	503	2.18806	1.6881	1.16424	3.99982	4.99905	4.94678	0.00680928	1.14979	up
gene_ENSSSCG00000017983	10307	10846	1699	1066	1729	2160	50.1706	53.0481	8.87758	6.35548	10.4056	12.0112	0.000428831	-2.1056	down
gene_ENSSSCG00000017986	1762	2444	675	422	383	467	17.5139	24.155	6.84103	5.08942	4.83326	5.25249	5.12766e-06	-1.88101	down
gene_ENSSSCG00000018058	513	539	575	233	217	326	3.63353	3.84152	4.37879	2.02004	1.90453	2.64134	0.01441	-1.17337	down
gene_ENSSSCG00000018091	82329	94518	789313	26139	27581	42070	1084.52	1251.13	11165.4	422.06	449.299	633.323	0.0290188	-3.73703	down
gene_ENSSSCG00000018092	25590	27218	306985	4802	5571	9163	1162.6	1242.54	14976.7	267.372	312.99	475.693	0.00790872	-4.6297	down
gene_ENSSSCG00000020666	344	511	235	152	165	144	4.06592	6.07553	2.98353	2.19508	2.40546	1.94711	0.00350803	-1.23663	down
gene_ENSSSCG00000020705	52	86	418	47	33	71	0.268684	0.869019	2.39592	0.294334	0.209396	0.428532	0.03928	-2.24281	down
gene_ENSSSCG00000020710	1137	1073	1055	389	736	563	4.61179	4.36161	4.26398	1.80531	3.46989	2.45577	0.0339238	-1.03025	down
gene_ENSSSCG00000020915	2068	3989	1395	990	1112	1447	19.9682	37.2188	12.6705	12.5742	13.0275	15.4135	0.0230018	-1.05059	down
gene_ENSSSCG00000021026	47	99	48	164	286	134	0.866389	1.82851	0.95078	3.72117	6.53764	2.81619	0.01392	1.5822	up
gene_ENSSSCG00000021038	2466	4072	2181	599	933	1067	9.70777	16.2161	9.42918	2.83503	4.48233	4.71594	2.99563e-06	-1.77595	down
gene_ENSSSCG00000021041	77	98	117	221	321	330	0.928746	1.08737	1.27388	3.27938	4.82694	4.47742	0.0109756	1.45296	up
gene_ENSSSCG00000021084	178	219	92	361	264	389	7.89667	9.7684	4.39452	19.6591	14.5253	19.7832	0.0205442	1.06711	up
gene_ENSSSCG00000021161	152	147	71	41	25	37	10.4106	10.1196	5.19886	3.43365	2.10481	2.84332	0.00130439	-1.83105	down
gene_ENSSSCG00000021204	36	79	6	169	124	122	0.851849	1.74359	0.108728	4.81024	3.31602	3.43481	0.0292025	1.90306	up
gene_ENSSSCG00000021306	365	515	354	192	203	146	1.39225	1.69297	1.09162	0.673906	0.71931	0.476668	0.00634005	-1.23155	down
gene_ENSSSCG00000021328	195	341	84	907	439	1190	4.5653	8.03409	2.10589	26.0641	12.7056	31.8418	0.000186217	2.08281	up
gene_ENSSSCG00000021354	1281	1163	1392	661	623	667	10.3986	9.47055	13.5548	6.65504	6.58697	6.1311	0.0165552	-1.08129	down
gene_ENSSSCG00000021386	91	144	53	218	215	244	1.24883	2.00649	0.712802	3.72052	3.88324	4.06295	0.0116955	1.25297	up
gene_ENSSSCG00000021397	239	318	58	559	526	367	2.8155	3.77132	0.712885	8.45553	8.30904	4.97289	0.0359267	1.34032	up
gene_ENSSSCG00000021464	76	98	112	24	35	48	0.968977	1.24863	1.52715	0.368675	0.551178	0.694315	0.0357352	-1.54665	down
gene_ENSSSCG00000021487	136	170	48	226	247	296	0.923981	1.13689	0.346978	1.97454	2.13935	2.44837	0.0323425	1.16979	up
gene_ENSSSCG00000021598	340	285	77	59	55	93	4.8954	4.11936	1.18731	1.0268	0.972984	1.52463	0.00739223	-1.69594	down
gene_ENSSSCG00000021620	8264	10564	12049	3489	3586	5168	90.4307	118.353	134.108	46.0964	50.4765	62.7817	0.00156196	-1.46689	down
gene_ENSSSCG00000021880	1139	971	328	1706	1155	2068	11.0326	9.47692	3.40761	20.0591	13.8677	22.7506	0.0418451	1.06742	up
gene_ENSSSCG00000021997	1352	816	356	1190	2136	2078	10.0747	6.28771	2.92531	11.1891	20.8827	18.2025	0.0392078	1.14414	up
gene_ENSSSCG00000022099	484	663	671	104	105	99	12.205	16.7883	18.1707	3.19754	3.24876	2.84143	1.28199e-10	-2.66651	down
gene_ENSSSCG00000022227	2073	1792	4068	1007	1016	1252	14.8786	13.0731	26.6824	8.7861	8.33837	9.77193	0.0192957	-1.4881	down
gene_ENSSSCG00000022246	731	393	187	1337	725	948	6.09913	3.29399	1.70413	14.6077	7.75599	9.18629	0.0304058	1.25155	up
gene_ENSSSCG00000022247	324	361	264	32	83	91	2.18122	2.44184	1.9103	0.263106	0.684405	0.696	9.29168e-06	-2.2591	down
gene_ENSSSCG00000022300	6893	6151	4867	1375	1905	2146	51.3638	47.8843	40.6059	13.1114	17.5505	18.5508	1.23935e-08	-1.77133	down
gene_ENSSSCG00000022401	126	91	66	369	286	267	4.78485	3.72269	2.66098	16.0753	13.0551	11.2393	9.01831e-05	1.69359	up
gene_ENSSSCG00000022419	724	735	729	291	439	319	7.93239	8.09657	8.58172	3.90122	5.95167	3.99387	0.0134746	-1.14178	down
gene_ENSSSCG00000022693	426	538	70	966	898	662	4.10736	5.24206	1.00199	11.4137	10.7147	7.42125	0.0444172	1.41178	up
gene_ENSSSCG00000022742	3269	3617	1675	12020	17459	3071	46.0546	41.7015	19.682	212.744	310.42	49.5905	0.00306766	1.96742	up
gene_ENSSSCG00000022774	1553	1930	553	2904	2242	3285	24.448	30.5738	9.53868	56.1732	43.7372	58.3276	0.0183575	1.11955	up
gene_ENSSSCG00000022780	68	89	200	16	33	54	1.04155	1.37812	3.30866	0.29157	0.617017	0.946922	0.0281581	-2.04242	down
gene_ENSSSCG00000022895	2983	2048	1116	585	1016	616	7.63149	5.26404	3.06573	1.83358	3.21319	1.80026	0.001559	-1.44361	down
gene_ENSSSCG00000022945	196	82	37	647	340	233	4.43884	1.84905	0.767456	15.7195	9.4984	6.0303	0.00434958	2.03267	up
gene_ENSSSCG00000022963	523	455	175	895	705	716	3.9325	3.89894	1.23052	8.78781	7.41209	5.8386	0.0249442	1.05473	up
gene_ENSSSCG00000023014	315	280	154	820	851	1249	2.9702	2.52203	1.37852	9.19664	9.31145	12.6828	6.38599e-09	1.95852	up
gene_ENSSSCG00000023174	439	598	272	107	171	205	2.40588	3.2982	1.60028	0.714544	1.1579	1.28112	0.0013808	-1.4397	down
gene_ENSSSCG00000023181	159	284	330	107	81	97	1.28709	2.49925	3.10523	1.14491	0.802436	0.897117	0.01279	-1.58248	down
gene_ENSSSCG00000023186	379	203	343	1272	631	935	8.43967	4.5359	8.20752	34.7457	17.3745	23.8065	0.00857539	1.50711	up
gene_ENSSSCG00000023297	495	425	312	161	239	202	6.45149	5.54224	4.34063	2.54986	3.82714	2.97877	0.0123047	-1.06198	down
gene_ENSSSCG00000023298	246	289	938	152	128	247	2.51243	3.37655	14.2653	1.99767	1.60736	3.02117	0.0381799	-1.77895	down
gene_ENSSSCG00000023328	50	28	19	62	118	119	0.622761	0.349189	0.255796	0.95059	1.81685	1.69735	0.022464	1.62167	up
gene_ENSSSCG00000023451	23	24	14	65	41	133	0.1166	0.121658	0.074605	0.500869	0.2577	0.795955	0.0170752	1.93746	up
gene_ENSSSCG00000023630	118	461	614	45	47	107	0.891594	3.56169	4.98748	0.412932	0.435322	0.922831	0.000331454	-2.80493	down
gene_ENSSSCG00000023672	265	194	160	718	725	346	3.40293	2.50931	2.21117	11.3171	11.5304	5.08938	0.00312024	1.51307	up
gene_ENSSSCG00000023714	76	153	69	209	250	204	2.86183	5.79836	2.79617	9.68152	11.6888	8.77939	0.0355408	1.14916	up
gene_ENSSSCG00000023807	1224	1096	1514	597	506	810	8.26767	7.47003	10.9462	4.90411	4.22342	6.26122	0.0292413	-1.13944	down
gene_ENSSSCG00000023873	3200	3559	4374	1385	1446	1610	18.3146	21.0105	27.0292	9.7083	10.6081	10.7253	0.00109401	-1.45434	down
gene_ENSSSCG00000024000	161	181	37	388	319	491	1.09756	1.32744	0.26888	3.23936	2.85046	4.00717	0.00242745	1.73752	up
gene_ENSSSCG00000024096	255	485	411	105	140	163	2.722	5.40491	4.79002	1.46964	1.91463	2.05011	0.00285459	-1.59883	down
gene_ENSSSCG00000024108	3774	3431	2346	8608	6936	5651	14.5106	13.2016	9.26999	40.4972	34.7148	25.0503	0.00186621	1.1353	up
gene_ENSSSCG00000024125	2509	2466	1432	898	1429	748	32.3052	31.9042	19.7932	14.173	22.7485	11.0052	0.0197244	-1.05605	down
gene_ENSSSCG00000024136	15	36	5	69	44	102	0.112983	0.272939	0.037525	0.642589	0.414857	0.886434	0.031457	2.00848	up
gene_ENSSSCG00000024157	208	190	200	49	88	106	2.38067	2.00533	2.86831	0.536186	1.26974	1.19901	0.0169203	-1.39296	down
gene_ENSSSCG00000024221	144	196	69	248	322	386	1.32566	1.91476	0.691326	2.50211	3.69464	3.9943	0.0106207	1.25087	up
gene_ENSSSCG00000024486	440	506	361	69	191	205	3.39394	3.92761	2.91052	0.508323	1.71977	1.48485	0.00618549	-1.54556	down
gene_ENSSSCG00000024517	3054	2195	2663	959	1515	815	8.82184	6.37075	8.25971	3.39655	5.41237	2.68808	0.00648671	-1.34748	down
gene_ENSSSCG00000024596	419	712	249	223	174	186	3.41867	6.09081	2.17725	2.53818	2.12689	1.72584	0.011759	-1.21078	down
gene_ENSSSCG00000024827	335	467	90	618	744	736	3.07557	4.24879	0.91023	7.33344	7.55889	7.37994	0.0218029	1.32052	up
gene_ENSSSCG00000024970	270	195	219	87	127	112	3.97457	2.87205	3.45603	1.56372	2.30531	1.87088	0.0316421	-1.1455	down
gene_ENSSSCG00000025053	900	673	634	339	372	330	4.85398	3.56952	3.67432	2.17821	2.40907	2.03345	0.00373915	-1.13574	down
gene_ENSSSCG00000025126	491	401	176	775	567	798	4.873	3.92754	1.75104	9.66772	6.92276	8.72418	0.0236399	1.03424	up
gene_ENSSSCG00000025194	225	207	321	85	93	105	1.37389	1.26866	2.10554	0.632704	0.699396	0.732708	0.00816089	-1.56094	down
gene_ENSSSCG00000025208	31	22	18	117	44	79	0.690848	0.489304	0.437105	3.24142	1.22412	2.03376	0.0283456	1.73188	up
gene_ENSSSCG00000025406	293	452	291	99	224	172	1.36135	2.14142	1.55888	0.570815	1.25452	0.909118	0.0496076	-1.1117	down
gene_ENSSSCG00000025582	1481	1554	474	486	317	540	14.9429	15.7544	5.12804	6.00057	3.9469	6.22153	0.00740113	-1.32985	down
gene_ENSSSCG00000025592	395	197	138	521	588	903	3.60281	1.89717	1.40949	5.67273	6.3679	9.20423	0.00374892	1.4639	up
gene_ENSSSCG00000025672	775	665	701	243	391	248	4.48911	3.87324	4.33433	1.76505	2.86087	1.68331	0.00365158	-1.35566	down
gene_ENSSSCG00000025698	1187	2868	1739	81	150	221	20.7178	50.3043	32.5842	1.71619	3.2215	4.39447	1.44342e-15	-3.75188	down
gene_ENSSSCG00000025820	615	413	335	977	1008	810	4.89461	3.30038	2.86186	9.52597	9.91494	7.36944	0.01392	1.01611	up
gene_ENSSSCG00000026043	55	156	68	11	4	22	0.504539	1.45253	0.67576	0.114715	0.039093	0.227965	0.000563727	-2.94801	down
gene_ENSSSCG00000026044	3104	1919	1036	6694	3794	3593	38.2728	23.8913	17.5784	98.662	56.2939	49.6773	0.0157507	1.25629	up
gene_ENSSSCG00000026084	269	258	152	496	371	555	2.66943	2.63575	1.59246	6.12482	4.62519	6.43423	0.00919392	1.05452	up
gene_ENSSSCG00000026113	56	47	62	6	15	22	0.435724	0.429043	0.523531	0.056828	0.174771	0.192695	0.0258327	-2.06474	down
gene_ENSSSCG00000026140	1015	793	177	1615	1382	1891	16.6961	13.0601	3.09962	32.4842	28.7402	38.8632	0.0197696	1.38946	up
gene_ENSSSCG00000026196	320	834	1504	251	441	268	1.70123	4.98212	9.91375	1.58066	3.138	1.90882	0.0365905	-1.70083	down
gene_ENSSSCG00000026412	950	1451	684	430	495	601	4.15423	6.211	3.03312	2.25576	2.91476	3.39362	0.00962271	-1.02257	down
gene_ENSSSCG00000026473	285	316	79	436	483	780	1.40391	1.8432	0.328071	2.73912	3.0936	5.78515	0.0143176	1.38157	up
gene_ENSSSCG00000026536	2331	2534	768	3598	5620	3044	17.7067	17.4729	6.95923	34.3333	52.7899	25.7547	0.0231839	1.19197	up
gene_ENSSSCG00000026707	70	51	146	11	10	51	0.342893	0.250831	0.768283	0.061389	0.055615	0.285229	0.0494792	-2.1503	down
gene_ENSSSCG00000026731	1993	1107	491	3030	3990	3211	11.663	5.9608	3.16841	20.9822	26.1453	20.0613	0.00133119	1.56706	up
gene_ENSSSCG00000026733	475	490	1630	156	222	236	2.95559	3.1116	11.3549	1.20111	1.74206	1.64928	0.0015988	-2.36353	down
gene_ENSSSCG00000026784	1078	1656	956	518	499	702	6.37282	9.43593	6.59907	3.84744	3.54141	4.57577	0.00312024	-1.13763	down
gene_ENSSSCG00000026931	2607	2674	791	969	717	919	39.4034	40.6016	12.8372	17.94	13.392	15.8603	0.0173967	-1.15634	down
gene_ENSSSCG00000026940	350	296	496	81	100	175	1.42176	1.15967	2.22969	0.35808	0.440956	0.740428	0.00235974	-1.85059	down
gene_ENSSSCG00000027060	177	251	301	575	541	706	1.55552	2.21706	2.84051	6.1971	5.8837	7.10125	0.0348516	1.18288	up
gene_ENSSSCG00000027121	993	1069	1464	731	494	555	14.7726	15.9833	23.3933	13.3325	9.08932	9.4358	0.0449533	-1.12323	down
gene_ENSSSCG00000027157	964	812	499	1828	1017	1789	7.19497	5.88757	3.79145	15.6686	9.09639	14.6254	0.0202037	1.01832	up
gene_ENSSSCG00000027372	633	707	661	199	328	357	2.66909	2.98004	2.98133	1.04386	1.7027	1.72097	0.0070146	-1.26729	down
gene_ENSSSCG00000027480	7304	1178	4416	1032	948	1037	99.662	16.1388	64.6978	17.2469	15.9835	16.1697	0.00116704	-2.19731	down
gene_ENSSSCG00000027646	889	737	233	166	204	182	9.5337	7.93499	2.67572	2.17174	2.70462	2.22683	0.000534835	-1.68529	down
gene_ENSSSCG00000027777	128	120	372	62	68	89	3.58087	3.36703	11.1819	2.12161	2.35468	2.84565	0.0370497	-1.76645	down
gene_ENSSSCG00000027820	119	83	32	160	150	301	1.13974	0.769655	0.189266	1.73478	1.76833	3.40807	0.0277748	1.41801	up
gene_ENSSSCG00000027857	744	676	685	249	485	372	1.82061	1.66821	1.79674	0.742729	1.46227	1.03872	0.0489603	-1.00878	down
gene_ENSSSCG00000027952	101	86	62	135	237	260	0.605542	0.515862	0.399248	0.993361	1.76294	1.78462	0.01392	1.31078	up
gene_ENSSSCG00000028047	5274	5050	5905	2518	2997	2755	38.2287	37.0458	48.2377	23.4918	26.9225	23.4016	0.0143176	-1.07921	down
gene_ENSSSCG00000028109	171	263	110	40	99	65	2.42284	3.75018	1.67166	0.684504	1.73879	1.0541	0.0258265	-1.40237	down
gene_ENSSSCG00000028148	5718	5101	3457	1766	2490	2238	16.9762	14.9219	11.3696	6.21195	9.16893	8.09509	0.000339275	-1.15804	down
gene_ENSSSCG00000028278	4078	3459	5743	1339	1566	1762	17.2366	14.8143	34.1692	8.23876	8.94279	9.36889	0.000767542	-1.66744	down
gene_ENSSSCG00000028341	69	116	67	112	317	264	0.640516	1.08889	0.673962	1.28111	3.67525	2.8268	0.0282961	1.42185	up
gene_ENSSSCG00000028454	2436	3747	2860	1731	1544	1188	26.3578	36.4627	31.7279	21.5919	20.5893	15.6726	0.0168806	-1.0811	down
gene_ENSSSCG00000028512	1866	1882	864	260	186	320	16.3343	16.5815	8.13415	2.78709	1.46775	3.16598	2.07536e-14	-2.57606	down
gene_ENSSSCG00000028529	153	182	37	323	281	285	2.80127	3.37653	0.782689	7.48693	6.54603	6.08054	0.0284388	1.34219	up
gene_ENSSSCG00000028552	152	110	102	434	334	398	1.22933	0.898126	0.876506	4.31447	3.34918	3.69205	5.07972e-05	1.63395	up
gene_ENSSSCG00000028886	5911	6108	6108	2691	3216	2407	31.3098	32.9368	33.6725	16.8769	20.7182	14.3275	0.00295215	-1.20731	down
gene_ENSSSCG00000028889	283	501	398	200	158	187	3.51901	6.25544	5.30534	3.0431	2.41909	2.65644	0.0205104	-1.199	down
gene_ENSSSCG00000028905	1435	1497	924	207	712	549	4.96012	5.23056	4.01982	1.01752	3.69341	2.22233	0.0127409	-1.41624	down
gene_ENSSSCG00000028997	347	341	234	722	814	598	5.4201	5.40684	4.96361	12.8713	15.995	10.6584	0.0013808	1.18898	up
gene_ENSSSCG00000029005	483	347	429	269	179	197	5.5726	4.02647	5.32445	3.80057	2.55754	2.60054	0.0481608	-1.05144	down
gene_ENSSSCG00000029082	2014	1377	2886	710	929	1288	8.12819	5.71199	14.8012	4.11267	5.47928	6.90671	0.0398247	-1.28516	down
gene_ENSSSCG00000029185	1225	1448	764	3300	3206	2319	14.1009	15.7115	10.2984	44.4833	43.7315	29.5192	8.81967e-05	1.36485	up
gene_ENSSSCG00000029198	1665	1907	1189	530	980	668	13.1352	15.1459	10.0655	5.11423	9.55036	6.01696	0.00634005	-1.15014	down
gene_ENSSSCG00000029226	68503	66202	20520	23428	17441	27896	511.154	500.084	160.249	214.562	162.003	228.713	0.0208358	-1.11715	down
gene_ENSSSCG00000029241	1327	1202	351	2359	2213	2011	8.18822	8.86831	4.1495	27.2317	16.3937	16.398	0.0101762	1.26639	up
gene_ENSSSCG00000029275	695	3435	1569	281	269	145	2.68593	13.4473	6.50692	1.3272	1.28298	0.639284	2.30882e-07	-3.05612	down
gene_ENSSSCG00000029414	70	55	160	15	25	33	1.34462	1.08291	3.37818	0.249282	0.603858	0.728656	0.0157439	-2.20759	down
gene_ENSSSCG00000029438	134	115	301	41	39	64	1.30938	1.12864	3.16242	0.489008	0.470435	0.711912	0.00477698	-2.16829	down
gene_ENSSSCG00000029456	202	319	687	88	119	167	0.757933	1.20029	2.76778	0.403237	0.551289	0.715768	0.0116083	-1.94166	down
gene_ENSSSCG00000029592	76	84	257	34	47	30	1.01362	1.1378	3.71914	0.552383	0.768579	0.450801	0.0163588	-2.17004	down
gene_ENSSSCG00000029944	8295	7705	3009	1271	1183	3924	29.7121	28.2784	10.7541	5.89468	5.42187	17.4194	0.0109756	-1.56145	down
gene_ENSSSCG00000029990	88	31	5	181	154	139	8.02693	2.85185	0.479563	20.2802	17.4411	14.5849	0.0261204	2.05117	up
gene_ENSSSCG00000030016	78	88	26	167	140	208	1.08022	1.24141	0.356407	2.85482	2.35516	3.28155	0.0111844	1.46772	up
gene_ENSSSCG00000030165	1767	1631	850	373	154	352	21.6737	20.4623	11.0034	5.07063	2.1291	4.55229	1.29432e-07	-2.26661	down
gene_ENSSSCG00000030225	4366	2621	1959	944	987	1431	24.7824	17.4376	15.2932	6.87462	6.86896	9.31356	0.000280134	-1.42741	down
gene_ENSSSCG00000030303	315	247	104	112	46	65	2.68688	2.37239	0.979075	1.20887	0.596582	0.767284	0.016433	-1.53147	down
gene_ENSSSCG00000030368	265	200	614	52	17	41	2.51476	1.90556	6.2695	0.596334	0.195305	0.442036	9.59412e-07	-3.5374	down
gene_ENSSSCG00000030378	2339	2046	732	6403	3214	2507	18.5454	20.1313	8.1589	68.8118	31.2475	25.187	0.0264553	1.314	up
gene_ENSSSCG00000030408	1363	851	484	481	371	297	7.26718	4.78664	2.73125	3.08721	2.61647	1.83302	0.0153267	-1.19977	down
gene_ENSSSCG00000030467	414	382	377	130	241	215	1.18047	1.06386	1.11771	0.438325	0.821528	0.672107	0.0359267	-1.08073	down
gene_ENSSSCG00000030480	734	765	1826	344	518	452	6.93269	7.26909	18.5995	3.99565	6.07315	4.89339	0.0259791	-1.56995	down
gene_ENSSSCG00000030616	656	1367	859	303	521	525	2.28308	4.66611	3.04861	1.2255	2.06469	2.02528	0.0286396	-1.15613	down
gene_ENSSSCG00000030643	328	476	345	89	177	129	1.47487	2.15494	1.66577	0.489632	0.981639	0.663565	0.00110261	-1.5985	down
gene_ENSSSCG00000030681	23063	22826	22283	47766	53384	88010	238.765	232.37	258.385	668.594	729.283	1050.93	0.000929528	1.37798	up
gene_ENSSSCG00000030685	535	340	568	179	260	273	2.20837	1.37275	2.52966	0.920077	1.33932	1.30566	0.0494792	-1.15216	down
gene_ENSSSCG00000030706	165	468	485	136	182	104	1.58832	4.54513	5.03685	1.6086	2.17158	1.13954	0.033372	-1.54446	down
gene_ENSSSCG00000030921	1354	1494	360	2343	1503	3310	24.7218	27.4215	7.04626	52.4528	33.9414	69.1054	0.0365905	1.22517	up
gene_ENSSSCG00000031053	236	348	155	1097	989	685	9.48717	13.7335	6.69654	54.0626	49.2019	30.1541	9.60147e-07	1.92283	up
gene_ENSSSCG00000031074	124	160	69	254	188	315	2.69265	3.57743	1.51047	6.94972	4.85836	8.11784	0.0273267	1.10701	up
gene_ENSSSCG00000031102	537	462	240	1204	688	634	2.93222	2.53655	1.40403	8.06959	4.65253	3.96178	0.0392841	1.05242	up
gene_ENSSSCG00000031155	555	398	943	245	267	325	4.78498	3.5333	8.74376	2.51009	3.03846	3.03653	0.0381799	-1.38148	down
gene_ENSSSCG00000031201	1642	784	648	2154	2149	2339	13.2506	6.35297	5.60967	21.316	21.4491	21.5755	0.0164434	1.1079	up
gene_ENSSSCG00000031261	4919	5191	5169	1600	2951	1803	43.3511	47.0297	49.8186	16.4954	31.5357	18.2221	0.00365158	-1.34974	down
gene_ENSSSCG00000031378	864	159	86	65	82	92	4.27115	0.789824	0.453479	0.389505	0.49965	0.519546	0.01441	-2.12737	down
gene_ENSSSCG00000031450	166	135	207	1594	1254	825	1.01822	0.82815	1.36202	12.0004	9.52196	5.79074	1.23935e-08	2.73459	up
gene_ENSSSCG00000031456	1091	1781	5435	365	364	444	4.12879	6.73363	21.7387	1.56431	1.57466	1.85149	1.18352e-05	-3.1226	down
gene_ENSSSCG00000031487	697	617	463	1082	820	2390	9.63429	8.94191	7.66066	19.3751	13.6381	37.8479	0.026797	1.21601	up
gene_ENSSSCG00000031518	122	43	114	21	7	24	0.59581	0.207343	0.595705	0.124733	0.03744	0.128861	0.00379202	-2.57134	down
gene_ENSSSCG00000031557	102	95	21	194	154	271	2.75822	2.5822	0.595306	6.45059	5.15509	8.37874	0.0169728	1.57549	up
gene_ENSSSCG00000031576	83	106	38	202	274	265	1.03884	1.18633	0.34618	3.23149	3.53535	2.94317	0.000188292	1.73421	up
gene_ENSSSCG00000031592	389	658	1196	153	250	375	1.22669	1.96291	4.27256	0.650335	0.915299	1.47008	0.0175847	-1.75991	down
gene_ENSSSCG00000031728	13207	14034	5936	1721	1306	3486	264.033	281.789	130.018	42.0191	32.3526	80.508	6.32822e-08	-2.34049	down
gene_ENSSSCG00000031776	884	783	567	318	214	249	7.78738	7.08791	5.57269	3.38972	2.37849	2.54075	1.78295e-05	-1.54224	down
gene_ENSSSCG00000032053	643	1272	375	229	171	141	3.81486	6.5688	2.47443	2.31505	1.17765	1.20193	2.31712e-05	-2.02856	down
gene_ENSSSCG00000032092	8128	8550	7176	1927	3988	5227	68.9455	66.8982	62.0515	18.5827	42.185	43.8167	0.020972	-1.1749	down
gene_ENSSSCG00000032097	966	914	537	257	260	413	5.72856	5.7712	4.23109	1.90739	1.93584	2.85449	0.000170762	-1.39389	down
gene_ENSSSCG00000032176	373	279	368	144	160	157	3.8918	2.91781	4.12094	1.82976	2.06395	1.86195	0.0143035	-1.24955	down
gene_ENSSSCG00000032241	161	98	81	42	34	63	1.94428	1.18411	1.06846	0.636212	0.499851	0.886537	0.0415349	-1.32094	down
gene_ENSSSCG00000032367	4102	5037	1666	1052	1636	2312	64.3374	79.1973	27.9591	20.3486	31.649	41.7565	0.0355391	-1.07661	down
gene_ENSSSCG00000032381	395	571	313	178	191	236	14.6164	21.6075	14.048	7.94722	8.79185	9.91802	0.0071681	-1.10361	down
gene_ENSSSCG00000032408	487	655	487	265	240	334	3.77295	5.12101	4.08446	2.496	2.27411	2.9084	0.0172431	-1.02047	down
gene_ENSSSCG00000032501	499	696	157	1345	985	937	14.8489	20.2009	4.90174	48.497	34.6591	31.1971	0.0129532	1.35653	up
gene_ENSSSCG00000032527	1425	1418	849	223	220	546	15.1754	15.1724	9.70431	2.90748	2.89308	6.6366	2.73782e-05	-1.93279	down
gene_ENSSSCG00000032536	77	118	31	155	166	182	0.91928	1.41228	0.383551	2.27578	2.45886	2.47947	0.0460922	1.20533	up
gene_ENSSSCG00000032561	46	87	63	8	24	16	0.327062	0.615544	0.479586	0.061992	0.206975	0.12256	0.0147294	-2.09985	down
gene_ENSSSCG00000032662	1106	372	44	85	111	105	7.57601	2.56043	0.320416	0.707874	0.939431	0.820022	0.0197244	-2.2046	down
gene_ENSSSCG00000032721	183	211	72	373	232	460	3.17042	3.0245	0.931783	6.87736	4.10331	7.64963	0.0232904	1.2268	up
gene_ENSSSCG00000032936	793	595	449	1669	1130	1368	8.99585	6.77593	5.42393	23.2949	15.8355	17.4662	0.00260946	1.16033	up
gene_ENSSSCG00000032950	1526	1227	630	6683	6776	4652	11.3686	9.13552	5.13314	60.8291	65.4528	38.0313	6.50786e-13	2.44903	up
gene_ENSSSCG00000033001	135	145	66	292	167	267	1.92343	2.06454	1.00575	5.09152	2.93983	4.33815	0.0406371	1.08288	up
gene_ENSSSCG00000033185	3079	3630	5502	1046	1460	1182	17.7709	21.2586	34.5538	7.33564	10.4926	8.01458	0.000233028	-1.89087	down
gene_ENSSSCG00000033189	599	545	373	1141	1165	1568	4.86589	4.44447	3.2416	11.3716	11.714	14.5672	3.6711e-05	1.32303	up
gene_ENSSSCG00000033375	341	255	83	1639	1275	1147	3.30529	2.48487	0.857197	19.5013	15.3088	12.7225	1.33665e-09	2.65124	up
gene_ENSSSCG00000033456	1994	2807	660	8553	4655	2432	28.8118	41.1705	8.61319	157.079	86.1833	29.5385	0.0153213	1.61474	up
gene_ENSSSCG00000033860	189	215	99	55	96	53	1.24774	1.48108	0.632413	0.451295	0.796368	0.421306	0.0290649	-1.28237	down
gene_ENSSSCG00000033879	659	722	2104	197	270	315	3.29086	3.62073	11.2837	1.20567	1.66646	1.7955	0.000537266	-2.42677	down
gene_ENSSSCG00000034102	672	592	613	37	59	123	13.3943	11.9393	13.4554	0.881897	1.42216	2.73952	7.93462e-11	-3.20194	down
gene_ENSSSCG00000034191	669	678	429	185	282	236	5.54197	5.71314	3.90191	1.90124	2.89556	2.23699	0.000248022	-1.35645	down
gene_ENSSSCG00000034278	196	125	106	29	61	35	6.27773	4.00694	3.62634	1.12541	2.41767	1.26696	0.00359181	-1.79542	down
gene_ENSSSCG00000034280	635	1097	836	283	340	456	4.75514	7.62098	6.40338	2.72453	3.48881	4.27515	0.00455313	-1.33522	down
gene_ENSSSCG00000034321	141	122	44	187	259	237	3.00429	2.62336	1.12321	4.91621	7.00275	5.89624	0.0296967	1.19812	up
gene_ENSSSCG00000034350	1155	857	710	298	308	548	16.8272	13.4584	13.1193	6.78047	7.10857	10.5518	0.00322387	-1.28716	down
gene_ENSSSCG00000034440	164	225	47	496	404	576	2.19482	3.0234	0.672134	8.15897	6.68293	8.80944	0.000481056	1.83323	up
gene_ENSSSCG00000034441	170	149	65	339	268	349	2.92718	2.57931	1.19483	7.19106	5.71962	6.90013	0.00305918	1.34188	up
gene_ENSSSCG00000034566	540	592	194	1544	1115	1141	10.0287	10.9641	3.84505	35.3885	25.7471	23.731	0.000248022	1.57517	up
gene_ENSSSCG00000034689	391	334	91	722	638	899	11.9113	9.76656	3.25923	27.4882	21.4167	28.2207	0.00310501	1.53778	up
gene_ENSSSCG00000034756	57	55	36	7	6	18	0.524905	0.460253	0.364923	0.063495	0.035565	0.279871	0.0118343	-2.29412	down
gene_ENSSSCG00000034827	132	86	36	186	233	309	0.987614	0.64385	0.28623	1.6973	2.14888	2.63749	0.0061289	1.55429	up
gene_ENSSSCG00000034973	5302	4275	1519	8947	9653	8176	64.9778	58.0441	21.5386	120.104	124.591	108.233	0.00272952	1.33251	up
gene_ENSSSCG00000035037	5044	2517	566	239	141	553	27.309	13.6949	3.29054	1.58013	0.941053	3.42089	1.18535e-05	-3.04181	down
gene_ENSSSCG00000035101	399	612	4077	94	143	228	6.08015	9.36882	66.7498	1.74623	2.6938	3.95856	0.0242259	-3.85078	down
gene_ENSSSCG00000035147	26	20	31	59	93	89	0.386119	0.293296	0.500648	1.08902	1.75144	1.67954	0.0494435	1.52995	up
gene_ENSSSCG00000035212	1946	2583	2750	946	852	1081	12.3812	16.3698	18.8916	7.65617	6.94306	8.05054	0.000984819	-1.45605	down
gene_ENSSSCG00000035249	2211	3273	981	633	616	882	61.3998	96.6684	28.5467	23.1931	23.578	28.5296	0.000233028	-1.55676	down
gene_ENSSSCG00000035293	26603	8020	27937	7772	6523	9098	202.322	54.1722	316.462	62.0795	50.8835	69.1717	0.0182584	-1.59293	down
gene_ENSSSCG00000035392	453	526	166	773	643	990	10.1505	11.8339	3.98968	21.2323	17.8085	25.3527	0.0198015	1.11678	up
gene_ENSSSCG00000035430	2582	2093	748	5298	3134	3705	60.5725	49.8191	18.7942	155.071	88.2687	97.2525	0.0153267	1.2241	up
gene_ENSSSCG00000035521	512	1037	273	4285	3114	1775	5.46867	11.1372	3.12812	56.1444	41.1574	21.6769	2.99563e-06	2.40359	up
gene_ENSSSCG00000035564	586	519	682	303	264	331	2.29168	2.03886	2.86524	1.45326	1.27456	1.47927	0.0280634	-1.11333	down
gene_ENSSSCG00000035582	119	244	383	39	71	60	0.574261	1.14517	1.74038	0.199698	0.454729	0.304223	0.00133119	-2.33691	down
gene_ENSSSCG00000035669	87	81	24	163	115	166	0.180115	0.167425	0.051729	0.416559	0.296704	0.394824	0.0495527	1.26355	up
gene_ENSSSCG00000035675	1105	830	406	2373	2049	1732	12.5044	9.43967	4.93287	32.9248	28.6817	22.3972	0.000331454	1.42937	up
gene_ENSSSCG00000035690	5618	6190	5109	1699	3100	3278	34.8084	36.7491	37.9097	13.0219	24.0651	26.1972	0.00989822	-1.13695	down
gene_ENSSSCG00000035774	856	632	816	164	136	227	13.2764	9.85181	13.5922	3.11765	2.59983	4.01627	1.41787e-07	-2.23776	down
gene_ENSSSCG00000035805	399	478	306	61	35	125	8.12394	9.82809	6.70396	1.48297	0.869968	2.91156	2.75463e-06	-2.47144	down
gene_ENSSSCG00000035859	94	41	35	208	181	237	0.402778	0.174319	0.161722	1.09823	0.968052	1.16974	0.000570156	1.87454	up
gene_ENSSSCG00000035895	367	179	98	83	89	82	15.3948	7.5539	4.38077	4.23164	4.59489	3.9014	0.0371127	-1.30139	down
gene_ENSSSCG00000035911	66	61	39	134	112	151	0.252797	0.233274	0.16023	0.628748	0.529508	0.660964	0.0200118	1.23883	up
gene_ENSSSCG00000035923	1154	1110	458	438	349	514	19.1154	16.8788	7.42719	8.58334	6.94814	9.41002	0.0163853	-1.03559	down
gene_ENSSSCG00000035965	2114	1660	1477	439	476	148	10.8763	8.75935	7.50068	2.80681	3.04094	1.7273	7.7557e-06	-2.33398	down
gene_ENSSSCG00000035993	119	102	67	232	186	252	1.37367	1.1868	0.825617	3.40955	3.7558	3.33158	0.00855959	1.20045	up
gene_ENSSSCG00000036049	657	1660	8609	123	153	582	2.4647	6.13854	35.8193	0.549997	0.689002	6.75191	0.0263456	-4.0809	down
gene_ENSSSCG00000036060	21102	23543	16964	2543	3869	10444	361.321	404.079	315.306	53.6833	80.9962	204.642	0.000550249	-1.94315	down
gene_ENSSSCG00000036078	86	87	86	9	41	24	1.20072	1.4936	1.48487	0.149597	0.959714	0.373489	0.0247791	-1.88915	down
gene_ENSSSCG00000036322	993	680	608	238	310	473	4.16093	2.42278	2.3168	1.03685	1.55406	1.96003	0.0092589	-1.2126	down
gene_ENSSSCG00000036339	954	944	392	191	469	365	3.08233	2.88695	1.26507	0.630095	1.73113	1.49744	0.0394178	-1.13003	down
gene_ENSSSCG00000036358	5	21	9	50	97	77	0.148978	0.720916	0.328466	2.06183	4.05729	2.99472	0.00164223	2.65725	up
gene_ENSSSCG00000036512	1160	1472	1483	624	908	663	9.74863	13.2258	14.2746	4.02841	10.0396	4.99167	0.0435326	-1.00575	down
gene_ENSSSCG00000036723	4098	7968	3419	2195	1918	2183	28.3826	55.4595	25.4248	18.6375	16.4228	17.2783	0.00098738	-1.2973	down
gene_ENSSSCG00000036964	33	36	39	90	138	92	0.181124	0.198035	0.235354	0.618456	0.945965	0.579887	0.0280634	1.48265	up
gene_ENSSSCG00000037066	895	1799	2324	352	436	1005	11.8432	26.6914	39.5494	7.3303	8.91951	15.1151	0.0172927	-1.67879	down
gene_ENSSSCG00000037184	588	479	775	257	257	338	4.88768	4.4451	7.16096	2.83899	2.67869	3.60238	0.0235385	-1.26328	down
gene_ENSSSCG00000037201	247	718	256	61	71	79	5.36144	14.1192	5.32399	1.85678	1.68327	2.15665	6.48663e-07	-2.52422	down
gene_ENSSSCG00000037305	742	1199	524	432	467	308	8.03956	13.6854	6.09595	5.86793	6.72952	3.97923	0.0290909	-1.01582	down
gene_ENSSSCG00000037360	6309	5338	2231	12666	6119	12575	230.349	195.843	87.4479	566.826	276.262	524.667	0.0155421	1.21126	up
gene_ENSSSCG00000037369	252	240	74	276	474	654	2.23826	1.70154	0.718091	2.81577	4.68419	5.12851	0.0205925	1.357	up
gene_ENSSSCG00000037508	47659	34415	17090	75519	43419	87333	455.044	326.8	172.659	880.736	514.698	1029.69	0.0260746	1.07898	up
gene_ENSSSCG00000037516	299	256	475	115	125	128	2.44112	2.10286	3.09876	0.863654	0.929597	1.21418	0.00649909	-1.6564	down
gene_ENSSSCG00000037534	347	266	77	495	481	558	1.30309	1.00204	0.310622	2.28227	2.23599	2.39507	0.0297209	1.22306	up
gene_ENSSSCG00000037557	66	28	16	96	86	122	0.57173	0.312047	0.214272	1.33	0.933264	1.43921	0.0477008	1.49553	up
gene_ENSSSCG00000037572	174	253	57	66	63	33	3.81675	5.59087	1.33109	1.77699	1.70183	0.82709	0.0411575	-1.49144	down
gene_ENSSSCG00000037591	72	74	116	8	23	34	0.566894	0.583108	0.979718	0.070071	0.215097	0.304522	0.0131382	-2.18305	down
gene_ENSSSCG00000037646	4634	5498	15934	723	1058	2949	38.2635	45.7917	133.825	7.62035	9.94407	28.1326	0.0410905	-2.76192	down
gene_ENSSSCG00000037762	95	108	41	455	457	396	1.08013	1.26423	0.476226	6.46216	6.62061	5.14352	9.17008e-11	2.4537	up
gene_ENSSSCG00000037958	11743	3753	2763	1651	2438	2834	56.9745	18.2936	14.3948	9.81594	14.6248	15.7096	0.0278535	-1.36744	down
gene_ENSSSCG00000038008	1431	1843	1010	585	593	958	6.45722	8.70992	4.66192	3.82882	3.56703	5.30886	0.0101762	-1.02817	down
gene_ENSSSCG00000038082	299	229	367	106	111	136	3.06556	2.35733	4.04816	1.32484	1.40638	1.59612	0.0092813	-1.48338	down
gene_ENSSSCG00000038094	491	595	642	256	289	324	5.84251	7.0273	8.0527	3.66765	4.25125	4.27948	0.0256281	-1.10425	down
gene_ENSSSCG00000038128	183	141	47	31	45	29	1.45975	1.12669	0.458961	0.227042	0.4267	0.194753	0.0114374	-1.7555	down
gene_ENSSSCG00000038158	170	262	592	84	132	130	3.20824	4.97092	11.9884	1.93629	3.07579	2.8031	0.0217091	-1.81428	down
gene_ENSSSCG00000038162	186	149	135	880	456	1183	9.67408	7.80596	7.56158	56.3448	29.4139	70.6263	1.43179e-07	2.35799	up
gene_ENSSSCG00000038417	408	645	363	236	175	241	2.65388	4.36825	2.54278	1.8593	1.40273	1.63127	0.00837784	-1.14755	down
gene_ENSSSCG00000038500	6861	3441	3638	663	826	858	45.3204	22.8304	27.1712	5.6177	6.79447	6.49535	5.38253e-13	-2.61182	down
gene_ENSSSCG00000038504	122	212	26	429	332	283	2.59777	4.51081	0.584648	10.5781	8.30505	6.54613	0.0205104	1.65316	up
gene_ENSSSCG00000038514	603	575	75	1056	921	1087	12.2462	11.7451	1.5938	25.9894	23.7254	24.9507	0.0478438	1.40756	up
gene_ENSSSCG00000038594	1486	1396	1838	450	391	797	16.2079	14.2787	23.1816	5.72386	5.00136	10.2427	0.000984187	-1.66618	down
gene_ENSSSCG00000038610	332	387	220	96	110	203	4.68934	5.48639	3.32903	1.66056	1.91298	3.27122	0.0157439	-1.22729	down
gene_ENSSSCG00000038805	144	153	121	326	272	347	2.24895	2.40284	1.00938	3.05477	3.30906	4.32195	0.00837784	1.12493	up
gene_ENSSSCG00000038869	523	333	495	1538	1357	1408	3.37699	2.15992	3.43187	12.176	10.8414	10.397	0.000520335	1.56404	up
gene_ENSSSCG00000038912	3610	2724	2918	1610	658	1051	141.11	106.158	123.434	75.3504	32.0138	44.9	0.00183975	-1.54933	down
gene_ENSSSCG00000038965	267	152	999	5	5	19	2.8706	1.70968	11.5313	0.099417	0.063375	0.226664	2.65269e-05	-5.96908	down
gene_ENSSSCG00000038991	170	159	59	330	310	337	5.24282	5.18028	1.17223	13.1491	9.97925	11.366	0.00295215	1.3725	up
gene_ENSSSCG00000038994	996	1440	1022	467	406	543	15.3249	22.2515	16.8831	8.80221	7.71124	9.54486	0.000301021	-1.34762	down
gene_ENSSSCG00000039024	1649	1510	614	4003	2612	2501	19.3132	18.406	7.82041	71.7514	42.7727	35.976	0.00299393	1.31936	up
gene_ENSSSCG00000039272	3736	4823	1642	1435	1301	1505	36.3872	46.7389	17.2789	17.1656	15.8903	16.6904	0.0016585	-1.22387	down
gene_ENSSSCG00000039285	898	962	819	372	458	434	8.16987	8.79369	8.00588	4.14106	5.15337	4.50713	0.00223161	-1.14875	down
gene_ENSSSCG00000039314	30373	22458	10175	9726	9769	10731	280.676	212.114	90.6822	103.925	107.665	109.048	0.01392	-1.02266	down
gene_ENSSSCG00000039419	124	142	41	10	21	4	1.1607	1.3295	0.409353	0.10919	0.231051	0.042386	0.000216445	-3.05631	down
gene_ENSSSCG00000039468	11139	17361	10852	4338	3020	5641	119.394	187.484	126.429	57.0224	39.8179	69.2838	1.76193e-05	-1.64827	down
gene_ENSSSCG00000039473	500	475	518	204	314	252	2.37099	2.26405	2.62128	1.17653	1.82986	1.3584	0.0357352	-1.04827	down
gene_ENSSSCG00000039568	528	395	1054	151	169	199	8.11903	6.61701	19.8903	2.7535	3.18731	3.3404	0.0007862	-2.15389	down
gene_ENSSSCG00000039651	30	44	4	157	172	140	0.349372	0.506457	0.048612	2.24699	2.4722	1.86599	0.000139425	2.69331	up
gene_ENSSSCG00000039673	2751	3101	822	6523	7028	5126	23.4514	26.8062	7.54267	69.0672	74.8209	49.8324	0.000804911	1.5632	up
gene_ENSSSCG00000039763	2026	2697	1019	5749	2883	4074	37.1348	54.8721	21.4007	144.268	69.9928	93.0863	0.0127885	1.18052	up
gene_ENSSSCG00000039778	337	591	693	129	140	121	3.17271	5.59469	7.0129	1.48298	1.62398	1.29607	3.63915e-05	-2.19823	down
gene_ENSSSCG00000039862	127	91	304	17	14	29	0.852435	0.612412	2.19228	0.132041	0.114764	0.218444	1.54229e-05	-3.38167	down
gene_ENSSSCG00000039890	46	60	30	134	140	139	1.28035	1.69387	0.883411	4.62904	4.88749	4.50199	0.0015988	1.59773	up
gene_ENSSSCG00000040007	131	78	72	216	225	282	1.42712	0.796648	0.813775	2.76293	2.76907	3.15646	0.00691951	1.32642	up
gene_ENSSSCG00000040089	679	623	116	998	1892	1319	7.48806	6.6566	1.4408	12.9532	24.1191	16.4235	0.00803805	1.67212	up
gene_ENSSSCG00000040125	2036	2012	828	4375	2736	3373	49.7539	48.6325	21.933	133.005	79.5979	90.2979	0.00739223	1.14156	up
gene_ENSSSCG00000040215	40	73	50	287	165	178	0.331007	0.613256	0.448249	2.96397	1.72314	1.71037	0.000731365	1.90183	up
gene_ENSSSCG00000040337	714	702	388	240	308	308	2.6002	2.53086	1.49261	1.05339	1.36538	1.28838	0.00324186	-1.07824	down
gene_ENSSSCG00000040411	247	268	141	85	101	144	3.82085	4.16678	2.34647	1.6033	1.93542	2.54862	0.0457753	-1.00061	down
gene_ENSSSCG00000040445	767	676	470	208	238	292	16.4643	14.5688	10.8283	5.47481	6.31982	7.16243	4.1162e-05	-1.40287	down
gene_ENSSSCG00000040513	115	210	41	342	428	179	2.72793	5.02377	1.03832	10.0214	12.6447	4.88195	0.0381799	1.46908	up
gene_ENSSSCG00000040581	1090	1920	2449	114	97	282	14.8517	26.3042	35.8523	1.89523	1.62717	4.39128	7.93462e-11	-3.65402	down
gene_ENSSSCG00000040621	14	25	20	180	89	63	0.118152	0.213108	0.181584	1.99117	0.968788	0.630449	0.00143367	2.43833	up
gene_ENSSSCG00000040629	263	145	51	684	470	795	4.2476	2.37715	1.00158	14.0601	9.53059	15.2214	7.46374e-05	2.14886	up
gene_ENSSSCG00000040636	839	142	237	22	47	79	5.55488	0.936406	1.67606	0.172866	0.371733	0.589084	4.92729e-05	-3.05722	down
gene_ENSSSCG00000040673	633	1660	387	7895	5877	3997	6.86308	18.0867	4.49919	104.945	78.8074	49.5352	2.3998e-08	2.80395	up
gene_ENSSSCG00000040731	215	257	121	65	95	112	5.42609	6.64039	3.21677	1.97717	3.06915	3.38278	0.0304257	-1.12334	down
gene_ENSSSCG00000040732	181	241	146	412	338	476	0.710702	1.13175	0.622189	2.89465	2.14232	2.85453	0.00941624	1.07816	up
gene_ENSSSCG00000040822	27	39	11	108	82	86	0.119892	0.21024	0.04862	0.593104	0.498198	0.514144	0.00541482	1.88509	up
gene_ENSSSCG00000040860	3310	2905	5622	445	556	1105	56.3263	51.8565	109.756	9.24013	11.2713	21.9343	1.42328e-06	-2.69311	down
gene_ENSSSCG00000041667	843	819	802	3869	2071	3038	8.28376	8.08636	8.46091	46.6004	25.1614	34.1182	1.07821e-05	1.78773	up
gene_ENSSSCG00000041731	925	2139	3588	550	669	1110	6.81914	14.1494	23.0025	5.72011	5.82653	9.62493	0.0182584	-1.7493	down
gene_ENSSSCG00000044141	197	154	470	84	64	127	2.5973	2.25106	7.39753	1.45219	1.16578	2.08371	0.0224897	-1.8326	down
gene_ENSSSCG00000044340	364	359	1377	90	232	245	2.54724	2.50956	9.54118	0.687172	1.99182	2.02074	0.0118343	-2.19591	down
gene_ENSSSCG00000044406	305	197	87	455	474	584	3.62605	2.50902	0.987068	6.73613	7.29972	8.00847	0.00405649	1.39966	up
gene_ENSSSCG00000044591	85	106	25	161	185	157	0.380319	0.478535	0.11891	0.890471	1.03472	0.808146	0.0415126	1.28888	up
gene_ENSSSCG00000046466	304	275	177	562	488	648	2.25135	2.04824	1.40778	5.10177	4.46706	5.48496	0.00135928	1.14864	up
gene_ENSSSCG00000046640	1392	1978	960	693	667	675	26.4297	37.5881	19.5579	16.0334	15.5867	14.6181	0.00157755	-1.09024	down
gene_ENSSSCG00000047420	693	651	940	288	371	392	3.89547	3.6611	5.56433	2.06325	2.43949	2.44655	0.0179722	-1.26212	down
gene_ENSSSCG00000047932	15948	16555	36554	180	195	2608	121.532	133.172	357.886	1.71482	1.73903	26.5548	0.00942113	-4.80789	down
gene_ENSSSCG00000048318	2365	2335	537	174	801	581	10.4477	10.7152	2.96666	0.893622	4.03463	3.23045	0.0225793	-1.66977	down
gene_ENSSSCG00000049430	154	164	255	667	901	929	1.78679	1.91908	3.73397	14.7221	18.9902	17.6401	0.000142569	1.96419	up
gene_ENSSSCG00000052357	17	19	19	62	49	98	0.362858	0.324251	0.350261	1.76305	1.45962	2.36731	0.0179722	1.83961	up
gene_ENSSSCG00000052601	6412	4587	11129	2527	4008	2889	61.756	37.1143	89.1892	25.3078	42.8748	27.1971	0.028815	-1.43097	down
gene_ENSSSCG00000052612	232	180	287	25	37	61	2.29191	1.78541	3.04918	0.303116	0.452074	0.689395	6.97966e-06	-2.6585	down
gene_ENSSSCG00000053466	961	882	463	1985	3278	3375	13.0174	11.0164	9.10837	32.7706	50.1119	49.7767	3.62464e-08	1.90898	up
gene_ENSSSCG00000053658	11531	10672	5910	2569	4111	2854	116.859	112.667	66.1426	32.8467	54.7647	34.246	8.14036e-06	-1.55327	down
gene_ENSSSCG00000054126	1828	2081	2212	1098	1130	921	16.2021	19.2547	20.9939	11.878	12.3387	9.27189	0.020972	-1.05779	down
gene_ENSSSCG00000054337	1086	497	319	1129	1029	2412	31.6653	14.5484	9.98926	40.3641	37.1229	80.4286	0.0372052	1.27418	up
gene_ENSSSCG00000054645	421	557	725	50	13	173	134.612	178.741	248.797	19.5093	4.86855	62.9857	0.000288695	-3.03758	down
gene_ENSSSCG00000054936	70	58	49	3	12	16	0.912431	0.990517	1.07041	0.010532	0.060604	0.073614	0.003844	-2.57281	down
gene_ENSSSCG00000054999	121	86	70	14	17	20	1.14996	0.814017	0.705383	0.160615	0.192854	0.206692	4.79965e-05	-2.47469	down
gene_ENSSSCG00000055181	242	461	140	78	124	148	1.09184	2.09579	0.677717	0.431464	0.693715	0.76344	0.0381799	-1.23594	down
gene_ENSSSCG00000055502	2752	3416	6611	589	699	676	75.2592	93.8714	194.156	19.7169	23.6407	21.1221	4.48186e-08	-2.91152	down
gene_ENSSSCG00000055653	46	122	52	177	189	175	0.573541	1.68726	0.689479	2.93104	3.43705	2.91838	0.0360054	1.2907	up
gene_ENSSSCG00000056250	28	22	17	63	101	86	0.375396	0.300551	0.23942	1.04617	1.70092	1.34919	0.0047978	1.87166	up
gene_ENSSSCG00000056685	159	706	206	71	60	100	0.546348	2.44006	0.758077	0.296057	0.25202	0.393033	0.000880353	-2.19409	down
gene_ENSSSCG00000056995	71	101	26	298	270	224	1.8043	2.59292	0.705948	9.34035	8.53807	6.557	5.23671e-05	2.06106	up
gene_ENSSSCG00000057268	66	65	41	165	131	242	6.25144	6.12448	4.1594	19.0861	15.317	26.2038	0.00154638	1.61753	up
gene_ENSSSCG00000057314	1326	966	990	446	238	400	9.46837	7.08378	6.85676	3.72231	1.86908	3.27402	0.000110759	-1.6646	down
gene_ENSSSCG00000057522	482	281	144	734	703	1085	7.61111	4.44496	2.44162	14.3618	13.7284	19.5704	0.00168432	1.50217	up
gene_ENSSSCG00000057637	15033	13722	15718	4457	8596	6649	59.6394	55.0451	66.3533	22.4416	42.9615	30.9862	0.00767944	-1.27578	down
gene_ENSSSCG00000057685	1230	2005	673	448	407	823	15.8534	24.6002	11.6343	6.90466	6.89738	11.623	0.0197696	-1.19832	down
gene_ENSSSCG00000058492	76	130	24	113	224	276	0.961331	1.5834	0.478461	1.69779	3.48616	3.95993	0.04385	1.48332	up
gene_ENSSSCG00000058741	886	989	434	2880	1506	2097	31.3901	37.3071	15.4286	129.242	70.0521	84.5543	0.000261067	1.51361	up
gene_ENSSSCG00000060071	28	13	7	55	40	81	0.664707	0.311443	0.154938	1.60907	1.17689	2.20646	0.0357123	1.89286	up
gene_ENSSSCG00000060496	186	245	188	56	71	143	3.85726	5.20988	4.24374	1.44015	1.81129	3.45004	0.0398247	-1.27631	down
gene_ENSSSCG00000060622	1435	1142	961	740	349	433	53.2549	42.5953	38.291	33.6804	15.9893	18.3746	0.0105978	-1.25238	down
gene_ENSSSCG00000061450	9	101	7	136	230	270	0.119933	1.47844	0.106888	2.38688	4.08823	4.43718	0.0120282	2.55921	up
gene_ENSSSCG00000061460	107	110	128	286	353	243	2.00376	2.0826	2.58288	6.60951	8.22041	5.22412	0.0211238	1.25678	up
gene_ENSSSCG00000061569	194	302	62	496	318	606	5.40267	8.41444	1.89471	17.1841	10.8739	19.2327	0.0197696	1.41901	up
gene_ENSSSCG00000061599	2697	2818	926	5247	3766	4911	47.1183	49.4577	17.3713	112.364	81.3558	98.0438	0.00888805	1.16649	up
gene_ENSSSCG00000061647	1316	961	2361	424	595	930	12.0898	8.86778	23.296	4.76757	6.75396	9.76506	0.034624	-1.47104	down
gene_ENSSSCG00000061723	3493	3346	5155	980	885	734	18.7502	17.7678	29.1101	6.69048	6.12305	6.37064	2.45288e-07	-2.35215	down
gene_ENSSSCG00000062556	1359	1384	1255	71	707	445	9.26582	10.1889	8.94104	0.636908	5.66657	3.29082	0.028815	-1.78592	down
gene_ENSSSCG00000062607	730	784	531	314	333	333	7.55267	8.15225	5.89605	3.97887	4.25943	3.92747	0.0010692	-1.09277	down
gene_ENSSSCG00000062938	435	607	227	937	646	1146	3.74261	5.39642	2.09432	9.96301	7.0321	11.2809	0.0143176	1.12611	up
gene_ENSSSCG00000063154	333	262	199	89	149	133	44.0641	34.7718	28.278	14.3075	24.3435	20.1389	0.0205104	-1.12765	down
gene_ENSSSCG00000063387	914	728	381	323	362	291	18.5429	14.7037	8.06866	7.99768	9.01598	6.65809	0.0147184	-1.02986	down

## Sheet: common genes
common genes among three comparison groups
PB.10187
gene_ENSSSCG00000001549
gene_ENSSSCG00000036512
gene_ENSSSCG00000006312
gene_ENSSSCG00000031053
PB.1738
gene_ENSSSCG00000016646
gene_ENSSSCG00000057522
gene_ENSSSCG00000023672
gene_ENSSSCG00000006281
gene_ENSSSCG00000005965
gene_ENSSSCG00000008985
gene_ENSSSCG00000030681
gene_ENSSSCG00000000206
gene_ENSSSCG00000057268
gene_ENSSSCG00000010300
gene_ENSSSCG00000040513
gene_ENSSSCG00000030706
gene_ENSSSCG00000010831
gene_ENSSSCG00000015340
gene_ENSSSCG00000005385
gene_ENSSSCG00000037534

## Sheet: genes in cluster1-8
name	group
gene_ENSSSCG00000004013	6
gene_ENSSSCG00000004024	5
gene_ENSSSCG00000004039	7
gene_ENSSSCG00000004094	6
gene_ENSSSCG00000004101	2
gene_ENSSSCG00000004127	2
gene_ENSSSCG00000004143	7
gene_ENSSSCG00000004172	6
gene_ENSSSCG00000004223	5
gene_ENSSSCG00000004233	7
gene_ENSSSCG00000004238	4
gene_ENSSSCG00000004281	2
gene_ENSSSCG00000004291	6
gene_ENSSSCG00000004387	7
gene_ENSSSCG00000004399	5
gene_ENSSSCG00000004402	5
gene_ENSSSCG00000004412	8
gene_ENSSSCG00000004433	6
gene_ENSSSCG00000004479	2
gene_ENSSSCG00000004509	8
gene_ENSSSCG00000004534	7
gene_ENSSSCG00000004547	8
gene_ENSSSCG00000004558	2
gene_ENSSSCG00000004570	6
gene_ENSSSCG00000004576	2
gene_ENSSSCG00000004602	6
gene_ENSSSCG00000004632	1
gene_ENSSSCG00000004701	7
gene_ENSSSCG00000004744	5
gene_ENSSSCG00000004789	4
gene_ENSSSCG00000004822	8
gene_ENSSSCG00000004918	2
gene_ENSSSCG00000004919	8
gene_ENSSSCG00000004928	1
gene_ENSSSCG00000004966	5
gene_ENSSSCG00000004970	5
gene_ENSSSCG00000004997	7
gene_ENSSSCG00000005045	5
gene_ENSSSCG00000005055	5
gene_ENSSSCG00000005110	6
gene_ENSSSCG00000005128	5
gene_ENSSSCG00000005229	8
gene_ENSSSCG00000005233	7
gene_ENSSSCG00000005252	2
gene_ENSSSCG00000005255	2
gene_ENSSSCG00000005356	2
gene_ENSSSCG00000005373	8
gene_ENSSSCG00000005379	6
gene_ENSSSCG00000005380	8
gene_ENSSSCG00000005385	3
gene_ENSSSCG00000005423	7
gene_ENSSSCG00000005424	2
gene_ENSSSCG00000005425	5
gene_ENSSSCG00000005449	7
gene_ENSSSCG00000005456	8
gene_ENSSSCG00000005465	6
gene_ENSSSCG00000005467	7
gene_ENSSSCG00000005487	8
gene_ENSSSCG00000005503	5
gene_ENSSSCG00000005599	6
gene_ENSSSCG00000005604	8
gene_ENSSSCG00000005627	8
gene_ENSSSCG00000005638	5
gene_ENSSSCG00000005650	8
gene_ENSSSCG00000005661	7
gene_ENSSSCG00000005665	5
gene_ENSSSCG00000005669	7
gene_ENSSSCG00000005672	6
gene_ENSSSCG00000005713	6
gene_ENSSSCG00000005782	5
gene_ENSSSCG00000021386	1
gene_ENSSSCG00000021588	7
gene_ENSSSCG00000021646	7
gene_ENSSSCG00000022295	6
gene_ENSSSCG00000022419	2
gene_ENSSSCG00000023333	8
gene_ENSSSCG00000023714	5
gene_ENSSSCG00000024166	5
gene_ENSSSCG00000024263	6
gene_ENSSSCG00000025703	7
gene_ENSSSCG00000026006	2
gene_ENSSSCG00000026078	2
gene_ENSSSCG00000028117	6
gene_ENSSSCG00000028172	8
gene_ENSSSCG00000028671	7
gene_ENSSSCG00000028996	6
gene_ENSSSCG00000029687	6
gene_ENSSSCG00000029715	5
gene_ENSSSCG00000030605	7
gene_ENSSSCG00000031776	4
gene_ENSSSCG00000032297	2
gene_ENSSSCG00000034771	5
gene_ENSSSCG00000035027	8
gene_ENSSSCG00000035730	7
gene_ENSSSCG00000036431	7
gene_ENSSSCG00000036551	2
gene_ENSSSCG00000037275	5
gene_ENSSSCG00000037508	5
gene_ENSSSCG00000037803	5
gene_ENSSSCG00000038452	8
gene_ENSSSCG00000038767	7
gene_ENSSSCG00000038786	8
gene_ENSSSCG00000039311	6
gene_ENSSSCG00000040366	8
gene_ENSSSCG00000041409	2
gene_ENSSSCG00000053708	8
gene_ENSSSCG00000060601	8
gene_ENSSSCG00000061289	6
gene_ENSSSCG00000061592	7
gene_ENSSSCG00000062696	7
gene_ENSSSCG00000010800	5
gene_ENSSSCG00000010826	2
gene_ENSSSCG00000010831	3
gene_ENSSSCG00000010853	7
gene_ENSSSCG00000010860	7
gene_ENSSSCG00000010929	5
gene_ENSSSCG00000010947	5
gene_ENSSSCG00000010948	2
gene_ENSSSCG00000010962	6
gene_ENSSSCG00000010966	6
gene_ENSSSCG00000010984	2
gene_ENSSSCG00000011027	2
gene_ENSSSCG00000011061	2
gene_ENSSSCG00000011119	2
gene_ENSSSCG00000011125	2
gene_ENSSSCG00000021706	6
gene_ENSSSCG00000022247	2
gene_ENSSSCG00000023807	2
gene_ENSSSCG00000025686	6
gene_ENSSSCG00000026001	7
gene_ENSSSCG00000027882	6
gene_ENSSSCG00000029066	8
gene_ENSSSCG00000032380	6
gene_ENSSSCG00000034151	6
gene_ENSSSCG00000036948	6
gene_ENSSSCG00000038162	5
gene_ENSSSCG00000040513	6
gene_ENSSSCG00000063387	2
gene_ENSSSCG00000063532	2
gene_ENSSSCG00000009281	6
gene_ENSSSCG00000009283	6
gene_ENSSSCG00000009370	7
gene_ENSSSCG00000009446	2
gene_ENSSSCG00000009477	3
gene_ENSSSCG00000009488	2
gene_ENSSSCG00000009492	7
gene_ENSSSCG00000009522	2
gene_ENSSSCG00000009523	5
gene_ENSSSCG00000009528	7
gene_ENSSSCG00000009534	7
gene_ENSSSCG00000009565	1
gene_ENSSSCG00000009570	2
gene_ENSSSCG00000024103	6
gene_ENSSSCG00000025996	2
gene_ENSSSCG00000026996	6
gene_ENSSSCG00000029837	2
gene_ENSSSCG00000030113	6
gene_ENSSSCG00000034763	7
gene_ENSSSCG00000035101	3
gene_ENSSSCG00000038949	7
gene_ENSSSCG00000039890	5
gene_ENSSSCG00000061460	5
gene_ENSSSCG00000017126	5
gene_ENSSSCG00000017152	5
gene_ENSSSCG00000017169	4
gene_ENSSSCG00000017181	5
gene_ENSSSCG00000017194	5
gene_ENSSSCG00000017213	8
gene_ENSSSCG00000017215	8
gene_ENSSSCG00000017254	8
gene_ENSSSCG00000017255	7
gene_ENSSSCG00000017271	6
gene_ENSSSCG00000017300	6
gene_ENSSSCG00000017311	6
gene_ENSSSCG00000017335	6
gene_ENSSSCG00000017336	8
gene_ENSSSCG00000017372	7
gene_ENSSSCG00000017383	6
gene_ENSSSCG00000017407	6
gene_ENSSSCG00000017472	6
gene_ENSSSCG00000017511	8
gene_ENSSSCG00000017518	5
gene_ENSSSCG00000017551	6
gene_ENSSSCG00000017557	7
gene_ENSSSCG00000017578	6
gene_ENSSSCG00000017605	6
gene_ENSSSCG00000017608	6
gene_ENSSSCG00000017682	2
gene_ENSSSCG00000017705	8
gene_ENSSSCG00000017723	3
gene_ENSSSCG00000017748	2
gene_ENSSSCG00000017778	5
gene_ENSSSCG00000017788	5
gene_ENSSSCG00000017818	8
gene_ENSSSCG00000017835	7
gene_ENSSSCG00000017873	8
gene_ENSSSCG00000017879	5
gene_ENSSSCG00000017884	7
gene_ENSSSCG00000017915	2
gene_ENSSSCG00000017936	7
gene_ENSSSCG00000017943	8
gene_ENSSSCG00000017947	7
gene_ENSSSCG00000017951	8
gene_ENSSSCG00000017983	4
gene_ENSSSCG00000017986	4
gene_ENSSSCG00000017993	2
gene_ENSSSCG00000018005	6
gene_ENSSSCG00000018029	2
gene_ENSSSCG00000018032	8
gene_ENSSSCG00000018051	7
gene_ENSSSCG00000018055	6
gene_ENSSSCG00000023014	5
gene_ENSSSCG00000023169	6
gene_ENSSSCG00000023186	5
gene_ENSSSCG00000024411	2
gene_ENSSSCG00000025717	5
gene_ENSSSCG00000029460	6
gene_ENSSSCG00000031292	5
gene_ENSSSCG00000032116	5
gene_ENSSSCG00000032343	8
gene_ENSSSCG00000032782	8
gene_ENSSSCG00000032974	5
gene_ENSSSCG00000034440	5
gene_ENSSSCG00000034722	6
gene_ENSSSCG00000034723	8
gene_ENSSSCG00000035511	5
gene_ENSSSCG00000035728	6
gene_ENSSSCG00000036358	5
gene_ENSSSCG00000036454	6
gene_ENSSSCG00000036746	7
gene_ENSSSCG00000036933	5
gene_ENSSSCG00000037557	5
gene_ENSSSCG00000038359	6
gene_ENSSSCG00000038505	2
gene_ENSSSCG00000039183	6
gene_ENSSSCG00000039673	5
gene_ENSSSCG00000039807	6
gene_ENSSSCG00000040509	5
gene_ENSSSCG00000040989	6
gene_ENSSSCG00000041583	7
gene_ENSSSCG00000046466	5
gene_ENSSSCG00000057498	6
gene_ENSSSCG00000057748	7
gene_ENSSSCG00000061531	5
gene_ENSSSCG00000062096	8
gene_ENSSSCG00000011194	6
gene_ENSSSCG00000011197	7
gene_ENSSSCG00000011208	2
gene_ENSSSCG00000011218	2
gene_ENSSSCG00000011241	1
gene_ENSSSCG00000011243	7
gene_ENSSSCG00000011284	2
gene_ENSSSCG00000011297	2
gene_ENSSSCG00000011299	5
gene_ENSSSCG00000011355	6
gene_ENSSSCG00000011368	5
gene_ENSSSCG00000011379	5
gene_ENSSSCG00000011384	7
gene_ENSSSCG00000011404	5
gene_ENSSSCG00000011410	6
gene_ENSSSCG00000011426	8
gene_ENSSSCG00000011434	7
gene_ENSSSCG00000011443	6
gene_ENSSSCG00000011444	6
gene_ENSSSCG00000011516	7
gene_ENSSSCG00000011521	6
gene_ENSSSCG00000011522	6
gene_ENSSSCG00000011578	8
gene_ENSSSCG00000011594	7
gene_ENSSSCG00000011610	7
gene_ENSSSCG00000011646	8
gene_ENSSSCG00000011666	5
gene_ENSSSCG00000011670	6
gene_ENSSSCG00000011678	2
gene_ENSSSCG00000011683	5
gene_ENSSSCG00000011686	6
gene_ENSSSCG00000011690	7
gene_ENSSSCG00000011729	6
gene_ENSSSCG00000011740	6
gene_ENSSSCG00000011765	2
gene_ENSSSCG00000011767	2
gene_ENSSSCG00000011782	5
gene_ENSSSCG00000011795	2
gene_ENSSSCG00000011806	7
gene_ENSSSCG00000011848	2
gene_ENSSSCG00000011873	7
gene_ENSSSCG00000011884	8
gene_ENSSSCG00000011885	5
gene_ENSSSCG00000011894	2
gene_ENSSSCG00000011928	8
gene_ENSSSCG00000011959	8
gene_ENSSSCG00000011973	8
gene_ENSSSCG00000011978	7
gene_ENSSSCG00000012001	8
gene_ENSSSCG00000012037	7
gene_ENSSSCG00000012046	6
gene_ENSSSCG00000020984	6
gene_ENSSSCG00000021206	2
gene_ENSSSCG00000021355	6
gene_ENSSSCG00000021397	6
gene_ENSSSCG00000021585	7
gene_ENSSSCG00000022246	5
gene_ENSSSCG00000022486	4
gene_ENSSSCG00000022975	6
gene_ENSSSCG00000023028	5
gene_ENSSSCG00000023084	6
gene_ENSSSCG00000023527	5
gene_ENSSSCG00000023557	5
gene_ENSSSCG00000023806	8
gene_ENSSSCG00000024000	1
gene_ENSSSCG00000024201	2
gene_ENSSSCG00000024296	6
gene_ENSSSCG00000024311	6
gene_ENSSSCG00000024344	6
gene_ENSSSCG00000024492	6
gene_ENSSSCG00000024623	7
gene_ENSSSCG00000025770	5
gene_ENSSSCG00000026130	5
gene_ENSSSCG00000026753	7
gene_ENSSSCG00000026981	6
gene_ENSSSCG00000027812	8
gene_ENSSSCG00000028855	7
gene_ENSSSCG00000029219	6
gene_ENSSSCG00000030247	2
gene_ENSSSCG00000030480	4
gene_ENSSSCG00000031154	7
gene_ENSSSCG00000031176	6
gene_ENSSSCG00000033057	8
gene_ENSSSCG00000033154	8
gene_ENSSSCG00000034645	7
gene_ENSSSCG00000035037	4
gene_ENSSSCG00000035320	8
gene_ENSSSCG00000036136	8
gene_ENSSSCG00000036580	7
gene_ENSSSCG00000037430	8
gene_ENSSSCG00000038089	5
gene_ENSSSCG00000038281	7
gene_ENSSSCG00000038607	3
gene_ENSSSCG00000039285	2
gene_ENSSSCG00000040581	4
gene_ENSSSCG00000040779	7
gene_ENSSSCG00000053702	6
gene_ENSSSCG00000054848	5
gene_ENSSSCG00000056685	4
gene_ENSSSCG00000058656	6
gene_ENSSSCG00000059588	7
gene_ENSSSCG00000060656	6
gene_ENSSSCG00000062556	2
gene_ENSSSCG00000009580	6
gene_ENSSSCG00000009584	6
gene_ENSSSCG00000009625	5
gene_ENSSSCG00000009631	5
gene_ENSSSCG00000009633	4
gene_ENSSSCG00000009642	2
gene_ENSSSCG00000009668	8
gene_ENSSSCG00000009672	5
gene_ENSSSCG00000009748	6
gene_ENSSSCG00000009761	7
gene_ENSSSCG00000009776	2
gene_ENSSSCG00000009825	7
gene_ENSSSCG00000009851	6
gene_ENSSSCG00000009864	2
gene_ENSSSCG00000009887	2
gene_ENSSSCG00000009889	6
gene_ENSSSCG00000009927	6
gene_ENSSSCG00000009966	7
gene_ENSSSCG00000009972	2
gene_ENSSSCG00000009998	5
gene_ENSSSCG00000010026	1
gene_ENSSSCG00000010054	5
gene_ENSSSCG00000010087	6
gene_ENSSSCG00000010101	5
gene_ENSSSCG00000010104	6
gene_ENSSSCG00000010116	5
gene_ENSSSCG00000010130	5
gene_ENSSSCG00000010144	2
gene_ENSSSCG00000010199	8
gene_ENSSSCG00000010212	7
gene_ENSSSCG00000010219	4
gene_ENSSSCG00000010247	2
gene_ENSSSCG00000010267	6
gene_ENSSSCG00000010275	5
gene_ENSSSCG00000010283	6
gene_ENSSSCG00000010300	6
gene_ENSSSCG00000010302	7
gene_ENSSSCG00000010317	6
gene_ENSSSCG00000010325	7
gene_ENSSSCG00000010329	2
gene_ENSSSCG00000010330	7
gene_ENSSSCG00000010359	8
gene_ENSSSCG00000010381	5
gene_ENSSSCG00000010446	5
gene_ENSSSCG00000010456	7
gene_ENSSSCG00000010476	5
gene_ENSSSCG00000010530	7
gene_ENSSSCG00000010533	8
gene_ENSSSCG00000010537	2
gene_ENSSSCG00000010578	2
gene_ENSSSCG00000010589	5
gene_ENSSSCG00000010594	7
gene_ENSSSCG00000010606	2
gene_ENSSSCG00000010654	2
gene_ENSSSCG00000010687	2
gene_ENSSSCG00000010688	2
gene_ENSSSCG00000010728	6
gene_ENSSSCG00000010746	3
gene_ENSSSCG00000022693	5
gene_ENSSSCG00000023865	2
gene_ENSSSCG00000024081	7
gene_ENSSSCG00000025393	5
gene_ENSSSCG00000028327	6
gene_ENSSSCG00000028341	5
gene_ENSSSCG00000028699	5
gene_ENSSSCG00000029781	6
gene_ENSSSCG00000032073	5
gene_ENSSSCG00000033385	5
gene_ENSSSCG00000033879	4
gene_ENSSSCG00000034973	6
gene_ENSSSCG00000035249	2
gene_ENSSSCG00000035760	7
gene_ENSSSCG00000037204	7
gene_ENSSSCG00000037811	6
gene_ENSSSCG00000038504	5
gene_ENSSSCG00000040025	6
gene_ENSSSCG00000040631	2
gene_ENSSSCG00000041667	5
gene_ENSSSCG00000061436	7
gene_ENSSSCG00000009432	2
gene_ENSSSCG00000015712	2
gene_ENSSSCG00000015720	6
gene_ENSSSCG00000015766	5
gene_ENSSSCG00000015774	7
gene_ENSSSCG00000015802	6
gene_ENSSSCG00000015862	5
gene_ENSSSCG00000015867	2
gene_ENSSSCG00000015894	2
gene_ENSSSCG00000015933	2
gene_ENSSSCG00000015959	7
gene_ENSSSCG00000015969	2
gene_ENSSSCG00000015982	1
gene_ENSSSCG00000015986	8
gene_ENSSSCG00000016005	7
gene_ENSSSCG00000016018	8
gene_ENSSSCG00000016034	8
gene_ENSSSCG00000016047	8
gene_ENSSSCG00000016064	6
gene_ENSSSCG00000016092	2
gene_ENSSSCG00000016111	8
gene_ENSSSCG00000016119	4
gene_ENSSSCG00000016130	4
gene_ENSSSCG00000016131	7
gene_ENSSSCG00000016157	8
gene_ENSSSCG00000016164	8
gene_ENSSSCG00000016170	7
gene_ENSSSCG00000016192	8
gene_ENSSSCG00000016194	2
gene_ENSSSCG00000016199	5
gene_ENSSSCG00000016200	8
gene_ENSSSCG00000016215	6
gene_ENSSSCG00000016233	8
gene_ENSSSCG00000016260	5
gene_ENSSSCG00000016267	5
gene_ENSSSCG00000016298	6
gene_ENSSSCG00000016395	2
gene_ENSSSCG00000021852	6
gene_ENSSSCG00000022301	7
gene_ENSSSCG00000022345	5
gene_ENSSSCG00000023297	2
gene_ENSSSCG00000023328	5
gene_ENSSSCG00000023924	5
gene_ENSSSCG00000025729	8
gene_ENSSSCG00000025924	6
gene_ENSSSCG00000026852	6
gene_ENSSSCG00000028633	2
gene_ENSSSCG00000029002	6
gene_ENSSSCG00000034351	7
gene_ENSSSCG00000035366	2
gene_ENSSSCG00000035392	5
gene_ENSSSCG00000037779	5
gene_ENSSSCG00000038254	8
gene_ENSSSCG00000040172	5
gene_ENSSSCG00000046102	7
gene_ENSSSCG00000052231	8
gene_ENSSSCG00000055181	2
gene_ENSSSCG00000057051	2
gene_ENSSSCG00000057372	8
gene_ENSSSCG00000057938	7
gene_ENSSSCG00000061723	4
gene_ENSSSCG00000016784	6
gene_ENSSSCG00000016792	7
gene_ENSSSCG00000016808	7
gene_ENSSSCG00000016823	8
gene_ENSSSCG00000016843	2
gene_ENSSSCG00000016866	7
gene_ENSSSCG00000016877	2
gene_ENSSSCG00000016892	5
gene_ENSSSCG00000016925	8
gene_ENSSSCG00000016968	2
gene_ENSSSCG00000016971	2
gene_ENSSSCG00000016986	7
gene_ENSSSCG00000017005	6
gene_ENSSSCG00000017012	6
gene_ENSSSCG00000017087	6
gene_ENSSSCG00000017109	8
gene_ENSSSCG00000024439	5
gene_ENSSSCG00000026414	5
gene_ENSSSCG00000033375	5
gene_ENSSSCG00000035993	5
gene_ENSSSCG00000036201	7
gene_ENSSSCG00000038248	7
gene_ENSSSCG00000038615	2
gene_ENSSSCG00000055161	6
gene_ENSSSCG00000006982	2
gene_ENSSSCG00000006984	2
gene_ENSSSCG00000006995	5
gene_ENSSSCG00000007019	7
gene_ENSSSCG00000007077	4
gene_ENSSSCG00000007085	5
gene_ENSSSCG00000007116	5
gene_ENSSSCG00000007133	7
gene_ENSSSCG00000007151	6
gene_ENSSSCG00000007165	5
gene_ENSSSCG00000007170	6
gene_ENSSSCG00000007198	5
gene_ENSSSCG00000007231	5
gene_ENSSSCG00000007239	1
gene_ENSSSCG00000007308	8
gene_ENSSSCG00000007331	7
gene_ENSSSCG00000007344	5
gene_ENSSSCG00000007355	4
gene_ENSSSCG00000007358	5
gene_ENSSSCG00000007383	5
gene_ENSSSCG00000007424	6
gene_ENSSSCG00000007435	5
gene_ENSSSCG00000007465	4
gene_ENSSSCG00000007501	5
gene_ENSSSCG00000007530	8
gene_ENSSSCG00000021255	5
gene_ENSSSCG00000022099	4
gene_ENSSSCG00000022998	6
gene_ENSSSCG00000024486	2
gene_ENSSSCG00000024692	8
gene_ENSSSCG00000026043	4
gene_ENSSSCG00000027410	2
gene_ENSSSCG00000031608	8
gene_ENSSSCG00000032601	8
gene_ENSSSCG00000035078	5
gene_ENSSSCG00000037360	5
gene_ENSSSCG00000037865	6
gene_ENSSSCG00000037912	7
gene_ENSSSCG00000038384	5
gene_ENSSSCG00000038594	4
gene_ENSSSCG00000039392	8
gene_ENSSSCG00000039573	7
gene_ENSSSCG00000053422	5
gene_ENSSSCG00000016432	2
gene_ENSSSCG00000016448	8
gene_ENSSSCG00000016475	6
gene_ENSSSCG00000016501	2
gene_ENSSSCG00000016518	7
gene_ENSSSCG00000016522	7
gene_ENSSSCG00000016573	6
gene_ENSSSCG00000016585	5
gene_ENSSSCG00000016605	2
gene_ENSSSCG00000016613	2
gene_ENSSSCG00000016646	4
gene_ENSSSCG00000016652	5
gene_ENSSSCG00000016665	6
gene_ENSSSCG00000016687	5
gene_ENSSSCG00000016690	4
gene_ENSSSCG00000016720	6
gene_ENSSSCG00000016754	5
gene_ENSSSCG00000025610	6
gene_ENSSSCG00000026733	4
gene_ENSSSCG00000027196	5
gene_ENSSSCG00000027826	8
gene_ENSSSCG00000028523	2
gene_ENSSSCG00000028997	5
gene_ENSSSCG00000031144	6
gene_ENSSSCG00000033909	6
gene_ENSSSCG00000035419	5
gene_ENSSSCG00000035615	7
gene_ENSSSCG00000036403	2
gene_ENSSSCG00000037158	7
gene_ENSSSCG00000038158	2
gene_ENSSSCG00000039041	6
gene_ENSSSCG00000039425	8
gene_ENSSSCG00000040673	5
gene_ENSSSCG00000052350	5
gene_ENSSSCG00000055529	6
gene_ENSSSCG00000058216	7
gene_ENSSSCG00000061899	2
gene_ENSSSCG00000012850	5
gene_ENSSSCG00000012855	7
gene_ENSSSCG00000012893	8
gene_ENSSSCG00000012909	6
gene_ENSSSCG00000012911	8
gene_ENSSSCG00000012917	5
gene_ENSSSCG00000012934	6
gene_ENSSSCG00000012941	3
gene_ENSSSCG00000012960	7
gene_ENSSSCG00000012968	6
gene_ENSSSCG00000012970	5
gene_ENSSSCG00000013029	5
gene_ENSSSCG00000013043	6
gene_ENSSSCG00000013049	3
gene_ENSSSCG00000013072	8
gene_ENSSSCG00000013088	5
gene_ENSSSCG00000013094	7
gene_ENSSSCG00000013100	6
gene_ENSSSCG00000013110	5
gene_ENSSSCG00000013113	8
gene_ENSSSCG00000013223	2
gene_ENSSSCG00000013230	6
gene_ENSSSCG00000013231	5
gene_ENSSSCG00000013243	6
gene_ENSSSCG00000013244	5
gene_ENSSSCG00000013248	2
gene_ENSSSCG00000013260	6
gene_ENSSSCG00000013273	8
gene_ENSSSCG00000013314	2
gene_ENSSSCG00000013344	6
gene_ENSSSCG00000013366	8
gene_ENSSSCG00000013374	7
gene_ENSSSCG00000013377	8
gene_ENSSSCG00000013418	5
gene_ENSSSCG00000013433	7
gene_ENSSSCG00000013435	5
gene_ENSSSCG00000013460	6
gene_ENSSSCG00000013509	8
gene_ENSSSCG00000013513	7
gene_ENSSSCG00000013566	7
gene_ENSSSCG00000013601	5
gene_ENSSSCG00000013633	2
gene_ENSSSCG00000013643	5
gene_ENSSSCG00000013766	8
gene_ENSSSCG00000013892	6
gene_ENSSSCG00000013901	6
gene_ENSSSCG00000013909	8
gene_ENSSSCG00000014037	6
gene_ENSSSCG00000014039	6
gene_ENSSSCG00000014062	2
gene_ENSSSCG00000014080	4
gene_ENSSSCG00000014081	2
gene_ENSSSCG00000014084	8
gene_ENSSSCG00000014112	2
gene_ENSSSCG00000014113	3
gene_ENSSSCG00000014139	8
gene_ENSSSCG00000014152	5
gene_ENSSSCG00000014156	7
gene_ENSSSCG00000014168	4
gene_ENSSSCG00000014249	5
gene_ENSSSCG00000014256	2
gene_ENSSSCG00000014291	4
gene_ENSSSCG00000014304	2
gene_ENSSSCG00000014310	6
gene_ENSSSCG00000014335	6
gene_ENSSSCG00000014338	2
gene_ENSSSCG00000014349	5
gene_ENSSSCG00000014387	1
gene_ENSSSCG00000014395	6
gene_ENSSSCG00000014441	5
gene_ENSSSCG00000021739	6
gene_ENSSSCG00000022289	5
gene_ENSSSCG00000022380	8
gene_ENSSSCG00000022634	7
gene_ENSSSCG00000022738	5
gene_ENSSSCG00000023142	6
gene_ENSSSCG00000023178	6
gene_ENSSSCG00000023658	6
gene_ENSSSCG00000023969	2
gene_ENSSSCG00000024837	8
gene_ENSSSCG00000025406	2
gene_ENSSSCG00000026387	7
gene_ENSSSCG00000026644	2
gene_ENSSSCG00000027852	2
gene_ENSSSCG00000027956	5
gene_ENSSSCG00000028338	7
gene_ENSSSCG00000028567	7
gene_ENSSSCG00000029521	5
gene_ENSSSCG00000031299	8
gene_ENSSSCG00000031487	6
gene_ENSSSCG00000031706	6
gene_ENSSSCG00000031819	8
gene_ENSSSCG00000031903	6
gene_ENSSSCG00000033260	6
gene_ENSSSCG00000033262	5
gene_ENSSSCG00000033388	7
gene_ENSSSCG00000033413	7
gene_ENSSSCG00000033816	7
gene_ENSSSCG00000034441	5
gene_ENSSSCG00000034615	8
gene_ENSSSCG00000035663	7
gene_ENSSSCG00000035729	8
gene_ENSSSCG00000037146	5
gene_ENSSSCG00000038141	6
gene_ENSSSCG00000038323	8
gene_ENSSSCG00000038623	5
gene_ENSSSCG00000039045	2
gene_ENSSSCG00000039640	6
gene_ENSSSCG00000039731	3
gene_ENSSSCG00000040507	6
gene_ENSSSCG00000040838	7
gene_ENSSSCG00000040860	4
gene_ENSSSCG00000049430	5
gene_ENSSSCG00000050458	8
gene_ENSSSCG00000052916	7
gene_ENSSSCG00000057522	6
gene_ENSSSCG00000057993	6
gene_ENSSSCG00000062952	7
gene_ENSSSCG00000000146	5
gene_ENSSSCG00000007552	2
gene_ENSSSCG00000007560	6
gene_ENSSSCG00000007585	8
gene_ENSSSCG00000007586	8
gene_ENSSSCG00000007617	7
gene_ENSSSCG00000007710	2
gene_ENSSSCG00000007720	7
gene_ENSSSCG00000007738	5
gene_ENSSSCG00000007744	6
gene_ENSSSCG00000007754	6
gene_ENSSSCG00000007799	8
gene_ENSSSCG00000007839	8
gene_ENSSSCG00000007845	7
gene_ENSSSCG00000007849	5
gene_ENSSSCG00000007864	8
gene_ENSSSCG00000007866	2
gene_ENSSSCG00000007925	5
gene_ENSSSCG00000007926	2
gene_ENSSSCG00000007942	7
gene_ENSSSCG00000007944	5
gene_ENSSSCG00000007967	5
gene_ENSSSCG00000007977	6
gene_ENSSSCG00000007987	1
gene_ENSSSCG00000007998	8
gene_ENSSSCG00000008003	5
gene_ENSSSCG00000008016	5
gene_ENSSSCG00000008039	6
gene_ENSSSCG00000008094	6
gene_ENSSSCG00000008101	6
gene_ENSSSCG00000008169	7
gene_ENSSSCG00000008180	2
gene_ENSSSCG00000008196	5
gene_ENSSSCG00000008202	6
gene_ENSSSCG00000008230	7
gene_ENSSSCG00000008239	6
gene_ENSSSCG00000008245	6
gene_ENSSSCG00000008294	6
gene_ENSSSCG00000008309	5
gene_ENSSSCG00000008368	7
gene_ENSSSCG00000008378	7
gene_ENSSSCG00000008386	2
gene_ENSSSCG00000008404	7
gene_ENSSSCG00000008448	2
gene_ENSSSCG00000008449	7
gene_ENSSSCG00000008451	7
gene_ENSSSCG00000008452	7
gene_ENSSSCG00000008487	8
gene_ENSSSCG00000008493	2
gene_ENSSSCG00000008499	2
gene_ENSSSCG00000008501	5
gene_ENSSSCG00000008509	5
gene_ENSSSCG00000008535	2
gene_ENSSSCG00000008556	5
gene_ENSSSCG00000008569	7
gene_ENSSSCG00000008593	5
gene_ENSSSCG00000008604	7
gene_ENSSSCG00000008624	7
gene_ENSSSCG00000008629	4
gene_ENSSSCG00000008645	3
gene_ENSSSCG00000008664	6
gene_ENSSSCG00000020813	6
gene_ENSSSCG00000021557	6
gene_ENSSSCG00000023004	7
gene_ENSSSCG00000023603	5
gene_ENSSSCG00000023619	5
gene_ENSSSCG00000023829	7
gene_ENSSSCG00000024045	7
gene_ENSSSCG00000025901	8
gene_ENSSSCG00000026453	8
gene_ENSSSCG00000026457	6
gene_ENSSSCG00000026686	2
gene_ENSSSCG00000027466	6
gene_ENSSSCG00000027486	8
gene_ENSSSCG00000028282	3
gene_ENSSSCG00000029175	7
gene_ENSSSCG00000029185	5
gene_ENSSSCG00000029212	7
gene_ENSSSCG00000029790	8
gene_ENSSSCG00000030378	1
gene_ENSSSCG00000030643	2
gene_ENSSSCG00000031216	2
gene_ENSSSCG00000031905	8
gene_ENSSSCG00000032501	6
gene_ENSSSCG00000032527	4
gene_ENSSSCG00000034720	8
gene_ENSSSCG00000034756	7
gene_ENSSSCG00000034827	1
gene_ENSSSCG00000035561	5
gene_ENSSSCG00000035736	5
gene_ENSSSCG00000036115	8
gene_ENSSSCG00000036224	6
gene_ENSSSCG00000037070	8
gene_ENSSSCG00000037106	5
gene_ENSSSCG00000037567	5
gene_ENSSSCG00000037719	7
gene_ENSSSCG00000038394	2
gene_ENSSSCG00000040267	7
gene_ENSSSCG00000040412	2
gene_ENSSSCG00000040621	5
gene_ENSSSCG00000047832	6
gene_ENSSSCG00000052107	5
gene_ENSSSCG00000054721	6
gene_ENSSSCG00000055693	7
gene_ENSSSCG00000057727	5
gene_ENSSSCG00000058057	5
gene_ENSSSCG00000058184	6
gene_ENSSSCG00000058741	5
gene_ENSSSCG00000062938	5
gene_ENSSSCG00000005935	2
gene_ENSSSCG00000005941	7
gene_ENSSSCG00000005943	2
gene_ENSSSCG00000005965	4
gene_ENSSSCG00000005969	7
gene_ENSSSCG00000006000	2
gene_ENSSSCG00000006035	8
gene_ENSSSCG00000006051	6
gene_ENSSSCG00000006059	8
gene_ENSSSCG00000006073	5
gene_ENSSSCG00000006087	8
gene_ENSSSCG00000006088	6
gene_ENSSSCG00000006107	2
gene_ENSSSCG00000006110	7
gene_ENSSSCG00000006126	7
gene_ENSSSCG00000006127	2
gene_ENSSSCG00000006140	8
gene_ENSSSCG00000006141	8
gene_ENSSSCG00000006156	6
gene_ENSSSCG00000006171	6
gene_ENSSSCG00000006187	6
gene_ENSSSCG00000006196	2
gene_ENSSSCG00000006231	2
gene_ENSSSCG00000006243	6
gene_ENSSSCG00000006277	7
gene_ENSSSCG00000006281	6
gene_ENSSSCG00000006288	8
gene_ENSSSCG00000006290	4
gene_ENSSSCG00000006312	4
gene_ENSSSCG00000006328	8
gene_ENSSSCG00000006335	1
gene_ENSSSCG00000006350	6
gene_ENSSSCG00000006352	7
gene_ENSSSCG00000006353	7
gene_ENSSSCG00000006357	6
gene_ENSSSCG00000006363	5
gene_ENSSSCG00000006375	6
gene_ENSSSCG00000006390	8
gene_ENSSSCG00000006391	2
gene_ENSSSCG00000006472	5
gene_ENSSSCG00000006494	7
gene_ENSSSCG00000006521	5
gene_ENSSSCG00000006578	5
gene_ENSSSCG00000006581	6
gene_ENSSSCG00000006582	6
gene_ENSSSCG00000006648	8
gene_ENSSSCG00000006682	7
gene_ENSSSCG00000006717	6
gene_ENSSSCG00000006729	3
gene_ENSSSCG00000006735	8
gene_ENSSSCG00000006736	6
gene_ENSSSCG00000006737	8
gene_ENSSSCG00000006754	6
gene_ENSSSCG00000006757	2
gene_ENSSSCG00000006774	6
gene_ENSSSCG00000006810	7
gene_ENSSSCG00000006811	5
gene_ENSSSCG00000006816	6
gene_ENSSSCG00000006866	7
gene_ENSSSCG00000006872	8
gene_ENSSSCG00000006873	8
gene_ENSSSCG00000006876	8
gene_ENSSSCG00000006892	7
gene_ENSSSCG00000006935	6
gene_ENSSSCG00000021084	5
gene_ENSSSCG00000021284	6
gene_ENSSSCG00000024096	4
gene_ENSSSCG00000024481	7
gene_ENSSSCG00000025087	8
gene_ENSSSCG00000025644	6
gene_ENSSSCG00000026427	7
gene_ENSSSCG00000027762	6
gene_ENSSSCG00000028902	7
gene_ENSSSCG00000030246	5
gene_ENSSSCG00000031053	6
gene_ENSSSCG00000031267	6
gene_ENSSSCG00000031503	7
gene_ENSSSCG00000031728	4
gene_ENSSSCG00000032367	2
gene_ENSSSCG00000032763	5
gene_ENSSSCG00000034820	8
gene_ENSSSCG00000036030	6
gene_ENSSSCG00000036223	6
gene_ENSSSCG00000036441	7
gene_ENSSSCG00000036569	2
gene_ENSSSCG00000036618	5
gene_ENSSSCG00000040731	2
gene_ENSSSCG00000040735	7
gene_ENSSSCG00000045712	5
gene_ENSSSCG00000045950	5
gene_ENSSSCG00000046234	6
gene_ENSSSCG00000049630	3
gene_ENSSSCG00000052889	5
gene_ENSSSCG00000053482	6
gene_ENSSSCG00000057447	6
gene_ENSSSCG00000058619	6
gene_ENSSSCG00000058709	6
gene_ENSSSCG00000059124	8
gene_ENSSSCG00000060730	6
gene_ENSSSCG00000061647	2
gene_ENSSSCG00000062085	2
gene_ENSSSCG00000062186	6
gene_ENSSSCG00000000006	2
gene_ENSSSCG00000000025	8
gene_ENSSSCG00000000033	5
gene_ENSSSCG00000000062	5
gene_ENSSSCG00000000130	8
gene_ENSSSCG00000000162	6
gene_ENSSSCG00000000199	8
gene_ENSSSCG00000000206	6
gene_ENSSSCG00000000214	6
gene_ENSSSCG00000000232	5
gene_ENSSSCG00000000258	6
gene_ENSSSCG00000000261	6
gene_ENSSSCG00000000268	5
gene_ENSSSCG00000000272	2
gene_ENSSSCG00000000292	4
gene_ENSSSCG00000000298	8
gene_ENSSSCG00000000433	5
gene_ENSSSCG00000000436	5
gene_ENSSSCG00000000499	8
gene_ENSSSCG00000000645	7
gene_ENSSSCG00000000660	5
gene_ENSSSCG00000000681	5
gene_ENSSSCG00000000685	8
gene_ENSSSCG00000000687	8
gene_ENSSSCG00000000734	6
gene_ENSSSCG00000000741	6
gene_ENSSSCG00000000759	6
gene_ENSSSCG00000000795	2
gene_ENSSSCG00000000801	5
gene_ENSSSCG00000000806	2
gene_ENSSSCG00000000808	2
gene_ENSSSCG00000000811	6
gene_ENSSSCG00000000848	6
gene_ENSSSCG00000000866	2
gene_ENSSSCG00000000896	6
gene_ENSSSCG00000000906	2
gene_ENSSSCG00000000915	5
gene_ENSSSCG00000020830	7
gene_ENSSSCG00000021270	2
gene_ENSSSCG00000021944	5
gene_ENSSSCG00000022364	7
gene_ENSSSCG00000022636	2
gene_ENSSSCG00000022728	6
gene_ENSSSCG00000023630	2
gene_ENSSSCG00000024219	2
gene_ENSSSCG00000026498	6
gene_ENSSSCG00000026597	7
gene_ENSSSCG00000026697	7
gene_ENSSSCG00000026962	5
gene_ENSSSCG00000027190	6
gene_ENSSSCG00000027621	6
gene_ENSSSCG00000028531	8
gene_ENSSSCG00000028552	1
gene_ENSSSCG00000029668	6
gene_ENSSSCG00000030165	4
gene_ENSSSCG00000030616	2
gene_ENSSSCG00000030685	2
gene_ENSSSCG00000031661	6
gene_ENSSSCG00000032967	5
gene_ENSSSCG00000033337	6
gene_ENSSSCG00000033574	8
gene_ENSSSCG00000033854	6
gene_ENSSSCG00000034350	2
gene_ENSSSCG00000037958	2
gene_ENSSSCG00000039506	5
gene_ENSSSCG00000040186	6
gene_ENSSSCG00000040334	5
gene_ENSSSCG00000040636	2
gene_ENSSSCG00000043909	6
gene_ENSSSCG00000044340	4
gene_ENSSSCG00000055678	8
gene_ENSSSCG00000059895	8
gene_ENSSSCG00000060615	6
gene_ENSSSCG00000062762	5
gene_ENSSSCG00000002681	5
gene_ENSSSCG00000002806	8
gene_ENSSSCG00000002828	5
gene_ENSSSCG00000002831	7
gene_ENSSSCG00000002863	7
gene_ENSSSCG00000002873	8
gene_ENSSSCG00000002919	8
gene_ENSSSCG00000002959	6
gene_ENSSSCG00000002960	6
gene_ENSSSCG00000003018	7
gene_ENSSSCG00000003083	6
gene_ENSSSCG00000003101	7
gene_ENSSSCG00000003109	5
gene_ENSSSCG00000003145	5
gene_ENSSSCG00000003147	6
gene_ENSSSCG00000003148	8
gene_ENSSSCG00000003157	6
gene_ENSSSCG00000003159	2
gene_ENSSSCG00000003160	2
gene_ENSSSCG00000003196	8
gene_ENSSSCG00000003326	2
gene_ENSSSCG00000003344	5
gene_ENSSSCG00000003393	7
gene_ENSSSCG00000003400	1
gene_ENSSSCG00000003401	2
gene_ENSSSCG00000003413	7
gene_ENSSSCG00000003433	8
gene_ENSSSCG00000003439	6
gene_ENSSSCG00000003449	7
gene_ENSSSCG00000003486	6
gene_ENSSSCG00000003521	6
gene_ENSSSCG00000003524	6
gene_ENSSSCG00000003578	6
gene_ENSSSCG00000003582	6
gene_ENSSSCG00000003590	7
gene_ENSSSCG00000003600	2
gene_ENSSSCG00000003608	5
gene_ENSSSCG00000003699	7
gene_ENSSSCG00000003721	8
gene_ENSSSCG00000003773	5
gene_ENSSSCG00000003811	8
gene_ENSSSCG00000003812	8
gene_ENSSSCG00000003830	7
gene_ENSSSCG00000003876	8
gene_ENSSSCG00000003901	7
gene_ENSSSCG00000003971	6
gene_ENSSSCG00000003981	2
gene_ENSSSCG00000020657	5
gene_ENSSSCG00000021026	5
gene_ENSSSCG00000021232	8
gene_ENSSSCG00000021911	5
gene_ENSSSCG00000022324	5
gene_ENSSSCG00000022545	8
gene_ENSSSCG00000022839	7
gene_ENSSSCG00000023267	6
gene_ENSSSCG00000023672	6
gene_ENSSSCG00000024678	5
gene_ENSSSCG00000024736	6
gene_ENSSSCG00000024823	6
gene_ENSSSCG00000025034	6
gene_ENSSSCG00000025188	5
gene_ENSSSCG00000025652	6
gene_ENSSSCG00000025672	2
gene_ENSSSCG00000025685	7
gene_ENSSSCG00000025834	5
gene_ENSSSCG00000026478	7
gene_ENSSSCG00000027407	7
gene_ENSSSCG00000027530	7
gene_ENSSSCG00000028126	5
gene_ENSSSCG00000028638	2
gene_ENSSSCG00000029070	6
gene_ENSSSCG00000029165	6
gene_ENSSSCG00000029633	2
gene_ENSSSCG00000030706	3
gene_ENSSSCG00000031074	5
gene_ENSSSCG00000031493	6
gene_ENSSSCG00000031514	6
gene_ENSSSCG00000031631	7
gene_ENSSSCG00000031640	5
gene_ENSSSCG00000031652	7
gene_ENSSSCG00000032536	5
gene_ENSSSCG00000032563	5
gene_ENSSSCG00000032607	8
gene_ENSSSCG00000032660	6
gene_ENSSSCG00000032803	5
gene_ENSSSCG00000032947	2
gene_ENSSSCG00000032960	7
gene_ENSSSCG00000032996	8
gene_ENSSSCG00000033194	5
gene_ENSSSCG00000033512	5
gene_ENSSSCG00000033546	5
gene_ENSSSCG00000033695	3
gene_ENSSSCG00000033830	7
gene_ENSSSCG00000033849	5
gene_ENSSSCG00000034127	7
gene_ENSSSCG00000034313	6
gene_ENSSSCG00000034727	5
gene_ENSSSCG00000034863	5
gene_ENSSSCG00000034937	8
gene_ENSSSCG00000034980	8
gene_ENSSSCG00000035074	8
gene_ENSSSCG00000035417	6
gene_ENSSSCG00000035791	6
gene_ENSSSCG00000035965	2
gene_ENSSSCG00000036814	6
gene_ENSSSCG00000036870	5
gene_ENSSSCG00000036874	2
gene_ENSSSCG00000037066	4
gene_ENSSSCG00000037450	3
gene_ENSSSCG00000037516	2
gene_ENSSSCG00000037559	7
gene_ENSSSCG00000037645	8
gene_ENSSSCG00000038006	7
gene_ENSSSCG00000038077	5
gene_ENSSSCG00000038128	4
gene_ENSSSCG00000038329	6
gene_ENSSSCG00000038475	8
gene_ENSSSCG00000038706	6
gene_ENSSSCG00000038805	5
gene_ENSSSCG00000038879	6
gene_ENSSSCG00000038969	8
gene_ENSSSCG00000038994	2
gene_ENSSSCG00000039651	5
gene_ENSSSCG00000039983	8
gene_ENSSSCG00000040125	5
gene_ENSSSCG00000040139	6
gene_ENSSSCG00000040433	2
gene_ENSSSCG00000040559	7
gene_ENSSSCG00000040629	5
gene_ENSSSCG00000040981	5
gene_ENSSSCG00000043687	6
gene_ENSSSCG00000045482	2
gene_ENSSSCG00000056302	6
gene_ENSSSCG00000056580	2
gene_ENSSSCG00000056858	7
gene_ENSSSCG00000057251	6
gene_ENSSSCG00000057268	6
gene_ENSSSCG00000059665	2
gene_ENSSSCG00000060951	2
gene_ENSSSCG00000000994	5
gene_ENSSSCG00000000997	2
gene_ENSSSCG00000001000	7
gene_ENSSSCG00000001049	2
gene_ENSSSCG00000001064	6
gene_ENSSSCG00000001073	2
gene_ENSSSCG00000001080	8
gene_ENSSSCG00000001087	2
gene_ENSSSCG00000001202	2
gene_ENSSSCG00000001209	2
gene_ENSSSCG00000001229	5
gene_ENSSSCG00000001247	1
gene_ENSSSCG00000001396	1
gene_ENSSSCG00000001433	5
gene_ENSSSCG00000001453	5
gene_ENSSSCG00000001455	5
gene_ENSSSCG00000001456	6
gene_ENSSSCG00000001457	5
gene_ENSSSCG00000001469	6
gene_ENSSSCG00000001470	5
gene_ENSSSCG00000001472	5
gene_ENSSSCG00000001478	5
gene_ENSSSCG00000001523	8
gene_ENSSSCG00000001549	7
gene_ENSSSCG00000001550	7
gene_ENSSSCG00000001570	6
gene_ENSSSCG00000001572	5
gene_ENSSSCG00000001679	2
gene_ENSSSCG00000001731	7
gene_ENSSSCG00000001732	2
gene_ENSSSCG00000001770	6
gene_ENSSSCG00000001773	8
gene_ENSSSCG00000001779	6
gene_ENSSSCG00000001792	7
gene_ENSSSCG00000001806	8
gene_ENSSSCG00000001835	2
gene_ENSSSCG00000001849	7
gene_ENSSSCG00000001867	5
gene_ENSSSCG00000001868	5
gene_ENSSSCG00000001872	6
gene_ENSSSCG00000001913	5
gene_ENSSSCG00000001914	8
gene_ENSSSCG00000001916	8
gene_ENSSSCG00000001930	8
gene_ENSSSCG00000001952	2
gene_ENSSSCG00000001958	4
gene_ENSSSCG00000001970	2
gene_ENSSSCG00000001971	2
gene_ENSSSCG00000001991	5
gene_ENSSSCG00000001992	6
gene_ENSSSCG00000002002	3
gene_ENSSSCG00000002014	5
gene_ENSSSCG00000002025	5
gene_ENSSSCG00000002032	6
gene_ENSSSCG00000002040	6
gene_ENSSSCG00000002140	5
gene_ENSSSCG00000002258	8
gene_ENSSSCG00000002265	5
gene_ENSSSCG00000002277	2
gene_ENSSSCG00000002279	7
gene_ENSSSCG00000002280	7
gene_ENSSSCG00000002294	3
gene_ENSSSCG00000002314	5
gene_ENSSSCG00000002337	5
gene_ENSSSCG00000002341	6
gene_ENSSSCG00000002351	7
gene_ENSSSCG00000002445	2
gene_ENSSSCG00000002449	8
gene_ENSSSCG00000002457	6
gene_ENSSSCG00000002467	5
gene_ENSSSCG00000002622	5
gene_ENSSSCG00000020701	7
gene_ENSSSCG00000021411	6
gene_ENSSSCG00000021576	8
gene_ENSSSCG00000021696	6
gene_ENSSSCG00000022147	7
gene_ENSSSCG00000022794	6
gene_ENSSSCG00000024161	5
gene_ENSSSCG00000024403	5
gene_ENSSSCG00000025470	8
gene_ENSSSCG00000025582	2
gene_ENSSSCG00000025768	5
gene_ENSSSCG00000025943	2
gene_ENSSSCG00000026741	5
gene_ENSSSCG00000027922	7
gene_ENSSSCG00000031269	5
gene_ENSSSCG00000033214	7
gene_ENSSSCG00000033721	5
gene_ENSSSCG00000034114	8
gene_ENSSSCG00000035805	4
gene_ENSSSCG00000036178	5
gene_ENSSSCG00000036702	8
gene_ENSSSCG00000037284	5
gene_ENSSSCG00000037512	7
gene_ENSSSCG00000037565	8
gene_ENSSSCG00000038313	6
gene_ENSSSCG00000038514	5
gene_ENSSSCG00000039271	3
gene_ENSSSCG00000039351	5
gene_ENSSSCG00000039415	5
gene_ENSSSCG00000041322	7
gene_ENSSSCG00000041364	3
gene_ENSSSCG00000044591	5
gene_ENSSSCG00000050616	6
gene_ENSSSCG00000052432	5
gene_ENSSSCG00000052704	5
gene_ENSSSCG00000053280	8
gene_ENSSSCG00000054763	2
gene_ENSSSCG00000056250	5
gene_ENSSSCG00000056309	5
gene_ENSSSCG00000056471	2
gene_ENSSSCG00000056995	1
gene_ENSSSCG00000057971	5
gene_ENSSSCG00000061450	5
gene_ENSSSCG00000061569	5
gene_ENSSSCG00000061690	6
gene_ENSSSCG00000062678	7
gene_ENSSSCG00000008712	6
gene_ENSSSCG00000008723	1
gene_ENSSSCG00000008792	2
gene_ENSSSCG00000008829	8
gene_ENSSSCG00000008854	6
gene_ENSSSCG00000008877	7
gene_ENSSSCG00000008888	6
gene_ENSSSCG00000008919	8
gene_ENSSSCG00000008976	7
gene_ENSSSCG00000008979	2
gene_ENSSSCG00000008981	6
gene_ENSSSCG00000008985	6
gene_ENSSSCG00000009004	6
gene_ENSSSCG00000009053	2
gene_ENSSSCG00000009084	2
gene_ENSSSCG00000009134	8
gene_ENSSSCG00000009138	5
gene_ENSSSCG00000009157	4
gene_ENSSSCG00000009169	5
gene_ENSSSCG00000009233	2
gene_ENSSSCG00000009242	2
gene_ENSSSCG00000022283	7
gene_ENSSSCG00000022945	5
gene_ENSSSCG00000023174	2
gene_ENSSSCG00000024592	2
gene_ENSSSCG00000024681	2
gene_ENSSSCG00000026084	5
gene_ENSSSCG00000026196	2
gene_ENSSSCG00000026232	6
gene_ENSSSCG00000027286	7
gene_ENSSSCG00000028101	2
gene_ENSSSCG00000028359	6
gene_ENSSSCG00000028492	7
gene_ENSSSCG00000029275	4
gene_ENSSSCG00000029621	8
gene_ENSSSCG00000031736	8
gene_ENSSSCG00000031904	7
gene_ENSSSCG00000032541	7
gene_ENSSSCG00000032637	5
gene_ENSSSCG00000032777	8
gene_ENSSSCG00000036512	2
gene_ENSSSCG00000037035	7
gene_ENSSSCG00000037527	2
gene_ENSSSCG00000038801	6
gene_ENSSSCG00000042004	8
gene_ENSSSCG00000052601	2
gene_ENSSSCG00000055653	1
gene_ENSSSCG00000014633	5
gene_ENSSSCG00000014725	5
gene_ENSSSCG00000014727	5
gene_ENSSSCG00000014799	7
gene_ENSSSCG00000014812	6
gene_ENSSSCG00000014818	6
gene_ENSSSCG00000014830	1
gene_ENSSSCG00000014838	6
gene_ENSSSCG00000014851	6
gene_ENSSSCG00000014852	6
gene_ENSSSCG00000014868	2
gene_ENSSSCG00000014875	5
gene_ENSSSCG00000014880	6
gene_ENSSSCG00000014899	6
gene_ENSSSCG00000014921	8
gene_ENSSSCG00000014934	4
gene_ENSSSCG00000015027	6
gene_ENSSSCG00000015045	6
gene_ENSSSCG00000015077	2
gene_ENSSSCG00000015089	8
gene_ENSSSCG00000015095	7
gene_ENSSSCG00000015105	8
gene_ENSSSCG00000015144	7
gene_ENSSSCG00000015211	7
gene_ENSSSCG00000015223	5
gene_ENSSSCG00000015281	8
gene_ENSSSCG00000015284	2
gene_ENSSSCG00000015287	6
gene_ENSSSCG00000015290	7
gene_ENSSSCG00000015322	5
gene_ENSSSCG00000015333	5
gene_ENSSSCG00000015334	7
gene_ENSSSCG00000015340	6
gene_ENSSSCG00000015342	2
gene_ENSSSCG00000015390	5
gene_ENSSSCG00000015405	5
gene_ENSSSCG00000015445	7
gene_ENSSSCG00000015480	4
gene_ENSSSCG00000015535	5
gene_ENSSSCG00000015545	2
gene_ENSSSCG00000015557	5
gene_ENSSSCG00000015567	6
gene_ENSSSCG00000015570	7
gene_ENSSSCG00000015603	2
gene_ENSSSCG00000015617	3
gene_ENSSSCG00000015618	8
gene_ENSSSCG00000020963	6
gene_ENSSSCG00000021041	1
gene_ENSSSCG00000021487	5
gene_ENSSSCG00000021638	8
gene_ENSSSCG00000022070	2
gene_ENSSSCG00000022236	5
gene_ENSSSCG00000022742	5
gene_ENSSSCG00000022903	7
gene_ENSSSCG00000023451	5
gene_ENSSSCG00000028886	2
gene_ENSSSCG00000029199	8
gene_ENSSSCG00000029651	6
gene_ENSSSCG00000030095	7
gene_ENSSSCG00000030217	6
gene_ENSSSCG00000030681	6
gene_ENSSSCG00000030921	5
gene_ENSSSCG00000032330	6
gene_ENSSSCG00000032721	6
gene_ENSSSCG00000032723	2
gene_ENSSSCG00000034102	4
gene_ENSSSCG00000034739	6
gene_ENSSSCG00000035066	6
gene_ENSSSCG00000035595	5
gene_ENSSSCG00000036452	6
gene_ENSSSCG00000036695	7
gene_ENSSSCG00000037015	5
gene_ENSSSCG00000037251	5
gene_ENSSSCG00000037534	6
gene_ENSSSCG00000038540	6
gene_ENSSSCG00000038682	7
gene_ENSSSCG00000038958	6
gene_ENSSSCG00000039332	6
gene_ENSSSCG00000039946	5
gene_ENSSSCG00000045005	2
gene_ENSSSCG00000054337	6
gene_ENSSSCG00000054409	6
gene_ENSSSCG00000057259	8
gene_ENSSSCG00000059202	7
gene_ENSSSCG00000062997	6
gene_ENSSSCG00000021494	7
gene_ENSSSCG00000026140	1
gene_ENSSSCG00000000959	6
gene_ENSSSCG00000038869	5
gene_ENSSSCG00000002532	5
gene_ENSSSCG00000002554	6
gene_ENSSSCG00000002558	7
gene_ENSSSCG00000021220	6
gene_ENSSSCG00000036820	7
gene_ENSSSCG00000037142	5
gene_ENSSSCG00000037334	6
gene_ENSSSCG00000037775	6
gene_ENSSSCG00000040089	6
gene_ENSSSCG00000040849	6
gene_ENSSSCG00000035911	5
gene_ENSSSCG00000029990	5
gene_ENSSSCG00000005762	6
gene_ENSSSCG00000005837	5
gene_ENSSSCG00000005838	6
gene_ENSSSCG00000005844	8
gene_ENSSSCG00000034566	5
gene_ENSSSCG00000036062	8
gene_ENSSSCG00000036947	2
gene_ENSSSCG00000018069	4
gene_ENSSSCG00000018091	4
gene_ENSSSCG00000018092	4
gene_ENSSSCG00000012150	5
gene_ENSSSCG00000012171	6
gene_ENSSSCG00000012172	2
gene_ENSSSCG00000012181	8
gene_ENSSSCG00000012182	5
gene_ENSSSCG00000012249	5
gene_ENSSSCG00000012276	4
gene_ENSSSCG00000012278	5
gene_ENSSSCG00000012347	5
gene_ENSSSCG00000012411	8
gene_ENSSSCG00000012424	7
gene_ENSSSCG00000012440	8
gene_ENSSSCG00000012452	5
gene_ENSSSCG00000012459	7
gene_ENSSSCG00000012492	7
gene_ENSSSCG00000012508	3
gene_ENSSSCG00000012525	7
gene_ENSSSCG00000012536	7
gene_ENSSSCG00000012546	2
gene_ENSSSCG00000012551	8
gene_ENSSSCG00000012571	5
gene_ENSSSCG00000012576	5
gene_ENSSSCG00000012583	2
gene_ENSSSCG00000012591	2
gene_ENSSSCG00000012595	7
gene_ENSSSCG00000012619	8
gene_ENSSSCG00000012631	2
gene_ENSSSCG00000012639	2
gene_ENSSSCG00000012642	2
gene_ENSSSCG00000012653	7
gene_ENSSSCG00000012663	6
gene_ENSSSCG00000012669	7
gene_ENSSSCG00000012705	7
gene_ENSSSCG00000012766	5
gene_ENSSSCG00000012769	7
gene_ENSSSCG00000012772	5
gene_ENSSSCG00000012773	6
gene_ENSSSCG00000012787	5
gene_ENSSSCG00000012789	5
gene_ENSSSCG00000012790	6
gene_ENSSSCG00000012825	5
gene_ENSSSCG00000021200	7
gene_ENSSSCG00000021328	5
gene_ENSSSCG00000021375	2
gene_ENSSSCG00000022390	8
[truncated: 765 more rows]
