# Supplementary material for: Integrative Analysis of Chromatin Accessibility and Transcriptional Landscape Identifies Key Genes During Muscle Development in Pigs
Source: Cells. 2024 Dec 20;13(24):2118. doi: 10.3390/cells13242118 (PMC11727100; doi:10.3390/cells13242118)
Supplement: Supplementary file 1 [file cells-13-02118-s001.zip › Table S6 Common genes between DEGs and DAR associated genes.xlsx]

## Sheet: 30-vs-90-d-old pigs
#ID
gene_ENSSSCG00000000136
gene_ENSSSCG00000000951
gene_ENSSSCG00000001065
gene_ENSSSCG00000001080
gene_ENSSSCG00000001921
gene_ENSSSCG00000002440
gene_ENSSSCG00000003461
gene_ENSSSCG00000004071
gene_ENSSSCG00000004347
gene_ENSSSCG00000004387
gene_ENSSSCG00000004456
gene_ENSSSCG00000004602
gene_ENSSSCG00000005308
gene_ENSSSCG00000005380
gene_ENSSSCG00000005456
gene_ENSSSCG00000005465
gene_ENSSSCG00000005981
gene_ENSSSCG00000005994
gene_ENSSSCG00000006136
gene_ENSSSCG00000006281
gene_ENSSSCG00000006725
gene_ENSSSCG00000006729
gene_ENSSSCG00000008449
gene_ENSSSCG00000008468
gene_ENSSSCG00000008569
gene_ENSSSCG00000008919
gene_ENSSSCG00000008985
gene_ENSSSCG00000009004
gene_ENSSSCG00000009123
gene_ENSSSCG00000009125
gene_ENSSSCG00000009152
gene_ENSSSCG00000009370
gene_ENSSSCG00000009501
gene_ENSSSCG00000009630
gene_ENSSSCG00000009889
gene_ENSSSCG00000010184
gene_ENSSSCG00000010831
gene_ENSSSCG00000011398
gene_ENSSSCG00000011959
gene_ENSSSCG00000012181
gene_ENSSSCG00000012548
gene_ENSSSCG00000012551
gene_ENSSSCG00000012875
gene_ENSSSCG00000013377
gene_ENSSSCG00000014084
gene_ENSSSCG00000014217
gene_ENSSSCG00000014825
gene_ENSSSCG00000014891
gene_ENSSSCG00000015311
gene_ENSSSCG00000015413
gene_ENSSSCG00000016002
gene_ENSSSCG00000016192
gene_ENSSSCG00000016726
gene_ENSSSCG00000016866
gene_ENSSSCG00000017797
gene_ENSSSCG00000017818
gene_ENSSSCG00000020705
gene_ENSSSCG00000021359
gene_ENSSSCG00000022128
gene_ENSSSCG00000022401
gene_ENSSSCG00000024045
gene_ENSSSCG00000024500
gene_ENSSSCG00000025194
gene_ENSSSCG00000025447
gene_ENSSSCG00000025901
gene_ENSSSCG00000026996
gene_ENSSSCG00000027607
gene_ENSSSCG00000027613
gene_ENSSSCG00000027646
gene_ENSSSCG00000028282
gene_ENSSSCG00000029160
gene_ENSSSCG00000029226
gene_ENSSSCG00000031456
gene_ENSSSCG00000031608
gene_ENSSSCG00000031905
gene_ENSSSCG00000032452
gene_ENSSSCG00000032566
gene_ENSSSCG00000033185
gene_ENSSSCG00000034720
gene_ENSSSCG00000035027
gene_ENSSSCG00000035702
gene_ENSSSCG00000036136
gene_ENSSSCG00000036145
gene_ENSSSCG00000036201
gene_ENSSSCG00000036570
gene_ENSSSCG00000036702
gene_ENSSSCG00000038006
gene_ENSSSCG00000038452
gene_ENSSSCG00000038607
gene_ENSSSCG00000039009
gene_ENSSSCG00000039271
gene_ENSSSCG00000039425
gene_ENSSSCG00000039793
gene_ENSSSCG00000039862
gene_ENSSSCG00000040366
gene_ENSSSCG00000040445
gene_ENSSSCG00000040728
gene_ENSSSCG00000041322
gene_ENSSSCG00000046102
gene_ENSSSCG00000048318
gene_ENSSSCG00000052231
gene_ENSSSCG00000053482
gene_ENSSSCG00000059202
gene_ENSSSCG00000060601

## Sheet: 30-vs-210-d-old pigs
#ID
gene_ENSSSCG00000000006
gene_ENSSSCG00000000025
gene_ENSSSCG00000000162
gene_ENSSSCG00000000206
gene_ENSSSCG00000000232
gene_ENSSSCG00000000433
gene_ENSSSCG00000000436
gene_ENSSSCG00000000660
gene_ENSSSCG00000000741
gene_ENSSSCG00000000759
gene_ENSSSCG00000000795
gene_ENSSSCG00000000801
gene_ENSSSCG00000000808
gene_ENSSSCG00000000896
gene_ENSSSCG00000000915
gene_ENSSSCG00000000959
gene_ENSSSCG00000000997
gene_ENSSSCG00000001000
gene_ENSSSCG00000001049
gene_ENSSSCG00000001064
gene_ENSSSCG00000001073
gene_ENSSSCG00000001080
gene_ENSSSCG00000001087
gene_ENSSSCG00000001247
gene_ENSSSCG00000001453
gene_ENSSSCG00000001455
gene_ENSSSCG00000001456
gene_ENSSSCG00000001469
gene_ENSSSCG00000001472
gene_ENSSSCG00000001478
gene_ENSSSCG00000001523
gene_ENSSSCG00000001732
gene_ENSSSCG00000001770
gene_ENSSSCG00000001792
gene_ENSSSCG00000001835
gene_ENSSSCG00000001867
gene_ENSSSCG00000001913
gene_ENSSSCG00000001916
gene_ENSSSCG00000001930
gene_ENSSSCG00000001970
gene_ENSSSCG00000001971
gene_ENSSSCG00000002025
gene_ENSSSCG00000002258
gene_ENSSSCG00000002277
gene_ENSSSCG00000002279
gene_ENSSSCG00000002294
gene_ENSSSCG00000002314
gene_ENSSSCG00000002337
gene_ENSSSCG00000002341
gene_ENSSSCG00000002445
gene_ENSSSCG00000002449
gene_ENSSSCG00000002457
gene_ENSSSCG00000002558
gene_ENSSSCG00000002828
gene_ENSSSCG00000002831
gene_ENSSSCG00000003109
gene_ENSSSCG00000003145
gene_ENSSSCG00000003326
gene_ENSSSCG00000003413
gene_ENSSSCG00000003439
gene_ENSSSCG00000003521
gene_ENSSSCG00000003524
gene_ENSSSCG00000003600
gene_ENSSSCG00000003699
gene_ENSSSCG00000003721
gene_ENSSSCG00000003773
gene_ENSSSCG00000003811
gene_ENSSSCG00000003812
gene_ENSSSCG00000003830
gene_ENSSSCG00000003971
gene_ENSSSCG00000004013
gene_ENSSSCG00000004039
gene_ENSSSCG00000004094
gene_ENSSSCG00000004101
gene_ENSSSCG00000004143
gene_ENSSSCG00000004172
gene_ENSSSCG00000004233
gene_ENSSSCG00000004238
gene_ENSSSCG00000004281
gene_ENSSSCG00000004387
gene_ENSSSCG00000004399
gene_ENSSSCG00000004402
gene_ENSSSCG00000004433
gene_ENSSSCG00000004509
gene_ENSSSCG00000004534
gene_ENSSSCG00000004570
gene_ENSSSCG00000004576
gene_ENSSSCG00000004602
gene_ENSSSCG00000004918
gene_ENSSSCG00000004919
gene_ENSSSCG00000004970
gene_ENSSSCG00000005045
gene_ENSSSCG00000005055
gene_ENSSSCG00000005128
gene_ENSSSCG00000005229
gene_ENSSSCG00000005233
gene_ENSSSCG00000005255
gene_ENSSSCG00000005380
gene_ENSSSCG00000005385
gene_ENSSSCG00000005423
gene_ENSSSCG00000005425
gene_ENSSSCG00000005449
gene_ENSSSCG00000005456
gene_ENSSSCG00000005465
gene_ENSSSCG00000005467
gene_ENSSSCG00000005487
gene_ENSSSCG00000005503
gene_ENSSSCG00000005604
gene_ENSSSCG00000005627
gene_ENSSSCG00000005672
gene_ENSSSCG00000005935
gene_ENSSSCG00000005941
gene_ENSSSCG00000005943
gene_ENSSSCG00000005965
gene_ENSSSCG00000006035
gene_ENSSSCG00000006073
gene_ENSSSCG00000006087
gene_ENSSSCG00000006107
gene_ENSSSCG00000006126
gene_ENSSSCG00000006140
gene_ENSSSCG00000006171
gene_ENSSSCG00000006196
gene_ENSSSCG00000006243
gene_ENSSSCG00000006277
gene_ENSSSCG00000006281
gene_ENSSSCG00000006290
gene_ENSSSCG00000006328
gene_ENSSSCG00000006581
gene_ENSSSCG00000006648
gene_ENSSSCG00000006729
gene_ENSSSCG00000006735
gene_ENSSSCG00000006736
gene_ENSSSCG00000006757
gene_ENSSSCG00000006810
gene_ENSSSCG00000006816
gene_ENSSSCG00000006873
gene_ENSSSCG00000006876
gene_ENSSSCG00000007077
gene_ENSSSCG00000007085
gene_ENSSSCG00000007165
gene_ENSSSCG00000007170
gene_ENSSSCG00000007198
gene_ENSSSCG00000007231
gene_ENSSSCG00000007344
gene_ENSSSCG00000007355
gene_ENSSSCG00000007383
gene_ENSSSCG00000007465
gene_ENSSSCG00000007720
gene_ENSSSCG00000007839
gene_ENSSSCG00000007845
gene_ENSSSCG00000007849
gene_ENSSSCG00000007864
gene_ENSSSCG00000007942
gene_ENSSSCG00000007944
gene_ENSSSCG00000008094
gene_ENSSSCG00000008101
gene_ENSSSCG00000008378
gene_ENSSSCG00000008404
gene_ENSSSCG00000008448
gene_ENSSSCG00000008449
gene_ENSSSCG00000008451
gene_ENSSSCG00000008487
gene_ENSSSCG00000008499
gene_ENSSSCG00000008501
gene_ENSSSCG00000008509
gene_ENSSSCG00000008593
gene_ENSSSCG00000008624
gene_ENSSSCG00000008645
gene_ENSSSCG00000008664
gene_ENSSSCG00000008888
gene_ENSSSCG00000008919
gene_ENSSSCG00000008976
gene_ENSSSCG00000009004
gene_ENSSSCG00000009053
gene_ENSSSCG00000009157
gene_ENSSSCG00000009169
gene_ENSSSCG00000009281
gene_ENSSSCG00000009283
gene_ENSSSCG00000009370
gene_ENSSSCG00000009446
gene_ENSSSCG00000009477
gene_ENSSSCG00000009488
gene_ENSSSCG00000009522
gene_ENSSSCG00000009523
gene_ENSSSCG00000009528
gene_ENSSSCG00000009580
gene_ENSSSCG00000009584
gene_ENSSSCG00000009631
gene_ENSSSCG00000009642
gene_ENSSSCG00000009672
gene_ENSSSCG00000009748
gene_ENSSSCG00000009761
gene_ENSSSCG00000009776
gene_ENSSSCG00000009864
gene_ENSSSCG00000009889
gene_ENSSSCG00000009927
gene_ENSSSCG00000009966
gene_ENSSSCG00000010087
gene_ENSSSCG00000010130
gene_ENSSSCG00000010144
gene_ENSSSCG00000010219
gene_ENSSSCG00000010267
gene_ENSSSCG00000010275
gene_ENSSSCG00000010283
gene_ENSSSCG00000010325
gene_ENSSSCG00000010329
gene_ENSSSCG00000010330
gene_ENSSSCG00000010456
gene_ENSSSCG00000010606
gene_ENSSSCG00000010654
gene_ENSSSCG00000010687
gene_ENSSSCG00000010728
gene_ENSSSCG00000010746
gene_ENSSSCG00000010831
gene_ENSSSCG00000010860
gene_ENSSSCG00000010962
gene_ENSSSCG00000011027
gene_ENSSSCG00000011061
gene_ENSSSCG00000011194
gene_ENSSSCG00000011197
gene_ENSSSCG00000011208
gene_ENSSSCG00000011218
gene_ENSSSCG00000011241
gene_ENSSSCG00000011297
gene_ENSSSCG00000011299
gene_ENSSSCG00000011379
gene_ENSSSCG00000011384
gene_ENSSSCG00000011443
gene_ENSSSCG00000011516
gene_ENSSSCG00000011521
gene_ENSSSCG00000011522
gene_ENSSSCG00000011666
gene_ENSSSCG00000011670
gene_ENSSSCG00000011678
gene_ENSSSCG00000011683
gene_ENSSSCG00000011686
gene_ENSSSCG00000011690
gene_ENSSSCG00000011740
gene_ENSSSCG00000011765
gene_ENSSSCG00000011782
gene_ENSSSCG00000011795
gene_ENSSSCG00000011848
gene_ENSSSCG00000011873
gene_ENSSSCG00000011894
gene_ENSSSCG00000011928
gene_ENSSSCG00000011959
gene_ENSSSCG00000011973
gene_ENSSSCG00000012001
gene_ENSSSCG00000012150
gene_ENSSSCG00000012171
gene_ENSSSCG00000012181
gene_ENSSSCG00000012182
gene_ENSSSCG00000012452
gene_ENSSSCG00000012546
gene_ENSSSCG00000012551
gene_ENSSSCG00000012571
gene_ENSSSCG00000012583
gene_ENSSSCG00000012639
gene_ENSSSCG00000012653
gene_ENSSSCG00000012663
gene_ENSSSCG00000012705
gene_ENSSSCG00000012850
gene_ENSSSCG00000012893
gene_ENSSSCG00000012941
gene_ENSSSCG00000013043
gene_ENSSSCG00000013049
gene_ENSSSCG00000013094
gene_ENSSSCG00000013113
gene_ENSSSCG00000013344
gene_ENSSSCG00000013366
gene_ENSSSCG00000013374
gene_ENSSSCG00000013377
gene_ENSSSCG00000013509
gene_ENSSSCG00000013513
gene_ENSSSCG00000013566
gene_ENSSSCG00000013633
gene_ENSSSCG00000013892
gene_ENSSSCG00000014039
gene_ENSSSCG00000014081
gene_ENSSSCG00000014084
gene_ENSSSCG00000014112
gene_ENSSSCG00000014156
gene_ENSSSCG00000014168
gene_ENSSSCG00000014335
gene_ENSSSCG00000014338
gene_ENSSSCG00000014349
gene_ENSSSCG00000014387
gene_ENSSSCG00000014851
gene_ENSSSCG00000014880
gene_ENSSSCG00000014921
gene_ENSSSCG00000014934
gene_ENSSSCG00000015045
gene_ENSSSCG00000015077
gene_ENSSSCG00000015095
gene_ENSSSCG00000015211
gene_ENSSSCG00000015281
gene_ENSSSCG00000015290
gene_ENSSSCG00000015322
gene_ENSSSCG00000015334
gene_ENSSSCG00000015340
gene_ENSSSCG00000015390
gene_ENSSSCG00000015445
gene_ENSSSCG00000015535
gene_ENSSSCG00000015545
gene_ENSSSCG00000015557
gene_ENSSSCG00000015570
gene_ENSSSCG00000015603
gene_ENSSSCG00000015720
gene_ENSSSCG00000015766
gene_ENSSSCG00000015774
gene_ENSSSCG00000015867
gene_ENSSSCG00000015959
gene_ENSSSCG00000015969
gene_ENSSSCG00000016005
gene_ENSSSCG00000016018
gene_ENSSSCG00000016034
gene_ENSSSCG00000016047
gene_ENSSSCG00000016064
gene_ENSSSCG00000016111
gene_ENSSSCG00000016157
gene_ENSSSCG00000016164
gene_ENSSSCG00000016170
gene_ENSSSCG00000016192
gene_ENSSSCG00000016194
gene_ENSSSCG00000016199
gene_ENSSSCG00000016200
gene_ENSSSCG00000016233
gene_ENSSSCG00000016395
gene_ENSSSCG00000016448
gene_ENSSSCG00000016501
gene_ENSSSCG00000016518
gene_ENSSSCG00000016522
gene_ENSSSCG00000016573
gene_ENSSSCG00000016665
gene_ENSSSCG00000016687
gene_ENSSSCG00000016690
gene_ENSSSCG00000016792
gene_ENSSSCG00000016823
gene_ENSSSCG00000016866
gene_ENSSSCG00000016877
gene_ENSSSCG00000016892
gene_ENSSSCG00000016925
gene_ENSSSCG00000016986
gene_ENSSSCG00000017012
gene_ENSSSCG00000017087
gene_ENSSSCG00000017109
gene_ENSSSCG00000017254
gene_ENSSSCG00000017271
gene_ENSSSCG00000017300
gene_ENSSSCG00000017511
gene_ENSSSCG00000017557
gene_ENSSSCG00000017578
gene_ENSSSCG00000017605
gene_ENSSSCG00000017723
gene_ENSSSCG00000017748
gene_ENSSSCG00000017818
gene_ENSSSCG00000017835
gene_ENSSSCG00000017879
gene_ENSSSCG00000017884
gene_ENSSSCG00000017951
gene_ENSSSCG00000018005
gene_ENSSSCG00000018055
gene_ENSSSCG00000020830
gene_ENSSSCG00000020984
gene_ENSSSCG00000021026
gene_ENSSSCG00000021041
gene_ENSSSCG00000021200
gene_ENSSSCG00000021206
gene_ENSSSCG00000021232
gene_ENSSSCG00000021255
gene_ENSSSCG00000021375
gene_ENSSSCG00000021397
gene_ENSSSCG00000021494
gene_ENSSSCG00000021576
gene_ENSSSCG00000021585
gene_ENSSSCG00000021588
gene_ENSSSCG00000021638
gene_ENSSSCG00000021646
gene_ENSSSCG00000021696
gene_ENSSSCG00000021739
gene_ENSSSCG00000021852
gene_ENSSSCG00000022147
gene_ENSSSCG00000022324
gene_ENSSSCG00000022345
gene_ENSSSCG00000022380
gene_ENSSSCG00000022486
gene_ENSSSCG00000022545
gene_ENSSSCG00000022693
gene_ENSSSCG00000022738
gene_ENSSSCG00000022839
gene_ENSSSCG00000023028
gene_ENSSSCG00000023084
gene_ENSSSCG00000023169
gene_ENSSSCG00000023186
gene_ENSSSCG00000023328
gene_ENSSSCG00000023451
gene_ENSSSCG00000023630
gene_ENSSSCG00000023714
gene_ENSSSCG00000023806
gene_ENSSSCG00000023829
gene_ENSSSCG00000023924
gene_ENSSSCG00000024045
gene_ENSSSCG00000024081
gene_ENSSSCG00000024096
gene_ENSSSCG00000024311
gene_ENSSSCG00000024439
gene_ENSSSCG00000024492
gene_ENSSSCG00000024623
gene_ENSSSCG00000024681
gene_ENSSSCG00000025087
gene_ENSSSCG00000025188
gene_ENSSSCG00000025393
gene_ENSSSCG00000025447
gene_ENSSSCG00000025582
gene_ENSSSCG00000025686
gene_ENSSSCG00000025703
gene_ENSSSCG00000025717
gene_ENSSSCG00000025729
gene_ENSSSCG00000025770
gene_ENSSSCG00000025901
gene_ENSSSCG00000025924
gene_ENSSSCG00000025996
gene_ENSSSCG00000026001
gene_ENSSSCG00000026130
gene_ENSSSCG00000026140
gene_ENSSSCG00000026196
gene_ENSSSCG00000026414
gene_ENSSSCG00000026453
gene_ENSSSCG00000026457
gene_ENSSSCG00000026478
gene_ENSSSCG00000026597
gene_ENSSSCG00000026686
gene_ENSSSCG00000026697
gene_ENSSSCG00000026733
gene_ENSSSCG00000026962
gene_ENSSSCG00000026981
gene_ENSSSCG00000026996
gene_ENSSSCG00000027410
gene_ENSSSCG00000027621
gene_ENSSSCG00000027762
gene_ENSSSCG00000027812
gene_ENSSSCG00000027922
gene_ENSSSCG00000028101
gene_ENSSSCG00000028117
gene_ENSSSCG00000028126
gene_ENSSSCG00000028172
gene_ENSSSCG00000028282
gene_ENSSSCG00000028338
gene_ENSSSCG00000028552
gene_ENSSSCG00000028671
gene_ENSSSCG00000028886
gene_ENSSSCG00000028902
gene_ENSSSCG00000028996
gene_ENSSSCG00000029066
gene_ENSSSCG00000029185
gene_ENSSSCG00000029212
gene_ENSSSCG00000029219
gene_ENSSSCG00000029275
gene_ENSSSCG00000029621
gene_ENSSSCG00000029633
gene_ENSSSCG00000029715
gene_ENSSSCG00000030095
gene_ENSSSCG00000030113
gene_ENSSSCG00000030217
gene_ENSSSCG00000030480
gene_ENSSSCG00000030605
gene_ENSSSCG00000030685
gene_ENSSSCG00000030921
gene_ENSSSCG00000031154
gene_ENSSSCG00000031176
gene_ENSSSCG00000031267
gene_ENSSSCG00000031493
gene_ENSSSCG00000031503
gene_ENSSSCG00000031608
gene_ENSSSCG00000031661
gene_ENSSSCG00000031706
gene_ENSSSCG00000031728
gene_ENSSSCG00000031776
gene_ENSSSCG00000031904
gene_ENSSSCG00000031905
gene_ENSSSCG00000032330
gene_ENSSSCG00000032367
gene_ENSSSCG00000032380
gene_ENSSSCG00000032527
gene_ENSSSCG00000032541
gene_ENSSSCG00000032601
gene_ENSSSCG00000032720
gene_ENSSSCG00000032721
gene_ENSSSCG00000032763
gene_ENSSSCG00000033337
gene_ENSSSCG00000033385
gene_ENSSSCG00000033695
gene_ENSSSCG00000033909
gene_ENSSSCG00000034313
gene_ENSSSCG00000034351
gene_ENSSSCG00000034615
gene_ENSSSCG00000034720
gene_ENSSSCG00000034756
gene_ENSSSCG00000034763
gene_ENSSSCG00000034771
gene_ENSSSCG00000034973
gene_ENSSSCG00000034980
gene_ENSSSCG00000035027
gene_ENSSSCG00000035037
gene_ENSSSCG00000035078
gene_ENSSSCG00000035101
gene_ENSSSCG00000035249
gene_ENSSSCG00000035320
gene_ENSSSCG00000035805
gene_ENSSSCG00000035965
gene_ENSSSCG00000035993
gene_ENSSSCG00000036115
gene_ENSSSCG00000036136
gene_ENSSSCG00000036201
gene_ENSSSCG00000036431
gene_ENSSSCG00000036454
gene_ENSSSCG00000036551
gene_ENSSSCG00000036702
gene_ENSSSCG00000036746
gene_ENSSSCG00000036747
gene_ENSSSCG00000036948
gene_ENSSSCG00000037015
gene_ENSSSCG00000037066
gene_ENSSSCG00000037070
gene_ENSSSCG00000037106
gene_ENSSSCG00000037251
gene_ENSSSCG00000037284
gene_ENSSSCG00000037334
gene_ENSSSCG00000037360
gene_ENSSSCG00000037430
gene_ENSSSCG00000037508
gene_ENSSSCG00000037557
gene_ENSSSCG00000037559
gene_ENSSSCG00000037591
gene_ENSSSCG00000037803
gene_ENSSSCG00000038006
gene_ENSSSCG00000038044
gene_ENSSSCG00000038162
gene_ENSSSCG00000038254
gene_ENSSSCG00000038329
gene_ENSSSCG00000038394
gene_ENSSSCG00000038452
gene_ENSSSCG00000038505
gene_ENSSSCG00000038607
gene_ENSSSCG00000038767
gene_ENSSSCG00000038786
gene_ENSSSCG00000038801
gene_ENSSSCG00000038879
gene_ENSSSCG00000038949
gene_ENSSSCG00000038958
gene_ENSSSCG00000038994
gene_ENSSSCG00000039271
gene_ENSSSCG00000039311
gene_ENSSSCG00000039332
gene_ENSSSCG00000039573
gene_ENSSSCG00000039651
gene_ENSSSCG00000039731
gene_ENSSSCG00000039946
gene_ENSSSCG00000040025
gene_ENSSSCG00000040172
gene_ENSSSCG00000040366
gene_ENSSSCG00000040412
gene_ENSSSCG00000040509
gene_ENSSSCG00000040621
gene_ENSSSCG00000040629
gene_ENSSSCG00000040631
gene_ENSSSCG00000040731
gene_ENSSSCG00000040735
gene_ENSSSCG00000041409
gene_ENSSSCG00000043909
gene_ENSSSCG00000044340
gene_ENSSSCG00000044591
gene_ENSSSCG00000045482
gene_ENSSSCG00000045712
gene_ENSSSCG00000046102
gene_ENSSSCG00000046234
gene_ENSSSCG00000046466
gene_ENSSSCG00000048443
gene_ENSSSCG00000052231
gene_ENSSSCG00000052612
gene_ENSSSCG00000053280
gene_ENSSSCG00000053482
gene_ENSSSCG00000053708
gene_ENSSSCG00000054337
gene_ENSSSCG00000054848
gene_ENSSSCG00000055181
gene_ENSSSCG00000055653
gene_ENSSSCG00000056302
gene_ENSSSCG00000056309
gene_ENSSSCG00000056471
gene_ENSSSCG00000056580
gene_ENSSSCG00000056685
gene_ENSSSCG00000056995
gene_ENSSSCG00000057259
gene_ENSSSCG00000057372
gene_ENSSSCG00000057522
gene_ENSSSCG00000057993
gene_ENSSSCG00000058057
gene_ENSSSCG00000058216
gene_ENSSSCG00000058656
gene_ENSSSCG00000058709
gene_ENSSSCG00000059124
gene_ENSSSCG00000059202
gene_ENSSSCG00000059588
gene_ENSSSCG00000060601
gene_ENSSSCG00000060615
gene_ENSSSCG00000060656
gene_ENSSSCG00000061460
gene_ENSSSCG00000061592
gene_ENSSSCG00000061690
gene_ENSSSCG00000061723
gene_ENSSSCG00000062085
gene_ENSSSCG00000062096
gene_ENSSSCG00000062186
gene_ENSSSCG00000062696
gene_ENSSSCG00000062762
gene_ENSSSCG00000062952
gene_ENSSSCG00000063387
gene_ENSSSCG00000063532

## Sheet: 90-vs-210-d-old pigs
#ID
gene_ENSSSCG00000000006
gene_ENSSSCG00000000433
gene_ENSSSCG00000000559
gene_ENSSSCG00000000660
gene_ENSSSCG00000000795
gene_ENSSSCG00000000808
gene_ENSSSCG00000001049
gene_ENSSSCG00000001478
gene_ENSSSCG00000001683
gene_ENSSSCG00000001869
gene_ENSSSCG00000002252
gene_ENSSSCG00000002445
gene_ENSSSCG00000002852
gene_ENSSSCG00000003401
gene_ENSSSCG00000003435
gene_ENSSSCG00000003805
gene_ENSSSCG00000004033
gene_ENSSSCG00000004238
gene_ENSSSCG00000004242
gene_ENSSSCG00000004281
gene_ENSSSCG00000004347
gene_ENSSSCG00000004433
gene_ENSSSCG00000004717
gene_ENSSSCG00000004958
gene_ENSSSCG00000004971
gene_ENSSSCG00000005045
gene_ENSSSCG00000005965
gene_ENSSSCG00000005981
gene_ENSSSCG00000006107
gene_ENSSSCG00000006196
gene_ENSSSCG00000006281
gene_ENSSSCG00000006346
gene_ENSSSCG00000006740
gene_ENSSSCG00000006757
gene_ENSSSCG00000006857
gene_ENSSSCG00000006982
gene_ENSSSCG00000007198
gene_ENSSSCG00000007355
gene_ENSSSCG00000007465
gene_ENSSSCG00000007849
gene_ENSSSCG00000008261
gene_ENSSSCG00000008756
gene_ENSSSCG00000008991
gene_ENSSSCG00000009042
gene_ENSSSCG00000009125
gene_ENSSSCG00000009157
gene_ENSSSCG00000009334
gene_ENSSSCG00000009502
gene_ENSSSCG00000009565
gene_ENSSSCG00000009720
gene_ENSSSCG00000009817
gene_ENSSSCG00000009886
gene_ENSSSCG00000010144
gene_ENSSSCG00000010219
gene_ENSSSCG00000010319
gene_ENSSSCG00000010429
gene_ENSSSCG00000010513
gene_ENSSSCG00000010606
gene_ENSSSCG00000010639
gene_ENSSSCG00000010654
gene_ENSSSCG00000010831
gene_ENSSSCG00000011218
gene_ENSSSCG00000011238
gene_ENSSSCG00000011241
gene_ENSSSCG00000011500
gene_ENSSSCG00000011765
gene_ENSSSCG00000011795
gene_ENSSSCG00000011972
gene_ENSSSCG00000012029
gene_ENSSSCG00000012548
gene_ENSSSCG00000012594
gene_ENSSSCG00000012620
gene_ENSSSCG00000013893
gene_ENSSSCG00000014168
gene_ENSSSCG00000014177
gene_ENSSSCG00000014292
gene_ENSSSCG00000015299
gene_ENSSSCG00000015340
gene_ENSSSCG00000015390
gene_ENSSSCG00000015462
gene_ENSSSCG00000015595
gene_ENSSSCG00000015619
gene_ENSSSCG00000015789
gene_ENSSSCG00000015888
gene_ENSSSCG00000015969
gene_ENSSSCG00000016002
gene_ENSSSCG00000016067
gene_ENSSSCG00000016077
gene_ENSSSCG00000016104
gene_ENSSSCG00000016119
gene_ENSSSCG00000016682
gene_ENSSSCG00000016687
gene_ENSSSCG00000016851
gene_ENSSSCG00000016877
gene_ENSSSCG00000016892
gene_ENSSSCG00000016916
gene_ENSSSCG00000016958
gene_ENSSSCG00000017297
gene_ENSSSCG00000017797
gene_ENSSSCG00000020705
gene_ENSSSCG00000021038
gene_ENSSSCG00000022227
gene_ENSSSCG00000023174
gene_ENSSSCG00000023186
gene_ENSSSCG00000023328
gene_ENSSSCG00000023451
gene_ENSSSCG00000023873
gene_ENSSSCG00000024096
gene_ENSSSCG00000024596
gene_ENSSSCG00000025053
gene_ENSSSCG00000025194
gene_ENSSSCG00000025582
gene_ENSSSCG00000025592
gene_ENSSSCG00000025820
gene_ENSSSCG00000026113
gene_ENSSSCG00000026196
gene_ENSSSCG00000026412
gene_ENSSSCG00000026733
gene_ENSSSCG00000026940
gene_ENSSSCG00000027157
gene_ENSSSCG00000027646
gene_ENSSSCG00000027777
gene_ENSSSCG00000028047
gene_ENSSSCG00000028454
gene_ENSSSCG00000028529
gene_ENSSSCG00000028552
gene_ENSSSCG00000029275
gene_ENSSSCG00000030480
gene_ENSSSCG00000030643
gene_ENSSSCG00000030921
gene_ENSSSCG00000031155
gene_ENSSSCG00000031261
gene_ENSSSCG00000031456
gene_ENSSSCG00000031592
gene_ENSSSCG00000031728
gene_ENSSSCG00000031776
gene_ENSSSCG00000032176
gene_ENSSSCG00000032367
gene_ENSSSCG00000032527
gene_ENSSSCG00000033001
gene_ENSSSCG00000033185
gene_ENSSSCG00000033189
gene_ENSSSCG00000034102
gene_ENSSSCG00000034191
gene_ENSSSCG00000034321
gene_ENSSSCG00000034756
gene_ENSSSCG00000034973
gene_ENSSSCG00000035212
gene_ENSSSCG00000035582
gene_ENSSSCG00000035859
gene_ENSSSCG00000036078
gene_ENSSSCG00000036723
gene_ENSSSCG00000036964
gene_ENSSSCG00000037360
gene_ENSSSCG00000037572
gene_ENSSSCG00000037591
gene_ENSSSCG00000038082
gene_ENSSSCG00000038128
gene_ENSSSCG00000038965
gene_ENSSSCG00000040445
gene_ENSSSCG00000040731
gene_ENSSSCG00000040822
gene_ENSSSCG00000044141
gene_ENSSSCG00000044340
gene_ENSSSCG00000048318
gene_ENSSSCG00000052612
gene_ENSSSCG00000054126
gene_ENSSSCG00000054999
gene_ENSSSCG00000056995
gene_ENSSSCG00000057522
gene_ENSSSCG00000060496
gene_ENSSSCG00000061723

## Sheet: common among the three groups
#ID
gene_ENSSSCG00000006281
gene_ENSSSCG00000010831
