# Supplementary material for: Integrative Analysis of Chromatin Accessibility and Transcriptional Landscape Identifies Key Genes During Muscle Development in Pigs
Source: Cells. 2024 Dec 20;13(24):2118. doi: 10.3390/cells13242118 (PMC11727100; doi:10.3390/cells13242118)
Supplement: Supplementary file 1 [file cells-13-02118-s001.zip › Table S7 DEGs containing DARs in the promoter.xlsx]

## Sheet: DAR_DEG_statistics
	DAR_Gain.DEG_Up	DAR_Gain.DEG_Down	DAR_Loss.DEG_Up	DAR_Loss.DEG_Down
A1_A2_A3_vs_B1_B2_B3	2	0	0	0
A1_A2_A3_vs_C1_C2_C3	36	5	4	11
B1_B2_B3_vs_C1_C2_C3	5	1	0	1

## Sheet: 30-vs-90d
gene_ENSSSCG00000009152			DAR_Gain.DEG_Up
gene_ENSSSCG00000013377

## Sheet: 30-vs-210d
gene_ENSSSCG00000015570			DAR.Gain.DEG.Down
gene_ENSSSCG00000021588
gene_ENSSSCG00000022839
gene_ENSSSCG00000038006
gene_ENSSSCG00000039573
gene_ENSSSCG00000000025			DAR.Gain.DEG.up
gene_ENSSSCG00000000206
gene_ENSSSCG00000000436
gene_ENSSSCG00000001456
gene_ENSSSCG00000001469
gene_ENSSSCG00000001472
gene_ENSSSCG00000002025
gene_ENSSSCG00000003145
gene_ENSSSCG00000003524
gene_ENSSSCG00000004433
gene_ENSSSCG00000007085
gene_ENSSSCG00000007383
gene_ENSSSCG00000009584
gene_ENSSSCG00000012452
gene_ENSSSCG00000012893
gene_ENSSSCG00000013377
gene_ENSSSCG00000014349
gene_ENSSSCG00000016034
gene_ENSSSCG00000016687
gene_ENSSSCG00000020984
gene_ENSSSCG00000021696
gene_ENSSSCG00000022738
gene_ENSSSCG00000025188
gene_ENSSSCG00000026140
gene_ENSSSCG00000030921
gene_ENSSSCG00000031493
gene_ENSSSCG00000033909
gene_ENSSSCG00000034313
gene_ENSSSCG00000034771
gene_ENSSSCG00000037070
gene_ENSSSCG00000039311
gene_ENSSSCG00000054337
gene_ENSSSCG00000056302
gene_ENSSSCG00000058709
gene_ENSSSCG00000060656
gene_ENSSSCG00000062762
gene_ENSSSCG00000002279			DAR_loss.DEG_down
gene_ENSSSCG00000012653
gene_ENSSSCG00000015570
gene_ENSSSCG00000017884
gene_ENSSSCG00000021588
gene_ENSSSCG00000022839
gene_ENSSSCG00000029212
gene_ENSSSCG00000038006
gene_ENSSSCG00000038394
gene_ENSSSCG00000039573
gene_ENSSSCG00000056471
gene_ENSSSCG00000001930			DAR_loss.DEG_up
gene_ENSSSCG00000007085
gene_ENSSSCG00000016687
gene_ENSSSCG00000062762

## Sheet: 90-vs-210d
gene_ENSSSCG00000038965			DAR_Gain.DEG_Down
gene_ENSSSCG00000004433			DAR_Gain.DEG_Up
gene_ENSSSCG00000009817
gene_ENSSSCG00000016687
gene_ENSSSCG00000017797
gene_ENSSSCG00000028529
gene_ENSSSCG00000012594			DAR_Loss.DEG_Down

## Sheet: All unique genes
#ID
gene_ENSSSCG00000009152
gene_ENSSSCG00000013377
gene_ENSSSCG00000015570
gene_ENSSSCG00000021588
gene_ENSSSCG00000022839
gene_ENSSSCG00000038006
gene_ENSSSCG00000039573
gene_ENSSSCG00000000025
gene_ENSSSCG00000000206
gene_ENSSSCG00000000436
gene_ENSSSCG00000001456
gene_ENSSSCG00000001469
gene_ENSSSCG00000001472
gene_ENSSSCG00000002025
gene_ENSSSCG00000003145
gene_ENSSSCG00000003524
gene_ENSSSCG00000004433
gene_ENSSSCG00000007085
gene_ENSSSCG00000007383
gene_ENSSSCG00000009584
gene_ENSSSCG00000012452
gene_ENSSSCG00000012893
gene_ENSSSCG00000014349
gene_ENSSSCG00000016034
gene_ENSSSCG00000016687
gene_ENSSSCG00000020984
gene_ENSSSCG00000021696
gene_ENSSSCG00000022738
gene_ENSSSCG00000025188
gene_ENSSSCG00000026140
gene_ENSSSCG00000030921
gene_ENSSSCG00000031493
gene_ENSSSCG00000033909
gene_ENSSSCG00000034313
gene_ENSSSCG00000034771
gene_ENSSSCG00000037070
gene_ENSSSCG00000039311
gene_ENSSSCG00000054337
gene_ENSSSCG00000056302
gene_ENSSSCG00000058709
gene_ENSSSCG00000060656
gene_ENSSSCG00000062762
gene_ENSSSCG00000002279
gene_ENSSSCG00000012653
gene_ENSSSCG00000017884
gene_ENSSSCG00000029212
gene_ENSSSCG00000038394
gene_ENSSSCG00000056471
gene_ENSSSCG00000001930
gene_ENSSSCG00000038965
gene_ENSSSCG00000009817
gene_ENSSSCG00000017797
gene_ENSSSCG00000028529
gene_ENSSSCG00000012594
