# Supplementary material for: Integrative Analysis of Chromatin Accessibility and Transcriptional Landscape Identifies Key Genes During Muscle Development in Pigs
Source: Cells. 2024 Dec 20;13(24):2118. doi: 10.3390/cells13242118 (PMC11727100; doi:10.3390/cells13242118)
Supplement: Supplementary file 1 [file cells-13-02118-s001.zip › Table S8 TFs predicted in DEGs containing DARs in the promoter.xlsx]

## Sheet: TFs
Transcription factors predicted DEGs containg DAR in the promoter
30_vs_90-d		30_vs_210-d		90_vs_210-d
RPN4		nit-4		MSN2
UGA3		RPN4		ERF1B
AT4G18450		UGA3		SUT1					Set	Number	TFs
AT4G28140		AT4G18450		PUT3					30_vs_90-d∩30_vs_210-d	36	RPN4,AT4G18450,ZNF263,SP3,ERF104,ERF105,AT1G36060,PUCHI,MAZ,Zfx,EGR4,ERF2,ERF10,ERF15,RAP211,RAP212,GAL4,ESE1,StBRC1,RAP21,RAP26,TFAP2A(var.2),MIG2,TCP2,CHA4,YER184C,ABR1,AT3G57600,Macho-1,ERF094,TFAP2C,TFAP2B,CRF4,ZBTB7A,PBX3,SKN7
ZNF148		LBD18		TFAP2E					30_vs_90-d∩30_vs_210-d∩90_vs_210-d	61	UGA3,AT4G28140,ZNF148,YLL054C,SIP4,Mad,abi4,ERF109,ACE2,ERF1B,RSC30,ERF112,ERF118,AT2G33710,HAL9,EGR1,ERF7,ERF5,ERF4,ERF3,RSC3,ERF8,hkb,MYB124,YGR067C,rst2,ERF13,ERF11,TFAP2A(var.3),Wt1,TFDP1,ERF008,MSN2,SUT1,MSN4,ZBTB14,Os05g0497200,STP1,RDS1,TFAP2C(var.2),ERF069,E2F6,MIG3,MIG1,PDR1,btd,RGM1,LEP,CAT8,ERF096,KLF15,CTCFL,ERF098,CRF2,RAP2-3,RAP2-6,LEU3,THAP1,ERF087,cre-1,EGR2
YLL054C		AT1G77640		UGA3					30_vs_210-d	134	nit-4,LBD18,AT1G77640,Zic2,RREB1,ZNF354C,AT1G22810,FIGLA,KLF4,bZIP52,Klf1,MZF1(var.2),MYC,RAV1(var.2),KLF2,SP8,SP9,GCR1,ZNF682,SP1,SP2,SP4,NR2C1,opa,Clamp,NFIB,ZNF449,OJ1581_H09.2,BHLH112,NHLH1,ZKSCAN5,ELK4,PLAGL2,TFAP2B(var.2),Plagl1,CTCF,TFAP2B(var.3),HINFP,ERF6,TB1,pho,YPR022C,Ptf1a(var.2),REI1,Hic1,EGR3,DREB2C,ZIC4,MSC,Tcf12,ARF39,DREB26,TCF4,TCF3,MBP1,RIM101,BHLHA15(var.2),ARALYDRAFT_484486,…
SIP4		ERF112		ERF5					30_vs_210-d∩90_vs_210-d	21	TDA9,CRZ1,che-1,h,AT5G18450,ZMS1,PUT3,brk,TCFL5,ASG1,Foxn1,TEA1,SWI5,TCP8,NRF1,TFAP2E,TFAP2C(var.3),KLF5,NHP10,IME1,ZNF460
ZNF263		AT4G28140		ERF13					90_vs_210-d	1	ERF018
Mad		Zic2		rst2					30_vs_90-d	0
SP3		RREB1		RSC30					30_vs_90-d∩90_vs_210-d	0
abi4		MSN4		btd
ERF104		ZNF354C		TFAP2C(var.3)
ERF105		AT1G22810		brk
AT1G36060		ZNF148		ERF018
ERF109		FIGLA		CAT8
PUCHI		YLL054C		AT4G28140
MAZ		SIP4		ERF118
ACE2		KLF4		IME1
ERF1B		bZIP52		Os05g0497200
RSC30		Klf1		E2F6
ERF112		ZNF263		MSN4
Zfx		MZF1(var.2)		KLF15
ERF118		MYC		ZBTB14
AT2G33710		RAV1(var.2)		EGR2
HAL9		KLF2		ZNF148
EGR1		SP8		CTCFL
EGR4		SP9		EGR1
ERF7		GCR1		YLL054C
ERF5		TDA9		ERF11
ERF4		ZNF682		ERF098
ERF3		SP1		SIP4
ERF2		SP2		KLF5
RSC3		SP3		CRF2
ERF8		SP4		Mad
hkb		CRF2		MIG3
MYB124		abi4		RDS1
YGR067C		ERF104		ZMS1
rst2		ERF105		TFAP2C(var.2)
ERF13		NR2C1		ERF7
ERF11		CRZ1		ERF096
ERF10		opa		ERF069
ERF15		AT1G36060		ERF4
TFAP2A(var.3)		ERF109		ERF3
Wt1		Clamp		TDA9
TFDP1		NFIB		TCFL5
ERF008		PUCHI		RAP2-6
MSN2		che-1		TEA1
SUT1		MAZ		NHP10
MSN4		ZNF449		abi4
RAP211		OJ1581_H09.2		ERF8
RAP212		BHLH112		ASG1
GAL4		NHLH1		TFAP2A(var.3)
ESE1		ZKSCAN5		MIG1
ZBTB14		ELK4		CRZ1
StBRC1		h		AT5G18450
Os05g0497200		PLAGL2		hkb
STP1		ACE2		MYB124
RAP21		TFAP2B(var.2)		ERF109
RAP26		Plagl1		YGR067C
RDS1		AT5G18450		PDR1
TFAP2A(var.2)		CTCF		LEP
TFAP2C(var.2)		ERF1B		ERF087
ERF069		TFAP2B(var.3)		Wt1
E2F6		HINFP		RSC3
MIG3		ERF6		ERF112
MIG2		TB1		LEU3
MIG1		RSC30		che-1
PDR1		btd		ERF008
btd		ERF4		cre-1
RGM1		pho		RAP2-3
LEP		YPR022C		RGM1
TCP2		Ptf1a(var.2)		STP1
CHA4		AT2G33710		HAL9
YER184C		REI1		AT2G33710
ABR1		Hic1		THAP1
AT3G57600		HAL9		h
Macho-1		EGR3		SWI5
CAT8		EGR1		ACE2
ERF096		EGR4		ZNF460
ERF094		DREB2C		TCP8
KLF15		ZIC4		Foxn1
CTCFL		MSC		TFDP1
TFAP2C		Tcf12		NRF1
TFAP2B		ARF39
ERF098		ZMS1
CRF2		DREB26
CRF4		ERF7
ZBTB7A		TCF4
RAP2-3		ERF5
RAP2-6		Zfx
LEU3		ERF3
PBX3		ERF2
THAP1		TCF3
ERF087		MBP1
cre-1		RIM101
EGR2		BHLHA15(var.2)
SKN7		ARALYDRAFT_484486
		ERF9
		hkb
		MYB124
		ERF8
		ZEB1
		ETV1
		YGR067C
		ETV5
		ETV4
		ETV6
		ECM22
		ARALYDRAFT_493022
		ERF13
		ERF11
		ERF10
		ERF15
		TFAP2A(var.3)
		HES1
		HES2
		Wt1
		TFDP1
		Znf281
		MSN2
		SUT1
		PUT3
		YY2
		SMAD2::SMAD3::SMAD4
		AT4G16750
		brk
		RAP211
		RAP212
		CDC5
		GAL4
		AT1G44830
		TCP16
		E2F6
		ABR1
		HIC2
		ZBTB14
		CTCFL
		StBRC1
		Os05g0497200
		GLIS2
		ZNF341
		RAP21
		RAP26
		RDS2
		RDS1
		TFAP2A(var.2)
		TFAP2C(var.2)
		ERF069
		ERF118
		msn-1
		TCFL5
		Pparg::Rxra
		ASCL1
		ASG1
		MIG2
		MIG1
		Foxn1
		Ebf2
		PDR8
		Glyma19g26560.1
		ASCL1(var.2)
		Ahr::Arnt
		PDR1
		LEP
		ATOH1(var.2)
		AFT2
		rst2
		TEA1
		RGM1
		STP1
		TCP2
		STP2
		CHA4
		AT1G75490
		SWI5
		GABPA
		TCP8
		ZNF135
		NRF1
		YER184C
		ESE3
		MYF5
		ESE1
		AT3G57600
		Zic1::Zic2
		MET28
		Macho-1
		E2FA
		ERF019
		CAT8
		ARG80
		ELF3
		MYOG
		RARA::RXRG
		ERF096
		KLF11
		KLF10
		GCR2
		KLF15
		KLF14
		TFAP2A
		TCP23
		TFAP2C
		TFAP2B
		TFAP2E
		TFAP2C(var.3)
		ERF098
		ASH1
		Eip74EF
		KLF6
		KLF5
		RSC3
		CRF4
		OsI_08196
		Ascl2
		LEU3
		CEJ1
		TCF12(var.2)
		ADR1
		ARALYDRAFT_897773
		ZBTB7A
		ZBTB6
		ZBTB7C
		hlh-1
		RAP2-6
		NHP10
		RAP2-3
		ERF094
		OSR2
		ARALYDRAFT_495258
		ELF1
		IME1
		EBF3
		ERF008
		EBF1
		PBX3
		TCP19
		KLF16
		NFIC
		THAP1
		ERF087
		SKN7
		cre-1
		BHLHE22(var.2)
		EGR2
		MOT3
		FAR1
		NFIX(var.2)
		Mad
		ZNF460
		NFIX
		MIG3
